# Supplementary material for: A Middle Palaeolithic wooden digging stick from Aranbaltza III, Spain
Source: PLoS One. 2018 Mar 28;13(3):e0195044. doi: 10.1371/journal.pone.0195044 (PMC5874079; doi:10.1371/journal.pone.0195044)
Supplement: S5 File — (ZIP) [file pone.0195044.s005.zip]

Archive with 5 entries (5 files):
- 0_SFusion.mtl
- 0_SFusion.obj
- 0_SFusion.xf
- 0_SFusion_0.jpg
- scan.xf
