# Supplementary material for: A Middle Palaeolithic wooden digging stick from Aranbaltza III, Spain
Source: PLoS One. 2018 Mar 28;13(3):e0195044. doi: 10.1371/journal.pone.0195044 (PMC5874079; doi:10.1371/journal.pone.0195044)
Supplement: S5 File — (ZIP) [file pone.0195044.s005.zip › 0_SFusion.mtl]

# File exported by Artec Group 3D Scanning Solutions
# www.artec-group.com

newmtl material_0
Ka 1 1 1
Kd 1 1 1
Ks 1 1 1
Ns 1000
map_Kd 0_SFusion_0.jpg

newmtl material_1
Ka 1 1 1
Kd 1 1 1
Ks 1 1 1
Ns 1000
