# Supplementary material for: A Middle Palaeolithic wooden digging stick from Aranbaltza III, Spain
Source: PLoS One. 2018 Mar 28;13(3):e0195044. doi: 10.1371/journal.pone.0195044 (PMC5874079; doi:10.1371/journal.pone.0195044)
Supplement: S5 File — (ZIP) [file pone.0195044.s005.zip › 0_SFusion.obj]

# File exported by Artec Group 3D Scanning Solutions
# www.artec-group.com

# 147142 vertices
# 294280 triangular faces

mtllib 0_SFusion.mtl

v 1.2502906322479248 24.346748352050781 5.6860909461975098
v 1.3636941909790039 24.346748352050781 5.6925854682922363
v 1.3636941909790039 24.300708770751953 5.6860909461975098
v -8.0401363372802734 48.746749877929688 14.886091232299805
v -7.8702712059020996 49.146747589111328 14.886091232299805
v -7.8759384155273438 48.936317443847656 14.774696350097656
v 1.7035614252090454 16.346750259399414 4.0860910415649414
v 1.763694167137146 16.346750259399414 4.1009073257446289
v 1.763694167137146 16.284210205078125 4.0860910415649414
v 8.0137462615966797 6.7467494010925293 7.486091136932373
v 8.0974302291870117 6.7467494010925293 7.2860908508300781
v 8.0934333801269531 6.9467496871948242 7.2860908508300781
v 12.763693809509277 -12.253250122070313 2.4848406314849854
v 12.763693809509277 -12.453249931335449 2.4465672969818115
v 12.563694000244141 -12.253250122070313 2.3664233684539795
v 7.9931259155273438 6.9467496871948242 7.486091136932373
v 7.0213103294372559 47.346748352050781 8.4860906600952148
v 6.9636940956115723 47.346748352050781 8.5327548980712891
v 6.9636940956115723 47.146747589111328 8.5350856781005859
v 12.563694000244141 -12.453249931335449 2.3580276966094971
v 6.163693904876709 -8.2532501220703125 10.486903190612793
v 6.163693904876709 -8.4532499313354492 10.479469299316406
v 6.2249302864074707 -8.2532501220703125 10.486090660095215
v 7.0329718589782715 47.146747589111328 8.4860906600952148
v 6.3636941909790039 -8.4532499313354492 10.474967956542969
v 6.3636941909790039 -8.2532501220703125 10.478154182434082
v 7.4023427963256836 29.546749114990234 11.486090660095215
v 7.404634952545166 29.546749114990234 11.286090850830078
v 7.419771671295166 29.746749877929688 11.486090660095215
v 7.4209351539611816 29.746749877929688 11.286090850830078
v 1.1947848796844482 24.546749114990234 5.6860909461975098
v 1.3636941909790039 24.546749114990234 5.7078323364257812
v 1.9636942148208618 16.346750259399414 4.1078715324401855
v 1.9636942148208618 16.226852416992188 4.0860910415649414
v 6.9636940956115723 47.506816864013672 8.4860906600952148
v 8.0820293426513672 7.1467494964599609 7.2860908508300781
v 7.9636940956115723 7.1467494964599609 7.4952259063720703
v 12.807438850402832 -12.453249931335449 2.486091136932373
v 12.764797210693359 -12.253250122070313 2.486091136932373
v 1.1002203226089478 24.746749877929688 5.6860909461975098
v 1.1636941432952881 24.746749877929688 5.7106094360351563
v 1.1636941432952881 24.612415313720703 5.6860909461975098
v 6.5636940002441406 -8.2532501220703125 10.458697319030762
v 6.5636940002441406 -8.4532499313354492 10.450434684753418
v 7.4431538581848145 29.946748733520508 11.286090850830078
v 7.4454293251037598 29.946748733520508 11.486090660095215
v 2.0776147842407227 16.346750259399414 4.0860910415649414
v -7.8363056182861328 48.746749877929688 14.642826080322266
v 5.3636941909790039 49.013565063476563 8.8860912322998047
v 5.3636941909790039 49.146747589111328 8.8631315231323242
v 5.3283696174621582 49.146747589111328 8.8860912322998047
v 7.9242682456970215 6.7467494010925293 7.6860909461975098
v 7.9636940956115723 6.7467494010925293 7.5989327430725098
v 7.8918166160583496 6.9467496871948242 7.6860909461975098
v 7.9636940956115723 6.9467496871948242 7.5433006286621094
v -7.8363056182861328 48.884151458740234 14.686090469360352
v 1.3636941909790039 24.746749877929688 5.7340750694274902
v 6.3219962120056152 -8.0532503128051758 10.486090660095215
v -7.8198041915893555 48.946750640869141 14.686090469360352
v 6.3636941909790039 -8.0532503128051758 10.482131958007812
v 12.763693809509277 -12.249603271484375 2.486091136932373
v 7.3636941909790039 29.605329513549805 11.686090469360352
v 7.3636941909790039 29.546749114990234 11.661344528198242
v 5.3636941909790039 49.346748352050781 8.822667121887207
v 12.683550834655762 -12.053250312805176 2.486091136932373
v 5.2627921104431152 49.346748352050781 8.8860912322998047
v 12.563694000244141 -12.053250312805176 2.3925402164459229
v 7.3827395439147949 29.746749877929688 11.686090469360352
v -7.8363056182861328 49.146747589111328 14.834589004516602
v 6.5636940002441406 -8.0532503128051758 10.469594955444336
v 10.125370025634766 -16.453250885009766 -1.513908863067627
v 10.163694381713867 -16.453250885009766 -1.5348644256591797
v 10.163694381713867 -16.514886856079102 -1.513908863067627
v 1.5636942386627197 16.541824340820312 4.0860910415649414
v 1.763694167137146 16.546749114990234 4.1415081024169922
v 7.4140863418579102 29.946748733520508 11.686090469360352
v 1.4056100845336914 24.346748352050781 5.6860909461975098
v 7.8640537261962891 7.1467494964599609 7.6860909461975098
v 13.514412879943848 -15.253250122070313 2.486091136932373
v 13.363694190979004 -15.253250122070313 2.3460714817047119
v 13.425191879272461 -15.053250312805176 2.486091136932373
v 13.363694190979004 -15.053250312805176 2.4381115436553955
v 1.4393469095230103 16.746749877929688 4.0860910415649414
v 1.5636942386627197 16.746749877929688 4.1469912528991699
v 6.7636942863464355 -8.2532501220703125 10.417242050170898
v 9.9882116317749023 -16.253250122070313 -1.513908863067627
v 10.163694381713867 -16.253250122070313 -1.5853917598724365
v 6.7636942863464355 -8.4532499313354492 10.409235000610352
v -7.385472297668457 48.346748352050781 14.086091041564941
v -7.2930560111999512 48.146747589111328 14.086091041564941
v -7.3343691825866699 48.123050689697266 14.125394821166992
v 1.4887690544128418 24.546749114990234 5.6860909461975098
v 7.4744820594787598 30.146749496459961 11.286090850830078
v 7.4824872016906738 30.146749496459961 11.486090660095215
v -7.4363055229187012 48.346748352050781 14.140206336975098
v 5.3636941909790039 49.546749114990234 8.7325239181518555
v 5.1636943817138672 49.521709442138672 8.8860912322998047
v 13.363694190979004 -14.929770469665527 2.486091136932373
v -7.4363055229187012 47.946750640869141 14.267797470092773
v 9.832855224609375 -16.053249359130859 -1.513908863067627
v 9.9636936187744141 -16.053249359130859 -1.5730522871017456
v 9.9636936187744141 -16.22089958190918 -1.513908863067627
v 6.9636940956115723 -8.2532501220703125 10.370661735534668
v 1.763694167137146 16.746749877929688 4.1842503547668457
v 6.9636940956115723 -8.4532499313354492 10.366477966308594
v 7.5199880599975586 30.346748352050781 11.286090850830078
v -7.2187685966491699 47.946750640869141 14.086091041564941
v 7.5253500938415527 30.346748352050781 11.486090660095215
v 5.3636941909790039 49.630386352539063 8.686091423034668
v 5.3636941909790039 49.746749877929688 8.6146249771118164
v 5.291621208190918 49.746749877929688 8.686091423034668
v 1.5636942386627197 24.709882736206055 5.6860909461975098
v -7.2363057136535645 48.004566192626953 14.086091041564941
v 6.7636942863464355 -8.0532503128051758 10.427907943725586
v 1.9636942148208618 16.546749114990234 4.1414904594421387
v 6.1142992973327637 -11.453249931335449 2.2860910892486572
v 6.1410989761352539 -11.453249931335449 2.0860910415649414
v 6.163693904876709 -11.494441032409668 2.0860910415649414
v 7.4661493301391602 30.146749496459961 11.686090469360352
v 6.163693904876709 -11.591126441955566 2.2860910892486572
v 21.963693618774414 -34.453250885009766 7.711662769317627
v 22.150484085083008 -34.453250885009766 7.486091136932373
v 22.163694381713867 -34.554584503173828 7.6860909461975098
v 10.163694381713867 -16.053249359130859 -1.6136382818222046
v -7.1766767501831055 47.746749877929688 14.086091041564941
v -7.2903470993041992 47.746749877929688 14.162622451782227
v 5.2035970687866211 49.946750640869141 8.686091423034668
v 5.3636941909790039 49.946750640869141 8.4955587387084961
v 6.9636940956115723 -8.0532503128051758 10.376474380493164
v 7.526425838470459 30.346748352050781 11.686090469360352
v 22.807704925537109 -34.853248596191406 7.6860909461975098
v 22.963693618774414 -34.853248596191406 7.5803337097167969
v 22.963693618774414 -34.920082092285156 7.6860909461975098
v 6.0283012390136719 -11.253250122070312 2.2860910892486572
v 6.0255298614501953 -11.253250122070312 2.0860910415649414
v 1.0322085618972778 24.946748733520508 5.6860909461975098
v 1.1636941432952881 24.946748733520508 5.7344770431518555
v 9.2566318511962891 -15.253250122070313 -1.513908863067627
v 9.3636941909790039 -15.253250122070313 -1.5975444316864014
v 9.3636941909790039 -15.400747299194336 -1.513908863067627
v 2.1636941432952881 16.546749114990234 4.0739178657531738
v 5.1636943817138672 49.746749877929688 8.8041715621948242
v 5.0681090354919434 49.746749877929688 8.8860912322998047
v 1.3636941909790039 24.946748733520508 5.7560052871704102
v 7.5636940002441406 30.497341156005859 11.286090850830078
v 7.5636940002441406 30.546749114990234 11.438919067382812
v 9.7057352066040039 -15.853250503540039 -1.513908863067627
v 9.7636938095092773 -15.853250503540039 -1.5464737415313721
v 9.7636938095092773 -15.947162628173828 -1.513908863067627
v 7.5590248107910156 30.546749114990234 11.486090660095215
v -7.4363055229187012 47.546749114990234 14.287043571472168
v 5.4729080200195313 -7.8532505035400391 10.486090660095215
v 5.3636941909790039 -7.8532505035400391 10.466800689697266
v 5.3636941909790039 -8.0532503128051758 10.431600570678711
v 6.1241140365600586 -11.453249931335449 2.486091136932373
v 22.363693237304687 -34.532627105712891 7.486091136932373
v 22.363693237304687 -34.453250885009766 7.3469734191894531
v 6.163693904876709 -11.630992889404297 2.486091136932373
v 5.5636940002441406 -7.9366512298583984 10.486090660095215
v 1.9636942148208618 16.746749877929688 4.1741018295288086
v 5.5636940002441406 -8.0532503128051758 10.461826324462891
v 1.0251810550689697 25.146749496459961 5.6860909461975098
v 1.1636941432952881 25.146749496459961 5.7347054481506348
v 7.5777311325073242 30.546749114990234 11.286090850830078
v -7.1836791038513184 47.546749114990234 14.086091041564941
v 5.740025520324707 -8.0532503128051758 10.486090660095215
v 6.0698933601379395 -11.253250122070312 2.486091136932373
v 22.467325210571289 -34.453250885009766 7.2860908508300781
v 22.563694000244141 -34.612251281738281 7.486091136932373
v 2.1636941432952881 16.631574630737305 4.0860910415649414
v 22.563694000244141 -34.4901123046875 7.2860908508300781
v 5.3636941909790039 -7.7146358489990234 10.486090660095215
v 1.3636941909790039 25.146749496459961 5.7732391357421875
v 2.1824047565460205 16.746749877929688 4.0860910415649414
v 5.0035042762756348 49.946750640869141 8.8860912322998047
v 5.1636943817138672 49.946750640869141 8.7299652099609375
v 22.382345199584961 -34.653251647949219 7.6860909461975098
v 22.563694000244141 -34.653251647949219 7.5469670295715332
v 22.563694000244141 -34.741958618164063 7.6860909461975098
v -7.2287130355834961 47.346748352050781 14.086091041564941
v -7.3017997741699219 47.342105865478516 14.147726058959961
v 6.3636941909790039 -8.0102653503417969 10.486090660095215
v 9.563380241394043 -15.653249740600586 -1.513908863067627
v 9.7636938095092773 -15.653249740600586 -1.6116020679473877
v 7.6171059608459473 30.746749877929687 11.486090660095215
v 7.6211419105529785 30.746749877929687 11.286090850830078
v 6.2577204704284668 -11.853250503540039 2.2860910892486572
v 6.3199343681335449 -11.853250503540039 2.0860910415649414
v 6.3636941909790039 -11.955158233642578 2.0860910415649414
v -7.4363055229187012 47.146747589111328 14.254947662353516
v 6.3636941909790039 -12.053250312805176 2.2098512649536133
v 6.3456916809082031 -12.053250312805176 2.2860910892486572
v 0.99039024114608765 25.346748352050781 5.6860909461975098
v 1.1636941432952881 25.346748352050781 5.7640857696533203
v 7.5636940002441406 30.546749114990234 11.655753135681152
v 6.5058331489562988 -7.8532505035400391 10.486090660095215
v 7.5636940002441406 30.52531623840332 11.686090469360352
v 6.5636940002441406 -7.8532505035400391 10.477887153625488
v 6.4083037376403809 -12.053250312805176 2.0860910415649414
v -7.2894887924194336 47.146747589111328 14.086091041564941
v 4.9636940956115723 50.264671325683594 8.686091423034668
v 4.9636940956115723 50.346748352050781 8.5478086471557617
v 4.8612809181213379 50.346748352050781 8.686091423034668
v 9.9636936187744141 -15.853250503540039 -1.6154171228408813
v 1.3636941909790039 25.346748352050781 5.8065037727355957
v 6.1822285652160645 -11.653250694274902 2.2860910892486572
v 6.2335476875305176 -11.653250694274902 2.0860910415649414
v -8.0940160751342773 48.546749114990234 14.886091232299805
v -7.9593396186828613 48.546749114990234 14.746982574462891
v 4.9636940956115723 50.029327392578125 8.8860912322998047
v 4.9636940956115723 50.146747589111328 8.8132152557373047
v 4.8869237899780273 50.146747589111328 8.8860912322998047
v 0.49418681859970093 19.546749114990234 4.0860910415649414
v 0.56369417905807495 19.546749114990234 4.1669692993164062
v 0.56369417905807495 19.319698333740234 4.0860910415649414
v 6.5201172828674316 -7.6532502174377441 10.486090660095215
v -8.1129684448242187 48.346748352050781 14.886091232299805
v 6.5636940002441406 -7.6532502174377441 10.477120399475098
v -7.8363056182861328 48.346748352050781 14.588552474975586
v 0.96369421482086182 25.441461563110352 5.6860909461975098
v 0.93643510341644287 25.546749114990234 5.6860909461975098
v 1.1636941432952881 25.546749114990234 5.8009576797485352
v 22.656637191772461 -34.653251647949219 7.486091136932373
v 22.763694763183594 -34.653251647949219 7.4041628837585449
v 22.763694763183594 -34.704719543457031 7.486091136932373
v 10.163694381713867 -15.853250503540039 -1.6203060150146484
v 4.7636942863464355 50.271903991699219 8.8860912322998047
v 4.7636942863464355 50.346748352050781 8.801234245300293
v 4.6793131828308105 50.346748352050781 8.8860912322998047
v 6.243812084197998 -11.853250503540039 2.486091136932373
v 6.3369207382202148 -12.053250312805176 2.486091136932373
v 0.45099973678588867 19.746749877929688 4.0860910415649414
v 0.56369417905807495 19.746749877929688 4.2450785636901855
v 6.7636942863464355 -7.8532505035400391 10.431312561035156
v -7.8363056182861328 48.546749114990234 14.592244148254395
v 7.6201367378234863 30.746749877929687 11.686090469360352
v 1.3636941909790039 25.546749114990234 5.8381819725036621
v 9.9636936187744141 -15.653249740600586 -1.6441658735275269
v 22.963693618774414 -34.796768188476562 7.486091136932373
v 22.884422302246094 -34.653251647949219 7.2860908508300781
v 22.963693618774414 -34.694770812988281 7.2860908508300781
v 6.9636940956115723 -7.8532505035400391 10.381105422973633
v 0.56369417905807495 19.868791580200195 4.2860908508300781
v 0.40811720490455627 19.946748733520508 4.0860910415649414
v 7.6593642234802246 30.946748733520508 11.286090850830078
v 7.6687150001525879 30.946748733520508 11.486090660095215
v 0.56369417905807495 19.946748733520508 4.3077597618103027
v 1.5636942386627197 24.946748733520508 5.7242903709411621
v 10.163694381713867 -15.653249740600586 -1.6200565099716187
v 5.1636943817138672 50.023136138916016 8.686091423034668
v 5.1636943817138672 50.146747589111328 8.5909357070922852
v 5.0819911956787109 50.146747589111328 8.686091423034668
v 6.7636942863464355 -7.6532502174377441 10.425276756286621
v 22.763694763183594 -34.589553833007813 7.2860908508300781
v 7.6797237396240234 31.146749496459961 11.286090850830078
v 1.5831775665283203 24.746749877929688 5.6860909461975098
v 7.7035007476806641 31.146749496459961 11.486090660095215
v 1.6666620969772339 24.946748733520508 5.6860909461975098
v 1.331110954284668 16.946748733520508 4.0860910415649414
v 1.3636941909790039 16.946748733520508 4.1074886322021484
v 1.3636941909790039 16.885763168334961 4.0860910415649414
v 9.4046592712402344 -15.453249931335449 -1.513908863067627
v 9.5636940002441406 -15.453249931335449 -1.6141964197158813
v 7.6855001449584961 30.946748733520508 11.686090469360352
v 6.9636940956115723 -7.6532502174377441 10.371749877929687
v 1.5636942386627197 25.146749496459961 5.746854305267334
v -7.7385449409484863 48.346748352050781 14.486090660095215
v -7.8363056182861328 47.946750640869141 14.627466201782227
v 5.3636941909790039 49.960624694824219 8.4860906600952148
v 5.243596076965332 50.146747589111328 8.4860906600952148
v 5.674872875213623 -10.853250503540039 2.2860910892486572
v 5.6689062118530273 -10.853250503540039 2.0860910415649414
v 5.7636942863464355 -10.953995704650879 2.2860910892486572
v 1.2316834926605225 17.146749496459961 4.0860910415649414
v 1.3636941909790039 17.146749496459961 4.1728692054748535
v 5.7636942863464355 -10.967083930969238 2.0860910415649414
v 6.5636940002441406 -7.4532504081726074 10.472199440002441
v 6.497161865234375 -7.4532504081726074 10.486090660095215
v 1.7104333639144897 25.146749496459961 5.6860909461975098
v 7.7636942863464355 31.146749496459961 11.678787231445313
v 22.763694763183594 -34.853248596191406 7.7147731781005859
v 9.7636938095092773 -15.453249931335449 -1.6727805137634277
v 7.7636942863464355 31.13966178894043 11.686090469360352
v -7.6763496398925781 47.946750640869141 14.486090660095215
v -8.1060867309570312 48.146747589111328 14.886091232299805
v -7.9947872161865234 48.146747589111328 14.774858474731445
v 5.7390995025634766 -10.853250503540039 2.486091136932373
v 1.5636942386627197 25.346748352050781 5.7567615509033203
v 6.5636940002441406 -7.2532501220703125 10.464335441589355
v -8.0822677612304687 47.946750640869141 14.886091232299805
v 5.1636943817138672 50.227977752685547 8.4860906600952148
v 6.4626603126525879 -7.2532501220703125 10.486090660095215
v 5.0066361427307129 50.346748352050781 8.4860906600952148
v 5.8688130378723145 -11.053250312805176 2.2860910892486572
v 5.853325366973877 -11.053250312805176 2.0860910415649414
v 5.9636940956115723 -11.176906585693359 2.0860910415649414
v 1.6999965906143188 25.346748352050781 5.6860909461975098
v 1.1636941432952881 17.28851318359375 4.0860910415649414
v 1.1636941432952881 17.346750259399414 4.1051020622253418
v 1.3636941909790039 17.346750259399414 4.23992919921875
v 5.9636940956115723 -11.167892456054688 2.2860910892486572
v 6.7636942863464355 -7.4532504081726074 10.419539451599121
v 7.7636942863464355 31.346748352050781 11.467066764831543
v 9.5636940002441406 -15.253250122070313 -1.6800098419189453
v 7.7636942863464355 31.329530715942383 11.486090660095215
v 7.6990447044372559 31.346748352050781 11.286090850830078
v 1.0664219856262207 17.546749114990234 4.0860910415649414
v 1.1636941432952881 17.546749114990234 4.1709895133972168
v 1.5636942386627197 25.546749114990234 5.7611584663391113
v 6.9636940956115723 -7.4532504081726074 10.365120887756348
v 9.7636938095092773 -15.253250122070313 -1.6971384286880493
v 7.7636942863464355 31.546749114990234 11.304671287536621
v 19.652275085449219 -32.853248596191406 7.486091136932373
v 19.763694763183594 -32.875263214111328 7.2860908508300781
v 19.763694763183594 -32.941036224365234 7.486091136932373
v 1.6755752563476562 25.546749114990234 5.6860909461975098
v 6.7636942863464355 -7.2532501220703125 10.419290542602539
v 1.3636941909790039 17.465799331665039 4.2860908508300781
v 1.311367392539978 17.546749114990234 4.2860908508300781
v 9.9636936187744141 -15.453249931335449 -1.6642700433731079
v -7.5811567306518555 48.213417053222656 14.339865684509277
v 5.9483275413513184 -11.053250312805176 2.486091136932373
v 0.90432226657867432 25.746749877929688 5.6860909461975098
v 0.96369421482086182 25.746749877929688 5.7280550003051758
v 19.614776611328125 -32.853248596191406 7.6860909461975098
v 19.763694763183594 -32.979301452636719 7.6860909461975098
v 6.9636940956115723 -7.2532501220703125 10.368319511413574
v 1.3636941909790039 17.546749114990234 4.3161864280700684
v 7.7636942863464355 31.837158203125 11.686090469360352
v 7.7636942863464355 31.946748733520508 11.63432788848877
v 7.7202091217041016 31.946748733520508 11.686090469360352
v 0.88780778646469116 25.946748733520508 5.6860909461975098
v 0.96369421482086182 25.946748733520508 5.7426872253417969
v 10.163694381713867 -15.453249931335449 -1.6150461435317993
v -7.5631289482116699 48.346748352050781 14.286090850830078
v 18.093788146972656 -31.453250885009766 7.486091136932373
v 18.130010604858398 -31.453250885009766 7.2860908508300781
v 18.163694381713867 -31.511199951171875 7.486091136932373
v 3.7636940479278564 -7.0532503128051758 10.201605796813965
v 3.7636940479278564 -7.2532501220703125 10.144413948059082
v 3.9636940956115723 -7.2532501220703125 10.217467308044434
v 18.163694381713867 -31.481992721557617 7.2860908508300781
v 3.9636940956115723 -7.0532503128051758 10.274663925170898
v 1.5636942386627197 16.946748733520508 4.2080569267272949
v 5.646815299987793 48.746749877929688 8.686091423034668
v 5.7636942863464355 48.746749877929688 8.5772209167480469
v 5.7636942863464355 48.946750640869141 8.5358238220214844
v 5.5931663513183594 48.946750640869141 8.686091423034668
v 1.1636941432952881 25.746749877929688 5.8206062316894531
v -7.6363058090209961 48.346748352050781 14.372916221618652
v 7.8498220443725586 31.546749114990234 11.486090660095215
v 9.9636936187744141 -15.253250122070313 -1.6548951864242554
v 17.852560043334961 -31.253250122070312 7.486091136932373
v 17.91248893737793 -31.253250122070312 7.2860908508300781
v 17.963693618774414 -31.347742080688477 7.486091136932373
v -7.6523938179016113 47.546749114990234 14.486090660095215
v 7.8474016189575195 31.346748352050781 11.686090469360352
v 4.1636943817138672 -7.2532501220703125 10.292402267456055
v 17.963693618774414 -31.301303863525391 7.2860908508300781
v 7.8898415565490723 31.546749114990234 11.686090469360352
v 7.7636942863464355 31.584402084350586 11.286090850830078
v 7.867680549621582 31.746749877929688 11.486090660095215
v 7.8164162635803223 31.746749877929688 11.286090850830078
v 7.8536362648010254 31.946748733520508 11.286090850830078
v 7.8458552360534668 31.946748733520508 11.486090660095215
v 1.763694167137146 16.946748733520508 4.2311711311340332
v 5.5636940002441406 49.146747589111328 8.6934394836425781
v 1.5636942386627197 17.146749496459961 4.2686491012573242
v 1.3636941909790039 25.746749877929688 5.8602156639099121
v 7.8144717216491699 31.746749877929688 11.686090469360352
v 5.7636942863464355 49.146747589111328 8.4989089965820312
v 1.763694167137146 17.146749496459961 4.2839512825012207
v 1.9636942148208618 16.946748733520508 4.2082085609436035
v 7.7186565399169922 32.146747589111328 11.686090469360352
v 7.7636942863464355 32.146747589111328 11.63210391998291
v 2.1636941432952881 16.946748733520508 4.113309383392334
v 7.7470159530639648 32.346748352050781 11.686090469360352
v 1.9636942148208618 17.146749496459961 4.2428202629089355
v -7.8363056182861328 47.546749114990234 14.662053108215332
v 2.1636941432952881 17.146749496459961 4.1229286193847656
v -8.0556392669677734 47.746749877929688 14.886091232299805
v -7.9799628257751465 47.719039916992188 14.805646896362305
v -8.0363054275512695 47.546749114990234 14.89056396484375
v 7.8515434265136719 32.146747589111328 11.486090660095215
v 1.5636942386627197 17.201784133911133 4.2860908508300781
v 7.8789529800415039 32.146747589111328 11.286090850830078
v 1.4452027082443237 17.346750259399414 4.2860908508300781
v 7.8836050033569336 32.346748352050781 11.486090660095215
v 7.9335036277770996 32.346748352050781 11.286090850830078
v 5.5483059883117676 -10.653250694274902 2.2860910892486572
v 5.5372409820556641 -10.653250694274902 2.0860910415649414
v 5.5636940002441406 -10.696548461914063 2.0860910415649414
v 1.5636942386627197 17.346750259399414 4.3272280693054199
v 1.763694167137146 17.346750259399414 4.323267936706543
v 7.9636940956115723 32.463680267333984 11.286090850830078
v 7.9636940956115723 32.546749114990234 11.431912422180176
v 7.9446620941162109 32.546749114990234 11.486090660095215
v 7.983365535736084 32.546749114990234 11.286090850830078
v 1.5636942386627197 17.546749114990234 4.3708972930908203
v 7.9636940956115723 32.584175109863281 11.486090660095215
v 3.8614656925201416 -6.8532505035400391 10.286090850830078
v 3.7636940479278564 -6.8532505035400391 10.24903392791748
v 10.163694381713867 -15.253250122070313 -1.5870389938354492
v 5.4395618438720703 48.746749877929688 8.8860912322998047
v 5.5636940002441406 48.746749877929688 8.7627248764038086
v 5.5636940002441406 48.946750640869141 8.7119159698486328
v 8.0130491256713867 32.746749877929687 11.486090660095215
v 3.9636940956115723 -7.0115180015563965 10.286090850830078
v 8.0314121246337891 32.746749877929687 11.286090850830078
v 1.763694167137146 17.546749114990234 4.351038932800293
v 5.3636941909790039 48.946750640869141 8.8998727798461914
v 7.7636942863464355 32.392505645751953 11.686090469360352
v 7.8503789901733398 32.546749114990234 11.686090469360352
v 1.912878155708313 17.346750259399414 4.2860908508300781
v 1.9636942148208618 17.346750259399414 4.2651886940002441
v 1.1636941432952881 25.946748733520508 5.8371410369873047
v 7.9636940956115723 32.729118347167969 11.686090469360352
v 2.1636941432952881 17.346750259399414 4.1361236572265625
v 7.9636940956115723 32.746749877929687 11.719943046569824
v 1.9636942148208618 17.536586761474609 4.2860908508300781
v 1.966035008430481 17.546749114990234 4.2860908508300781
v 2.1636941432952881 17.546749114990234 4.148383617401123
v -9.521937370300293 32.946750640869141 11.486090660095215
v -9.5314016342163086 32.946750640869141 11.286090850830078
v -9.5258846282958984 32.746749877929687 11.286090850830078
v -9.5128002166748047 32.746749877929687 11.486090660095215
v -9.523554801940918 33.146747589111328 11.486090660095215
v -9.529658317565918 33.146747589111328 11.286090850830078
v -9.4864416122436523 32.946750640869141 11.686090469360352
v -9.4913730621337891 32.746749877929687 11.686090469360352
v -9.4869966506958008 33.146747589111328 11.686090469360352
v -7.6390695571899414 47.146747589111328 14.486090660095215
v -7.8363056182861328 47.146747589111328 14.682141304016113
v -9.4972705841064453 33.346748352050781 11.486090660095215
v -9.5039091110229492 33.346748352050781 11.286090850830078
v 0.92769283056259155 17.946748733520508 4.0860910415649414
v 0.96369421482086182 17.946748733520508 4.1231575012207031
v 0.96369421482086182 17.847085952758789 4.0860910415649414
v -9.4635581970214844 33.546749114990234 11.486090660095215
v -9.4619617462158203 33.546749114990234 11.286090850830078
v 0.99948740005493164 17.746749877929688 4.0860910415649414
v 1.1636941432952881 17.746749877929688 4.2442512512207031
v -8.0229244232177734 47.146747589111328 14.886091232299805
v -9.466827392578125 33.346748352050781 11.686090469360352
v 1.2102373838424683 17.746749877929688 4.2860908508300781
v -9.4363059997558594 33.546749114990234 11.709434509277344
v 18.016754150390625 -31.453250885009766 7.6860909461975098
v 18.163694381713867 -31.573875427246094 7.6860909461975098
v 1.1636941432952881 17.863561630249023 4.2860908508300781
v 1.1312799453735352 17.946748733520508 4.2860908508300781
v -9.446049690246582 33.746749877929688 11.486090660095215
v -9.4363059997558594 33.713172912597656 11.286090850830078
v 1.3636941909790039 17.746749877929688 4.3762435913085938
v 1.1636941432952881 17.946748733520508 4.3111143112182617
v -9.4471139907836914 33.946750640869141 11.486090660095215
v -9.4363059997558594 33.946750640869141 11.340425491333008
v 1.3636941909790039 17.946748733520508 4.4114499092102051
v 1.3636941909790039 25.946748733520508 5.8842096328735352
v -9.4363059997558594 33.634620666503906 11.686090469360352
v -9.4363059997558594 33.746749877929688 11.642584800720215
v 0.85840266942977905 18.146749496459961 4.0860910415649414
v 0.96369421482086182 18.146749496459961 4.1885743141174316
v -9.4363059997558594 33.946750640869141 11.611293792724609
v 0.79552924633026123 18.346750259399414 4.0860910415649414
v 0.96369421482086182 18.346750259399414 4.2390727996826172
v 1.068063497543335 18.146749496459961 4.2860908508300781
v 5.4443812370300293 -10.453249931335449 2.2860910892486572
v 5.439786434173584 -10.453249931335449 2.0860910415649414
v 1.019467830657959 18.346750259399414 4.2860908508300781
v -9.4250898361206055 33.946750640869141 11.286090850830078
v 1.1636941432952881 18.146749496459961 4.3602089881896973
v -9.4299230575561523 33.746749877929688 11.686090469360352
v 1.3636941909790039 18.146749496459961 4.4565443992614746
v -9.4181575775146484 33.946750640869141 11.686090469360352
v 1.1636941432952881 18.346750259399414 4.3965373039245605
v -9.4363059997558594 34.055629730224609 11.486090660095215
v 5.6211919784545898 -10.653250694274902 2.486091136932373
v 5.5636940002441406 -10.653250694274902 2.3326358795166016
v 1.3636941909790039 18.253686904907227 4.486091136932373
v 1.3052539825439453 18.346750259399414 4.486091136932373
v 1.5636942386627197 17.746749877929688 4.4083871841430664
v 5.515040397644043 -10.453249931335449 2.486091136932373
v 5.5636940002441406 -10.533965110778809 2.486091136932373
v -9.4214353561401367 34.146747589111328 11.486090660095215
v -9.4100055694580078 34.146747589111328 11.286090850830078
v 1.763694167137146 17.746749877929688 4.380958080291748
v 4.1636943817138672 -7.0532503128051758 10.344674110412598
v 8.4514789581298828 -13.853250503540039 -1.513908863067627
v 8.5636940002441406 -13.853250503540039 -1.6200031042098999
v 8.5636940002441406 -14.069511413574219 -1.513908863067627
v 1.5636942386627197 17.946748733520508 4.4425129890441895
v -9.3739337921142578 34.346748352050781 11.486090660095215
v -9.374354362487793 34.346748352050781 11.286090850830078
v -7.3505091667175293 46.946750640869141 14.086091041564941
v -7.3861379623413086 46.946750640869141 14.126853942871094
v 17.763694763183594 -31.241840362548828 7.6860909461975098
v 17.963693618774414 -31.41131591796875 7.6860909461975098
v 1.763694167137146 17.946748733520508 4.4023604393005371
v -9.390106201171875 34.146747589111328 11.686090469360352
v 5.2770853042602539 -10.053250312805176 2.2860910892486572
v 5.3155679702758789 -10.053250312805176 2.0860910415649414
v 5.3722915649414062 -10.253250122070312 2.0860910415649414
v -7.4363055229187012 46.746749877929688 14.121047973632813
v 5.3527688980102539 -10.253250122070312 2.2860910892486572
v -9.3702020645141602 34.346748352050781 11.686090469360352
v 2.0135293006896973 17.746749877929688 4.2860908508300781
v 2.1636941432952881 17.746749877929688 4.171781063079834
v -7.4180798530578613 46.746749877929688 14.086091041564941
v 2.0527126789093018 17.946748733520508 4.2860908508300781
v 2.1636941432952881 17.946748733520508 4.1978106498718262
v -9.3385019302368164 34.546749114990234 11.486090660095215
v -9.3299884796142578 34.546749114990234 11.286090850830078
v 5.2904176712036133 -10.053250312805176 2.486091136932373
v 5.3636941909790039 -10.253250122070312 2.3809716701507568
v 5.3636941909790039 -10.207432746887207 2.486091136932373
v 1.9636942148208618 17.746749877929688 4.3115482330322266
v -9.3049468994140625 34.746749877929687 11.486090660095215
v -9.2942848205566406 34.746749877929687 11.286090850830078
v 5.2017974853515625 -9.8532505035400391 2.2860910892486572
v 5.2451443672180176 -9.8532505035400391 2.0860910415649414
v -9.3624000549316406 34.546749114990234 11.686090469360352
v 1.9636942148208618 17.946748733520508 4.3313355445861816
v -9.3289728164672852 34.746749877929687 11.686090469360352
v 5.1636943817138672 -9.6847696304321289 2.0860910415649414
v 5.1636943817138672 -9.7691373825073242 2.2860910892486572
v 5.113372802734375 -9.6532506942749023 2.2860910892486572
v -9.2718238830566406 34.946750640869141 11.486090660095215
v -9.2682723999023437 34.946750640869141 11.286090850830078
v 0.88712054491043091 26.146749496459961 5.6860909461975098
v 0.96369421482086182 26.146749496459961 5.7494416236877441
v 5.2027525901794434 -9.8532505035400391 2.486091136932373
v 1.5636942386627197 18.146749496459961 4.4745779037475586
v 3.9636940956115723 -6.8532505035400391 10.325259208679199
v -9.2475337982177734 35.146747589111328 11.486090660095215
v -9.2411432266235352 35.146747589111328 11.286090850830078
v 1.763694167137146 18.146749496459961 4.4145526885986328
v 5.1199436187744141 -9.6532506942749023 2.486091136932373
v 5.1636943817138672 -9.7590837478637695 2.486091136932373
v -7.4363055229187012 46.688804626464844 14.086091041564941
v -7.8363056182861328 46.746749877929688 14.636776924133301
v -9.2900667190551758 34.946750640869141 11.686090469360352
v 1.5636942386627197 18.195829391479492 4.486091136932373
v 18.735841751098633 -32.053249359130859 7.486091136932373
v 18.763694763183594 -32.0582275390625 7.2860908508300781
v 18.763694763183594 -32.079757690429687 7.486091136932373
v -7.6821579933166504 46.746749877929688 14.486090660095215
v -9.2608413696289062 35.146747589111328 11.686090469360352
v 1.6996752023696899 18.346750259399414 4.486091136932373
v 1.763694167137146 18.346750259399414 4.4574213027954102
v -8.0842685699462891 46.746749877929688 14.886091232299805
v -7.9509420394897461 46.880081176757813 14.768205642700195
v -8.0363054275512695 46.746749877929688 14.832043647766113
v 18.963693618774414 -32.253250122070313 7.4010500907897949
v -9.2363052368164062 35.244285583496094 11.486090660095215
v -7.8895411491394043 46.746749877929688 14.686090469360352
v 18.949396133422852 -32.253250122070313 7.486091136932373
v 18.98359489440918 -32.253250122070313 7.2860908508300781
v 2.0970532894134521 18.146749496459961 4.2860908508300781
v 2.1636941432952881 18.146749496459961 4.2276492118835449
v -9.2232112884521484 35.346748352050781 11.486090660095215
v -9.2038211822509766 35.346748352050781 11.286090850830078
v 18.913454055786133 -32.253250122070313 7.6860909461975098
v 18.963693618774414 -32.297443389892578 7.6860909461975098
v 2.1307873725891113 18.346750259399414 4.2860908508300781
v 2.1636941432952881 18.346750259399414 4.2504940032958984
v 5.026639461517334 -9.4532499313354492 2.2860910892486572
v 5.0518798828125 -9.4532499313354492 2.0860910415649414
v -9.1846284866333008 35.546749114990234 11.486090660095215
v -9.1544218063354492 35.546749114990234 11.286090850830078
v 1.9636942148208618 18.146749496459961 4.3542184829711914
v 4.9597506523132324 -9.2532501220703125 2.2860910892486572
v 4.9636940956115723 -9.2538576126098633 2.0860910415649414
v 18.702220916748047 -32.053249359130859 7.6860909461975098
v 18.763694763183594 -32.112834930419922 7.6860909461975098
v -9.2363052368164062 35.341770172119141 11.686090469360352
v 5.0387067794799805 -9.4532499313354492 2.486091136932373
v 1.9636942148208618 18.346750259399414 4.3902621269226074
v 19.163694381713867 -32.432697296142578 7.486091136932373
v 19.232582092285156 -32.453250885009766 7.2860908508300781
v 19.363693237304687 -32.602249145507813 7.486091136932373
v -9.2128047943115234 35.546749114990234 11.686090469360352
v 4.9766101837158203 -9.2532501220703125 2.486091136932373
v 4.9636940956115723 -9.2532501220703125 2.3580529689788818
v 0.8918192982673645 26.346748352050781 5.6860909461975098
v 0.96369421482086182 26.346748352050781 5.7536706924438477
v -7.8311643600463867 46.346748352050781 14.486090660095215
v -7.804448127746582 46.546749114990234 14.535079956054688
v 19.363693237304687 -32.564865112304688 7.2860908508300781
v -9.1345577239990234 35.746749877929688 11.486090660095215
v -9.1066999435424805 35.746749877929688 11.286090850830078
v 4.1636943817138672 -6.8532505035400391 10.394821166992187
v 4.9035191535949707 -9.0532503128051758 2.2860910892486572
v 4.8969268798828125 -9.0532503128051758 2.0860910415649414
v -7.8363056182861328 46.546749114990234 14.575249671936035
v 2.1960005760192871 16.946748733520508 4.0860910415649414
v 19.148462295532227 -32.453250885009766 7.6860909461975098
v 19.163694381713867 -32.453250885009766 7.6115336418151855
v 19.363693237304687 -32.633892059326172 7.6860909461975098
v -9.0706567764282227 35.946750640869141 11.486090660095215
v -9.0492534637451172 35.946750640869141 11.286090850830078
v 4.8275594711303711 -8.8532505035400391 2.2860910892486572
v 4.809755802154541 -8.8532505035400391 2.0860910415649414
v 2.2036008834838867 17.146749496459961 4.0860910415649414
v 19.420492172241211 -32.653251647949219 7.486091136932373
v 19.467031478881836 -32.653251647949219 7.2860908508300781
v 19.563694000244141 -32.779483795166016 7.486091136932373
v -9.1770534515380859 35.746749877929688 11.686090469360352
v 19.563694000244141 -32.730319976806641 7.2860908508300781
v 4.9149308204650879 -9.0532503128051758 2.486091136932373
v 4.9636940956115723 -9.2086582183837891 2.486091136932373
v 8.3636941909790039 -13.661993980407715 -1.513908863067627
v 8.5636940002441406 -13.653250694274902 -1.6760803461074829
v 2.2154004573822021 17.346750259399414 4.0860910415649414
v -9.1292943954467773 35.946750640869141 11.686090469360352
v 4.8296360969543457 -8.8532505035400391 2.486091136932373
v 2.2264118194580078 17.546749114990234 4.0860910415649414
v -9.0363054275512695 36.050258636474609 11.486090660095215
v -9.0363054275512695 35.984676361083984 11.286090850830078
v 5.8306679725646973 48.946750640869141 8.4860906600952148
v 5.8809247016906738 48.746749877929688 8.4860906600952148
v 19.563694000244141 -32.808048248291016 7.6860909461975098
v -9.058873176574707 36.146747589111328 11.686090469360352
v -9.0363054275512695 36.146747589111328 11.604941368103027
v 3.7169744968414307 16.946748733520508 4.0860910415649414
v 3.7636940479278564 16.946748733520508 4.1173582077026367
v 3.7636940479278564 16.772012710571289 4.0860910415649414
v 5.5636940002441406 49.188457489013672 8.686091423034668
v 5.5636940002441406 49.346748352050781 8.6419591903686523
v 5.5202155113220215 49.346748352050781 8.686091423034668
v -9.0363054275512695 36.192535400390625 11.686090469360352
v 3.6599969863891602 17.146749496459961 4.0860910415649414
v 3.7636940479278564 17.146749496459961 4.1529617309570312
v -7.5305728912353516 46.346748352050781 14.086091041564941
v 5.7636942863464355 49.186943054199219 8.4860906600952148
v 5.7008914947509766 49.346748352050781 8.4860906600952148
v 3.6040527820587158 17.346750259399414 4.0860910415649414
v 3.7636940479278564 17.346750259399414 4.179560661315918
v 19.163694381713867 -32.396999359130859 7.2860908508300781
v 5.4170694351196289 49.546749114990234 8.686091423034668
v 5.5636940002441406 49.546749114990234 8.5301418304443359
v 5.3862209320068359 -10.253250122070312 2.486091136932373
v 4.3636941909790039 -7.2532501220703125 10.368317604064941
v -7.9932460784912109 45.946750640869141 14.486090660095215
v -8.1049432754516602 45.546749114990234 14.486090660095215
v -8.1336688995361328 45.81341552734375 14.590667724609375
v 5.5979223251342773 49.546749114990234 8.4860906600952148
v 4.3636941909790039 -7.0532503128051758 10.412863731384277
v -8.0363054275512695 45.946750640869141 14.528965950012207
v -8.1949071884155273 45.946750640869141 14.686090469360352
v 3.5636942386627197 17.52276611328125 4.0860910415649414
v 3.7636940479278564 17.546749114990234 4.1984620094299316
v 2.247647762298584 17.746749877929688 4.0860910415649414
v -8.2363052368164062 45.946750640869141 14.726727485656738
v -8.2363052368164062 45.546749114990234 14.630039215087891
v 2.2651088237762451 17.946748733520508 4.0860910415649414
v 1.1636941432952881 26.146749496459961 5.8535666465759277
v -7.8363056182861328 45.946750640869141 14.325913429260254
v -7.6174612045288086 45.946750640869141 14.086091041564941
v -7.8363056182861328 46.335418701171875 14.486090660095215
v 2.2850136756896973 18.146749496459961 4.0860910415649414
v 18.33104133605957 -31.653249740600586 7.486091136932373
v 18.363693237304687 -31.656816482543945 7.2860908508300781
v 18.363693237304687 -31.681774139404297 7.486091136932373
v 2.301910400390625 18.346750259399414 4.0860910415649414
v -9.0023908615112305 36.146747589111328 11.486090660095215
v -8.978754997253418 36.146747589111328 11.286090850830078
v 18.563694000244141 -31.870800018310547 7.2860908508300781
v 18.537652969360352 -31.853250503540039 7.486091136932373
v 9.2946710586547852 -14.853250503540039 -1.7139089107513428
v 9.3636941909790039 -14.853250503540039 -1.7330564260482788
v 9.3636941909790039 -14.939671516418457 -1.7139089107513428
v 4.5357775688171387 -8.2532501220703125 2.2860910892486572
v 4.5171427726745605 -8.2532501220703125 2.0860910415649414
v 4.5636940002441406 -8.3449602127075195 2.2860910892486572
v 4.5636940002441406 -8.3778667449951172 2.0860910415649414
v -8.9044609069824219 36.346748352050781 11.486090660095215
v -8.8945960998535156 36.346748352050781 11.286090850830078
v 18.499608993530273 -31.853250503540039 7.6860909461975098
v 18.563694000244141 -31.915351867675781 7.6860909461975098
v 5.5636940002441406 49.611904144287109 8.4860906600952148
v -7.919745922088623 46.146747589111328 14.486090660095215
v -7.8964009284973145 46.093917846679688 14.446046829223633
v 5.4829378128051758 49.746749877929688 8.4860906600952148
v 3.5207593441009521 17.746749877929688 4.0860910415649414
v 3.5636942386627197 17.746749877929688 4.1132612228393555
v 4.4511160850524902 -8.0532503128051758 2.2860910892486572
v 4.4300761222839355 -8.0532503128051758 2.0860910415649414
v 18.263391494750977 -31.653249740600586 7.6860909461975098
v 18.363693237304687 -31.733119964599609 7.6860909461975098
v 3.7636940479278564 17.746749877929688 4.2308306694030762
v 4.5636940002441406 -8.2532501220703125 2.4095084667205811
v -8.942143440246582 36.346748352050781 11.686090469360352
v 3.4713132381439209 17.946748733520508 4.0860910415649414
v 3.5636942386627197 17.946748733520508 4.1375045776367187
v 4.5019307136535645 -8.0532503128051758 2.486091136932373
v 4.5636940002441406 -8.1986980438232422 2.486091136932373
v 3.7636940479278564 17.946748733520508 4.2567825317382812
v -8.8363056182861328 36.491485595703125 11.486090660095215
v -8.8363056182861328 36.493953704833984 11.286090850830078
v 4.7103395462036133 -8.6532506942749023 2.2860910892486572
v 4.6847577095031738 -8.6532506942749023 2.0860910415649414
v 4.7636942863464355 -8.7343730926513672 2.2860910892486572
v 4.7636942863464355 -8.7782468795776367 2.0860910415649414
v -8.8131952285766602 36.546749114990234 11.486090660095215
v -8.815058708190918 36.546749114990234 11.286090850830078
v 3.4355294704437256 18.146749496459961 4.0860910415649414
v 3.5636942386627197 18.146749496459961 4.1516566276550293
v -8.7650680541992187 36.746749877929687 11.486090660095215
v -8.7562313079833984 36.746749877929687 11.286090850830078
v 4.5636940002441406 -7.2532501220703125 10.440395355224609
v 3.9636940956115723 50.698982238769531 8.686091423034668
v 3.9636940956115723 50.655406951904297 8.4860906600952148
v 3.7636940479278564 50.673992156982422 8.686091423034668
v 3.7636940479278564 50.630466461181641 8.4860906600952148
v 4.6015524864196777 -8.4532499313354492 2.2860910892486572
v 4.5915446281433105 -8.4532499313354492 2.0860910415649414
v 3.7750024795532227 18.146749496459961 4.2860908508300781
v -8.8290557861328125 36.546749114990234 11.686090469360352
v 4.5636940002441406 -7.0532503128051758 10.474941253662109
v 4.7334332466125488 -8.6532506942749023 2.486091136932373
v 4.7636942863464355 -8.7117919921875 2.486091136932373
v 3.3806142807006836 18.346750259399414 4.0860910415649414
v 3.5636942386627197 18.346750259399414 4.1819958686828613
v 4.1636943817138672 50.715232849121094 8.686091423034668
v 4.1636943817138672 50.681591033935547 8.4860906600952148
v -7.6363058090209961 45.847503662109375 14.086091041564941
v -7.714667797088623 45.763542175292969 14.147281646728516
v -8.7778759002685547 36.746749877929687 11.686090469360352
v 3.9636940956115723 50.67437744140625 8.8860912322998047
v 3.7636940479278564 50.690406799316406 8.8860912322998047
v 3.7636940479278564 18.198947906494141 4.2860908508300781
v 9.127202033996582 -15.053250312805176 -1.513908863067627
v 9.1636943817138672 -15.053250312805176 -1.5530986785888672
v 9.1636943817138672 -15.11541748046875 -1.513908863067627
v 20.889122009277344 -33.653251647949219 7.486091136932373
v 20.963693618774414 -33.653251647949219 7.3427491188049316
v 20.963693618774414 -33.69677734375 7.486091136932373
v 4.650385856628418 -8.4532499313354492 2.486091136932373
v 3.7212529182434082 18.346750259399414 4.2860908508300781
v 4.1636943817138672 50.652717590332031 8.8860912322998047
v 20.703020095825195 -33.653251647949219 7.6860909461975098
v 20.763694763183594 -33.653251647949219 7.623835563659668
v 20.763694763183594 -33.688823699951172 7.6860909461975098
v 3.7636940479278564 18.346750259399414 4.3181037902832031
v -8.7315263748168945 36.946750640869141 11.486090660095215
v -8.7076301574707031 36.946750640869141 11.286090850830078
v 0.73467320203781128 18.546749114990234 4.0860910415649414
v 0.76369422674179077 18.546749114990234 4.1210317611694336
v 0.76369422674179077 18.445369720458984 4.0860910415649414
v 4.3636941909790039 50.665237426757813 8.686091423034668
v 4.3636941909790039 50.664154052734375 8.4860906600952148
v 20.963693618774414 -33.802291870117188 7.6860909461975098
v -8.7130336761474609 37.146747589111328 11.486090660095215
v -8.6984033584594727 37.146747589111328 11.286090850830078
v 4.5636940002441406 50.546749114990234 8.7038516998291016
v 4.5636940002441406 50.593624114990234 8.4860906600952148
v 4.5864748954772949 -8.2532501220703125 2.486091136932373
v 21.163694381713867 -33.853248596191406 7.5174431800842285
v 21.239198684692383 -33.853248596191406 7.2860908508300781
v 21.363693237304687 -33.984119415283203 7.486091136932373
v 21.363693237304687 -33.936962127685547 7.2860908508300781
v 0.96369421482086182 18.49766731262207 4.2860908508300781
v 4.5636940002441406 50.442081451416016 8.8860912322998047
v 4.4222121238708496 50.546749114990234 8.8860912322998047
v 0.96369421482086182 18.546749114990234 4.3017368316650391
v -8.7546510696411133 36.946750640869141 11.686090469360352
v 4.3636941909790039 50.580081939697266 8.8860912322998047
v 21.163694381713867 -33.797245025634766 7.2860908508300781
v 0.68820548057556152 18.746749877929688 4.0860910415649414
v 0.76369422674179077 18.746749877929688 4.1818146705627441
v -8.741978645324707 37.146747589111328 11.686090469360352
v -7.8363056182861328 45.546749114990234 14.213413238525391
v 4.3576068878173828 -7.8532505035400391 2.2860910892486572
v 4.339545726776123 -7.8532505035400391 2.0860910415649414
v 4.3636941909790039 -7.9076495170593262 2.0860910415649414
v 20.982324600219727 -33.653251647949219 7.2860908508300781
v -7.704556941986084 45.546749114990234 14.086091041564941
v 1.2388092279434204 26.146749496459961 5.8860912322998047
v 0.86281681060791016 18.746749877929688 4.2860908508300781
v -7.6363058090209961 45.746749877929688 14.066019058227539
v -8.6925554275512695 37.346748352050781 11.486090660095215
v -8.6971063613891602 37.346748352050781 11.286090850830078
v 4.7636942863464355 50.417221069335938 8.686091423034668
v 4.7636942863464355 50.488090515136719 8.4860906600952148
v 4.6581254005432129 50.546749114990234 8.4860906600952148
v 21.044952392578125 -33.853248596191406 7.6860909461975098
v 21.163694381713867 -33.928016662597656 7.6860909461975098
v 4.2772736549377441 -7.6532502174377441 2.2860910892486572
v 4.248206615447998 -7.6532502174377441 2.0860910415649414
v -8.6631259918212891 37.546749114990234 11.486090660095215
v -8.6742382049560547 37.546749114990234 11.286090850830078
v 0.96369421482086182 18.746749877929688 4.3699178695678711
v -7.5960955619812012 49.546749114990234 14.886091232299805
v -7.6363058090209961 49.487667083740234 14.886091232299805
v -7.7163810729980469 49.460865020751953 14.972155570983887
v -7.6363058090209961 49.546749114990234 14.954090118408203
v -8.7002429962158203 37.346748352050781 11.686090469360352
v 21.363693237304687 -34.053249359130859 7.6933670043945313
v -7.7315387725830078 49.546749114990234 15.086091041564941
v 4.9636940956115723 50.373832702636719 8.4860906600952148
v 4.3636941909790039 -6.8532505035400391 10.451901435852051
v 4.4001936912536621 -7.8532505035400391 2.486091136932373
v -8.6507444381713867 37.546749114990234 11.686090469360352
v -7.8363056182861328 49.546749114990234 15.220542907714844
v -7.8363056182861328 49.204654693603516 14.886091232299805
v -7.7418107986450195 49.346748352050781 14.886091232299805
v 1.1636941432952881 18.546749114990234 4.428164005279541
v 4.3155441284179687 -7.6532502174377441 2.486091136932373
v 4.3636941909790039 -7.7704687118530273 2.486091136932373
v 1.2512673139572144 18.546749114990234 4.486091136932373
v -8.6363058090209961 37.760917663574219 11.486090660095215
v -8.6363058090209961 37.746749877929688 11.28148078918457
v 20.10276985168457 -33.253250122070312 7.6860909461975098
v 20.163694381713867 -33.253250122070312 7.5384774208068848
v 20.163694381713867 -33.300533294677734 7.6860909461975098
v -8.0363054275512695 49.395175933837891 15.286090850830078
v -7.8925437927246094 49.546749114990234 15.286090850830078
v -8.0030193328857422 49.313575744628906 15.17488956451416
v -8.0798101425170898 49.346748352050781 15.286090850830078
v 1.1636941432952881 18.735054016113281 4.486091136932373
v -8.4363059997558594 45.730972290039063 14.886091232299805
v -8.3953485488891602 45.946750640869141 14.886091232299805
v -8.3632564544677734 45.694778442382813 14.807580947875977
v -8.2363052368164062 49.146747589111328 15.262030601501465
v -8.4363059997558594 45.546749114990234 14.873422622680664
v 20.163694381713867 -33.233367919921875 7.486091136932373
v 20.363693237304687 -33.263721466064453 7.2860908508300781
v 20.363693237304687 -33.359806060791016 7.486091136932373
v 4.0734195709228516 -7.2532501220703125 2.2860910892486572
v 4.0673980712890625 -7.2532501220703125 2.0860910415649414
v 4.1636943817138672 -7.4532504081726074 2.1987035274505615
v 4.1636943817138672 -7.418982982635498 2.2860910892486572
v -8.6363058090209961 37.609394073486328 11.686090469360352
v 4.1636943817138672 -7.4830775260925293 2.0860910415649414
v -8.2853002548217773 45.546749114990234 14.686090469360352
v 0.65986454486846924 18.946748733520508 4.0860910415649414
v 0.76369422674179077 18.946748733520508 4.2187542915344238
v 20.563694000244141 -33.38134765625 7.2860908508300781
v 20.563694000244141 -33.453250885009766 7.4574794769287109
v 20.538278579711914 -33.453250885009766 7.486091136932373
v 4.110750675201416 -7.2532501220703125 2.486091136932373
v 4.1636943817138672 -7.3353977203369141 2.486091136932373
v 0.81583046913146973 18.946748733520508 4.2860908508300781
v 20.363693237304687 -33.453250885009766 7.7179956436157227
v 20.563694000244141 -33.569492340087891 7.6860909461975098
v 1.1636941432952881 26.346748352050781 5.867039680480957
v 9.3636941909790039 -15.053250312805176 -1.6815462112426758
v 16.403247833251953 -30.853250503540039 9.0860910415649414
v 16.433042526245117 -30.853250503540039 8.8860912322998047
v 16.563694000244141 -30.995407104492188 9.0860910415649414
v 4.4933972358703613 -6.8532505035400391 10.486090660095215
v -8.5938529968261719 37.946750640869141 11.486090660095215
v -8.5949497222900391 37.946750640869141 11.286090850830078
v 16.563694000244141 -30.964715957641602 8.8860912322998047
v 4.1813225746154785 -7.4532504081726074 2.2860910892486572
v 0.61504220962524414 19.146749496459961 4.0860910415649414
v 0.77824634313583374 19.146749496459961 4.2860908508300781
v 4.5636940002441406 -6.9727492332458496 10.486090660095215
v 16.396451950073242 -30.853250503540039 9.2860908508300781
v -8.5990638732910156 37.746749877929688 11.686090469360352
v 16.563694000244141 -31.010883331298828 9.2860908508300781
v 15.963693618774414 -30.449888229370117 9.0860910415649414
v 15.987926483154297 -30.453250885009766 8.8860912322998047
v 16.163694381713867 -30.613901138305664 8.8860912322998047
v -8.5364465713500977 37.946750640869141 11.686090469360352
v 16.163694381713867 -30.644586563110352 9.0860910415649414
v 4.2285127639770508 -7.4532504081726074 2.486091136932373
v 19.911054611206055 -33.053249359130859 7.486091136932373
v 19.963693618774414 -33.053249359130859 7.3775620460510254
v 19.963693618774414 -33.092929840087891 7.486091136932373
v 0.96369421482086182 18.946748733520508 4.4363107681274414
v 15.963693618774414 -30.437026977539063 9.2860908508300781
v 16.163694381713867 -30.639890670776367 9.2860908508300781
v 0.9722059965133667 19.146749496459961 4.486091136932373
v -8.5650405883789062 38.146747589111328 11.486090660095215
v -8.566802978515625 38.146747589111328 11.286090850830078
v 16.207038879394531 -30.653249740600586 8.8860912322998047
v 16.363693237304687 -30.818721771240234 9.0860910415649414
v 16.363693237304687 -30.791793823242188 8.8860912322998047
v 20.163694381713867 -33.137313842773438 7.2860908508300781
v 20.026519775390625 -33.053249359130859 7.2860908508300781
v 3.9636940956115723 -7.0329618453979492 2.2860910892486572
v 3.9675335884094238 -7.0532503128051758 2.0860910415649414
v 1.0314255952835083 18.946748733520508 4.486091136932373
v -8.5519828796386719 38.346748352050781 11.486090660095215
v -8.5401449203491211 38.346748352050781 11.286090850830078
v 3.8049013614654541 -6.8532505035400391 2.2860910892486572
v 3.776576042175293 -6.8532505035400391 2.0860910415649414
v -8.5258121490478516 38.146747589111328 11.686090469360352
v 19.963693618774414 -33.013824462890625 7.2860908508300781
v -8.1426048278808594 48.927974700927734 15.051796913146973
v -8.2363052368164062 48.946750640869141 15.133416175842285
v 1.763694167137146 18.428915023803711 4.486091136932373
v -8.5467205047607422 38.346748352050781 11.686090469360352
v 16.363693237304687 -30.823396682739258 9.2860908508300781
v 4.0065169334411621 -7.0532503128051758 2.486091136932373
v -8.2363052368164062 48.834098815917969 15.086091041564941
v 19.852155685424805 -33.053249359130859 7.6860909461975098
v 19.963693618774414 -33.143844604492188 7.6860909461975098
v 2.1636941432952881 18.546749114990234 4.2635350227355957
v 3.8365674018859863 -6.8532505035400391 2.486091136932373
v 3.9636940956115723 -6.9894833564758301 2.486091136932373
v -8.2363052368164062 48.746749877929688 15.057060241699219
v -8.4903602600097656 38.546749114990234 11.486090660095215
v -8.4790496826171875 38.546749114990234 11.286090850830078
v -8.1213436126708984 47.413414001464844 15.03415584564209
v 1.205059289932251 26.346748352050781 5.8860912322998047
v -8.1632709503173828 47.546749114990234 15.086091041564941
v 3.7526462078094482 -6.6532502174377441 10.286090850830078
v -8.4294395446777344 38.746749877929687 11.486090660095215
v -8.4363059997558594 38.702930450439453 11.286090850830078
v 1.8664580583572388 18.546749114990234 4.486091136932373
v 1.9636942148208618 18.546749114990234 4.4399609565734863
v -8.2363052368164062 47.546749114990234 15.24370288848877
v -8.2363052368164062 47.146747589111328 15.212394714355469
v 3.7636940479278564 -6.8182129859924316 2.2860910892486572
v 15.563163757324219 -30.053249359130859 9.0860910415649414
v 15.563694000244141 -30.053249359130859 8.9498577117919922
v 15.763693809509277 -30.245328903198242 9.0860910415649414
v 15.775802612304687 -30.253250122070313 8.8860912322998047
v 15.56605339050293 -30.053249359130859 8.8860912322998047
v -8.4298915863037109 38.746749877929687 11.286090850830078
v -7.3224239349365234 46.623287200927734 13.829797744750977
v 3.7636940479278564 -6.7969951629638672 2.486091136932373
v -7.4363055229187012 46.346748352050781 13.91883373260498
v -8.5157003402709961 38.546749114990234 11.686090469360352
v -7.3297824859619141 46.346748352050781 13.686090469360352
v -7.2812943458557129 46.546749114990234 13.686090469360352
v 1.9636942148208618 18.746749877929688 4.4726433753967285
v 15.563694000244141 -30.038721084594727 9.2860908508300781
v 15.763693809509277 -30.229448318481445 9.2860908508300781
v -7.2363057136535645 46.693550109863281 13.686090469360352
v -7.2190251350402832 46.746749877929688 13.686090469360352
v -8.4654273986816406 38.746749877929687 11.686090469360352
v -8.4363059997558594 38.746749877929687 11.542492866516113
v 20.763694763183594 -33.580005645751953 7.486091136932373
v 20.676332473754883 -33.453250885009766 7.2860908508300781
v 10.127262115478516 -8.6532506942749023 2.0860910415649414
v 10.163694381713867 -8.6532506942749023 2.1231930255889893
v 10.163694381713867 -8.7466230392456055 2.0860910415649414
v 20.763694763183594 -33.508678436279297 7.2860908508300781
v 2.1636941432952881 18.742071151733398 4.2860908508300781
v 2.1641693115234375 18.746749877929688 4.2860908508300781
v 15.163694381713867 -29.643121719360352 9.0860910415649414
v 15.172178268432617 -29.653249740600586 8.8860912322998047
v 15.375370979309082 -29.853250503540039 8.8860912322998047
v -7.2363057136535645 46.746749877929688 13.746710777282715
v 15.363694190979004 -29.851022720336914 9.0860910415649414
v 10.036425590515137 -8.4532499313354492 2.0860910415649414
v 10.163694381713867 -8.4532499313354492 2.2105164527893066
v -7.3084111213684082 46.746749877929688 13.886091232299805
v 9.0139446258544922 -14.853250503540039 -1.513908863067627
v 9.1636943817138672 -14.853250503540039 -1.6525992155075073
v -8.4363059997558594 38.933979034423828 11.286090850830078
v -8.4363059997558594 38.946750640869141 11.329007148742676
v -8.44342041015625 38.946750640869141 11.286090850830078
v 15.163694381713867 -29.631965637207031 9.2860908508300781
v 15.363694190979004 -29.837259292602539 9.2860908508300781
v 1.9754897356033325 18.946748733520508 4.486091136932373
v 2.1636941432952881 18.946748733520508 4.3162813186645508
v 1.9636942148208618 18.876182556152344 4.486091136932373
v -8.4184122085571289 38.946750640869141 11.486090660095215
v 1.3636941909790039 26.146749496459961 5.9056062698364258
v 10.163694381713867 -8.2577505111694336 2.2860910892486572
v 9.9636936187744141 -8.2699356079101562 2.0860910415649414
v 2.0274488925933838 19.146749496459961 4.486091136932373
v 2.1636941432952881 19.146749496459961 4.3487982749938965
v -8.2687540054321289 47.146747589111328 15.286090850830078
v -8.2477931976318359 47.346748352050781 15.262873649597168
v 10.161723136901855 -8.2532501220703125 2.2860910892486572
v 9.8942708969116211 -8.0532503128051758 2.0860910415649414
v 9.9636936187744141 -8.0532503128051758 2.1708984375
v -8.2500638961791992 47.546749114990234 15.286090850830078
v -8.445256233215332 39.146747589111328 11.486090660095215
v -8.4764194488525391 39.146747589111328 11.286090850830078
v -8.4363059997558594 39.103706359863281 11.486090660095215
v -7.353877067565918 46.146747589111328 13.686090469360352
v -7.382535457611084 46.146747589111328 13.760802268981934
v 0.76369422674179077 19.222661972045898 4.2860908508300781
v 0.73331588506698608 19.346750259399414 4.2860908508300781
v -7.4363055229187012 45.946750640869141 13.826903343200684
v -7.3564066886901855 45.946750640869141 13.686090469360352
v 10.08039665222168 -8.0532503128051758 2.2860910892486572
v 10.163694381713867 -8.2532501220703125 2.2873740196228027
v -8.4363059997558594 38.896671295166016 11.686090469360352
v 21.466009140014648 -34.053249359130859 7.486091136932373
v 21.563694000244141 -34.059276580810547 7.2860908508300781
v 21.563694000244141 -34.121135711669922 7.486091136932373
v -8.162114143371582 46.906749725341797 15.033176422119141
v 0.66665869951248169 19.546749114990234 4.2860908508300781
v 10.163694381713867 -8.0532503128051758 2.3337037563323975
v -8.4284181594848633 38.946750640869141 11.686090469360352
v 3.9636940956115723 -6.6532502174377441 10.35853385925293
v 0.76369422674179077 19.346750259399414 4.316983699798584
v 21.763694763183594 -34.159877777099609 7.2860908508300781
v -8.2363052368164062 46.746749877929688 15.095213890075684
v 21.763694763183594 -34.248176574707031 7.486091136932373
v 9.7256813049316406 -7.6532502174377441 2.0860910415649414
v 9.7636938095092773 -7.6532502174377441 2.123737096786499
v 9.7636938095092773 -7.7365531921386719 2.0860910415649414
v 21.680543899536133 -34.253250122070313 7.6860909461975098
v 21.763694763183594 -34.253250122070313 7.5003142356872559
v 21.763694763183594 -34.312652587890625 7.6860909461975098
v -8.2363052368164062 46.719696044921875 15.086091041564941
v -8.4363059997558594 39.146747589111328 11.509984970092773
v 0.91921460628509521 19.346750259399414 4.486091136932373
v 9.814631462097168 -7.8532505035400391 2.0860910415649414
v 9.9636936187744141 -7.8532505035400391 2.252347469329834
v -7.4988136291503906 46.10675048828125 13.96080207824707
v 21.563694000244141 -34.173194885253906 7.6860909461975098
v -8.408595085144043 39.146747589111328 11.686090469360352
v 0.76369422674179077 19.546749114990234 4.3845973014831543
v 10.004470825195312 -7.8532505035400391 2.2860910892486572
v -7.473423957824707 45.946750640869141 13.886091232299805
v -8.3052921295166016 46.946750640869141 15.286090850830078
v -8.2765560150146484 46.946750640869141 15.233176231384277
v 0.85767519474029541 19.546749114990234 4.486091136932373
v -8.3361215591430664 46.746749877929688 15.286090850830078
v 9.9636936187744141 -7.725130558013916 2.2860910892486572
v 1.3636941909790039 26.346748352050781 5.921320915222168
v -8.4804468154907227 39.346748352050781 11.486090660095215
v -8.4924449920654297 39.346748352050781 11.286090850830078
v 21.963693618774414 -34.253250122070313 7.2841176986694336
v 21.963693618774414 -34.362682342529297 7.486091136932373
v 9.9636936187744141 -7.6532502174377441 2.2995400428771973
v 0.59259897470474243 19.746749877929688 4.2860908508300781
v -8.4657840728759766 39.546749114990234 11.486090660095215
v -8.4889297485351562 39.546749114990234 11.286090850830078
v 22.163694381713867 -34.337635040283203 7.2860908508300781
v 10.163694381713867 -7.8532505035400391 2.3618402481079102
v -8.4363059997558594 39.346748352050781 11.636736869812012
v -8.2057361602783203 45.146747589111328 14.486090660095215
v -8.2039194107055664 45.346748352050781 14.541728973388672
v 0.76369422674179077 19.746749877929688 4.4602489471435547
v -8.2363052368164062 45.346748352050781 14.580867767333984
v -8.2363052368164062 45.146747589111328 14.525553703308105
v -8.422459602355957 39.346748352050781 11.686090469360352
v 0.79260975122451782 19.746749877929688 4.486091136932373
v -8.4363059997558594 39.546749114990234 11.576579093933105
v 10.163694381713867 -7.6532502174377441 2.3750641345977783
v -8.4017057418823242 39.546749114990234 11.686090469360352
v 14.763693809509277 -29.249053955078125 9.0860910415649414
v 14.770115852355957 -29.253250122070312 8.8860912322998047
v 14.963693618774414 -29.448581695556641 9.0860910415649414
v 14.967650413513184 -29.453250885009766 8.8860912322998047
v 0.76369422674179077 19.817949295043945 4.486091136932373
v 0.72053974866867065 19.946748733520508 4.486091136932373
v 9.6519193649291992 -7.4532504081726074 2.0860910415649414
v 9.7636938095092773 -7.4532504081726074 2.2035751342773437
v -7.7687406539916992 45.346748352050781 14.086091041564941
v -7.7864770889282227 45.401180267333984 14.117921829223633
v 14.791701316833496 -29.253250122070312 9.2860908508300781
v 14.963693618774414 -29.429359436035156 9.2860908508300781
v -8.4363059997558594 39.702644348144531 11.486090660095215
v -8.4363059997558594 39.746749877929688 11.465180397033691
v -8.4559507369995117 39.746749877929688 11.286090850830078
v 9.5813121795654297 -7.2532501220703125 2.0860910415649414
v 9.7815608978271484 -7.2532501220703125 2.2860910892486572
v 2.0774631500244141 19.346750259399414 4.486091136932373
v 2.1636941432952881 19.346750259399414 4.3863439559936523
v -7.8363056182861328 45.164470672607422 14.086091041564941
v 9.8702764511108398 -7.4532504081726074 2.2860910892486572
v 14.363694190979004 -28.8489990234375 9.0860910415649414
v 14.363694190979004 -28.853250503540039 9.0332260131835937
v 14.563694000244141 -29.046899795532227 9.0860910415649414
v 14.56828784942627 -29.053249359130859 8.8860912322998047
v 2.1128857135772705 19.546749114990234 4.486091136932373
v 2.1636941432952881 19.546749114990234 4.4268631935119629
v 14.363694190979004 -28.85737419128418 8.8860912322998047
v 4.1636943817138672 -6.6532502174377441 10.433025360107422
v 22.363693237304687 -34.414772033691406 7.2860908508300781
v 14.418941497802734 -28.853250503540039 9.2860908508300781
v 14.563694000244141 -29.009698867797852 9.2860908508300781
v 2.1321475505828857 19.746749877929688 4.486091136932373
v 2.1636941432952881 19.746749877929688 4.4495940208435059
v -8.4451351165771484 39.946750640869141 11.486090660095215
v -8.4344453811645508 39.946750640869141 11.286090850830078
v -8.4410514831542969 39.870471954345703 11.383885383605957
v 9.9636936187744141 -7.4532504081726074 2.3346588611602783
v -8.4363059997558594 39.921951293945313 11.286090850830078
v -8.2363052368164062 45.032752990722656 14.486090660095215
v -8.0796422958374023 44.907501220703125 14.252551078796387
v -8.2363052368164062 44.746749877929688 14.368828773498535
v -8.1692962646484375 44.746749877929688 14.286090850830078
v 2.1636941432952881 19.946748733520508 4.4575114250183105
v 10.163694381713867 -7.4532504081726074 2.3895628452301025
v -8.0363054275512695 44.746749877929688 14.13503360748291
v 25.233684539794922 -36.053249359130859 7.6860909461975098
v 25.363693237304687 -36.053249359130859 7.4872550964355469
v 25.363693237304687 -36.114986419677734 7.6860909461975098
v -8.4363059997558594 39.913894653320312 11.486090660095215
v -7.9915728569030762 44.746749877929688 14.086091041564941
v 2.3262546062469482 18.546749114990234 4.0860910415649414
v 1.5636942386627197 25.746749877929688 5.7719035148620605
v 9.9636936187744141 -7.2532501220703125 2.3733019828796387
v 14.603894233703613 -29.053249359130859 9.2860908508300781
v -7.9184865951538086 44.946750640869141 14.086091041564941
v 2.3636941909790039 18.746749877929688 4.0852837562561035
v 14.763693809509277 -29.223291397094727 9.2860908508300781
v 10.163694381713867 -7.2532501220703125 2.4095470905303955
v 25.364625930786133 -36.053249359130859 7.486091136932373
v 25.563694000244141 -36.053249359130859 7.2709174156188965
v 25.563694000244141 -36.136875152587891 7.486091136932373
v 1.6815134286880493 25.746749877929688 5.6860909461975098
v 3.7636940479278564 -6.4532504081726074 10.330489158630371
v -8.2603206634521484 44.946750640869141 14.486090660095215
v -8.2632827758789063 44.868251800537109 14.456775665283203
v 25.763694763183594 -36.134807586669922 7.2860908508300781
v 3.9636940956115723 -6.4532504081726074 10.393092155456543
v -8.3201980590820312 44.746749877929688 14.486090660095215
v 25.763694763183594 -36.213764190673828 7.486091136932373
v 2.1895630359649658 18.946748733520508 4.2860908508300781
v 2.3636941909790039 18.946748733520508 4.1091184616088867
v 25.689859390258789 -36.253250122070313 7.6860909461975098
v 25.763694763183594 -36.253250122070313 7.5933775901794434
v 25.763694763183594 -36.286712646484375 7.6860909461975098
v 9.2599449157714844 -6.4532504081726074 2.0860910415649414
v 9.3636941909790039 -6.4532504081726074 2.2016596794128418
v 9.3636941909790039 -6.6532502174377441 2.1114315986633301
v 8.903594970703125 -14.653250694274902 -1.513908863067627
v 8.9636945724487305 -14.653250694274902 -1.5853440761566162
v 8.9636945724487305 -14.76317310333252 -1.513908863067627
v -7.7695426940917969 44.346748352050781 13.686090469360352
v -7.828577995300293 44.146747589111328 13.686090469360352
v -7.8214073181152344 44.221591949462891 13.702784538269043
v 4.1636943817138672 -6.4532504081726074 10.461684226989746
v -7.8363056182861328 44.346748352050781 13.761177062988281
v 13.963693618774414 -28.433538436889648 9.0860910415649414
v 13.964289665222168 -28.453250885009766 8.8860912322998047
v 14.163694381713867 -28.664249420166016 8.8860912322998047
v 9.4967336654663086 -7.0532503128051758 2.0860910415649414
v 9.5636940002441406 -7.0532503128051758 2.154865026473999
v 9.5636940002441406 -7.2077021598815918 2.0860910415649414
v 4.3332934379577637 -6.6532502174377441 10.486090660095215
v 4.3636941909790039 -6.6941003799438477 10.486090660095215
v 14.163694381713867 -28.653249740600586 9.0699119567871094
v 1.5636942386627197 25.946748733520508 5.8013038635253906
v 25.563694000244141 -36.201183319091797 7.6860909461975098
v 14.163694381713867 -28.651002883911133 9.0860910415649414
v 2.4029829502105713 18.946748733520508 4.0860910415649414
v 9.7636938095092773 -7.2156224250793457 2.2860910892486572
v 14.055135726928711 -28.453250885009766 9.2860908508300781
v 14.163694381713867 -28.575450897216797 9.2860908508300781
v 2.2131128311157227 19.146749496459961 4.2860908508300781
v 2.3636941909790039 19.146749496459961 4.129554271697998
v 9.6935157775878906 -7.0532503128051758 2.2860910892486572
v -7.8363056182861328 43.946750640869141 13.62322998046875
v -7.8896703720092773 43.946750640869141 13.686090469360352
v 1.763694167137146 25.946748733520508 5.6688103675842285
v 13.628117561340332 -28.053249359130859 9.0860910415649414
v 13.571564674377441 -28.053249359130859 8.8860912322998047
v 13.773877143859863 -28.253250122070313 8.8860912322998047
v 13.763693809509277 -28.201816558837891 9.0860910415649414
v 2.4528121948242187 19.146749496459961 4.0860910415649414
v 9.4197053909301758 -6.8532505035400391 2.0860910415649414
v 9.5636940002441406 -6.8532505035400391 2.2392454147338867
v 25.867805480957031 -36.253250122070313 7.486091136932373
v 25.963693618774414 -36.253250122070313 7.4069638252258301
v 25.963693618774414 -36.292282104492188 7.486091136932373
v 13.726759910583496 -28.053249359130859 9.2860908508300781
v 13.763693809509277 -28.099042892456055 9.2860908508300781
v -8.3696308135986328 39.746749877929688 11.686090469360352
v 1.4776817560195923 26.146749496459961 5.8860912322998047
v 1.5636942386627197 26.146749496459961 5.8374128341674805
v 29.303119659423828 -36.253250122070313 18.686090469360352
v 29.363693237304687 -36.253250122070313 18.731174468994141
v 29.363693237304687 -36.169597625732422 18.686090469360352
v 29.363693237304687 -36.453250885009766 18.837753295898438
v 26.163694381713867 -36.365852355957031 7.486091136932373
v 13.808874130249023 -28.253250122070313 9.0860910415649414
v -8.4363059997558594 39.946750640869141 11.537521362304688
v 26.163694381713867 -36.253250122070313 7.3056397438049316
v 1.763694167137146 26.01043701171875 5.6860909461975098
v 9.6105241775512695 -6.8532505035400391 2.2860910892486572
v -8.4036550521850586 39.946750640869141 11.686090469360352
v 1.763694167137146 26.146749496459961 5.7277712821960449
v 9.7636938095092773 -7.0532503128051758 2.3350639343261719
v 29.163694381713867 -36.436985015869141 18.686090469360352
v 2.886732816696167 19.146749496459961 4.0860910415649414
v 2.9636940956115723 19.146749496459961 4.1039795875549316
v 2.9636940956115723 19.053220748901367 4.0860910415649414
v 29.163694381713867 -36.253250122070313 18.593782424926758
v 29.363693237304687 -36.053249359130859 18.629673004150391
v 29.163694381713867 -36.053249359130859 18.504703521728516
v 25.963693618774414 -36.196186065673828 7.2860908508300781
v 8.7872858047485352 -14.453249931335449 -1.513908863067627
v 8.9636945724487305 -14.453249931335449 -1.6791181564331055
v 3.2689790725708008 18.546749114990234 4.0860910415649414
v 3.3636941909790039 18.546749114990234 4.1253266334533691
v 3.3636941909790039 18.381271362304687 4.0860910415649414
v 9.7636938095092773 -6.8532505035400391 2.3804862499237061
v 1.5429283380508423 26.346748352050781 5.8860912322998047
v 4.2313179969787598 -6.4532504081726074 10.486090660095215
v -8.4702062606811523 40.146747589111328 11.486090660095215
v -8.4287900924682617 40.146747589111328 11.286090850830078
v 28.966217041015625 -36.253250122070313 18.486091613769531
v 1.763694167137146 26.346748352050781 5.7827363014221191
v 13.891221046447754 -28.253250122070313 9.2860908508300781
v 13.963693618774414 -28.340255737304687 9.2860908508300781
v 25.963693618774414 -36.377456665039063 7.6860909461975098
v 28.963693618774414 -36.453250885009766 18.57911491394043
v 4.6142115592956543 -7.0532503128051758 10.486090660095215
v 4.7636942863464355 -7.2107162475585937 10.486090660095215
v 4.7636942863464355 -7.2532501220703125 10.478165626525879
v 28.763694763183594 -36.453250885009766 18.467321395874023
v -8.470026969909668 40.346748352050781 11.486090660095215
v -8.4363059997558594 40.346748352050781 11.342219352722168
v 9.9636936187744141 -7.0532503128051758 2.4022829532623291
v 4.8284902572631836 -7.2532501220703125 10.486090660095215
v 29.163694381713867 -36.653251647949219 18.785499572753906
v 26.136318206787109 -36.453250885009766 7.6860909461975098
v 29.363693237304687 -36.560508728027344 18.886091232299805
v 29.309488296508789 -36.653251647949219 18.886091232299805
v 3.1636941432952881 18.735727310180664 4.0860910415649414
v 3.3636941909790039 18.746749877929688 4.1603817939758301
v 1.8583723306655884 26.146749496459961 5.6860909461975098
v 29.009187698364258 -36.653251647949219 18.686090469360352
v 10.163694381713867 -7.0532503128051758 2.421649694442749
v -8.4223966598510742 40.346748352050781 11.286090850830078
v 3.5636942386627197 18.546749114990234 4.229588508605957
v 3.7636940479278564 -6.2532501220703125 10.369076728820801
v 1.9636942148208618 26.337570190429688 5.6860909461975098
v 29.182100296020508 -36.853248596191406 18.886091232299805
v 29.163694381713867 -36.88116455078125 18.886091232299805
v 9.9636936187744141 -6.8532505035400391 2.4235928058624268
v -8.4849567413330078 40.146747589111328 11.686090469360352
v -8.4363059997558594 40.026771545410156 11.686090469360352
v 24.502965927124023 -35.653251647949219 7.6860909461975098
v 24.563694000244141 -35.653251647949219 7.5517807006835938
v 24.563694000244141 -35.691085815429687 7.6860909461975098
v 3.9636940956115723 -6.2532501220703125 10.437731742858887
v 3.651465892791748 18.546749114990234 4.2860908508300781
v 28.963693618774414 -36.853248596191406 18.742252349853516
v 28.963693618774414 -36.71942138671875 18.686090469360352
v 4.1232223510742187 -6.2532501220703125 10.486090660095215
v 4.1636943817138672 -6.3135418891906738 10.486090660095215
v 10.163694381713867 -6.8532505035400391 2.4279863834381104
v 3.5883677005767822 18.746749877929688 4.2860908508300781
v 24.163694381713867 -35.380477905273438 7.486091136932373
v 23.963693618774414 -35.253250122070312 7.4726696014404297
v 24.045753479003906 -35.253250122070312 7.2860908508300781
v 24.163694381713867 -35.332565307617188 7.2860908508300781
v 28.963693618774414 -36.653251647949219 18.657875061035156
v -8.5107526779174805 40.346748352050781 11.686090469360352
v 3.7636940479278564 -6.0532503128051758 10.413667678833008
v 9.5636940002441406 -6.7353177070617676 2.2860910892486572
v 3.9636940956115723 -6.0228376388549805 10.486090660095215
v 9.3636941909790039 -6.7126154899597168 2.0860910415649414
v 23.763694763183594 -35.253250122070312 7.7158479690551758
v 23.955944061279297 -35.253250122070312 7.486091136932373
v 23.963693618774414 -35.341438293457031 7.6860909461975098
v 9.5298452377319336 -6.6532502174377441 2.2860910892486572
v -7.1946315765380859 26.546749114990234 6.0860910415649414
v -7.0363059043884277 26.546749114990234 5.9670848846435547
v -7.210566520690918 26.346748352050781 6.0860910415649414
v 14.233911514282227 -28.653249740600586 9.2860908508300781
v -7.0363059043884277 26.346748352050781 5.9220271110534668
v 14.363694190979004 -28.793292999267578 9.2860908508300781
v -8.4545660018920898 40.546749114990234 11.486090660095215
v -8.4363059997558594 40.546749114990234 11.40137767791748
v 28.87214469909668 -36.853248596191406 18.686090469360352
v 3.7636940479278564 18.546749114990234 4.3703699111938477
v -7.1879191398620605 26.746749877929688 6.0860910415649414
v -7.0363059043884277 26.746749877929688 5.9996895790100098
v 24.163694381713867 -35.453250885009766 7.7074642181396484
v 28.763694763183594 -36.653251647949219 18.536623001098633
v -8.4119014739990234 40.546749114990234 11.286090850830078
v -6.8363056182861328 26.488454818725586 5.8860912322998047
v -6.8363056182861328 26.346748352050781 5.8493599891662598
v -6.9957752227783203 26.346748352050781 5.8860912322998047
v 24.287832260131836 -35.453250885009766 7.486091136932373
v 24.363693237304688 -35.458648681640625 7.2860908508300781
v 24.363693237304688 -35.502593994140625 7.486091136932373
v 9.4414176940917969 -6.4532504081726074 2.2860910892486572
v 3.7636940479278564 18.746749877929688 4.4178838729858398
v 28.763694763183594 -36.506721496582031 18.486091613769531
v -8.4363059997558594 40.659591674804688 11.486090660095215
v 9.5636940002441406 -6.6532502174377441 2.3142852783203125
v -6.7424015998840332 26.346748352050781 5.8860912322998047
v 3.8315846920013428 -5.8532505035400391 10.486090660095215
v 3.7636940479278564 -5.8532505035400391 10.46448802947998
v -8.4197483062744141 40.746749877929687 11.486090660095215
v -8.3890705108642578 40.746749877929687 11.286090850830078
v 28.680870056152344 -36.653251647949219 18.486091613769531
v 24.563694000244141 -35.583930969238281 7.2860908508300781
v 3.0349056720733643 18.946748733520508 4.0860910415649414
v 3.1636941432952881 18.946748733520508 4.1282882690429687
v 24.563694000244141 -35.635322570800781 7.486091136932373
v 28.763694763183594 -36.853248596191406 18.620061874389648
v 9.7636938095092773 -6.6532502174377441 2.4113035202026367
v -8.493474006652832 40.546749114990234 11.686090469360352
v 3.7636940479278564 -5.7647600173950195 10.486090660095215
v -6.8363056182861328 26.546749114990234 5.9068527221679687
v 3.3636941909790039 18.946748733520508 4.195350170135498
v 9.5636940002441406 -6.4532504081726074 2.3773167133331299
v -6.6363058090209961 26.328529357910156 6.0860910415649414
v -6.6363058090209961 26.546749114990234 6.087895393371582
v 28.563694000244141 -36.850181579589844 18.486091613769531
v -8.4595727920532227 40.746749877929687 11.686090469360352
v -8.4363059997558594 40.746749877929687 11.559203147888184
v 24.363693237304688 -35.564174652099609 7.6860909461975098
v 9.1545419692993164 -14.653250694274902 -1.7139089107513428
v 9.3636941909790039 -14.653250694274902 -1.7574533224105835
v 9.7636938095092773 -6.4532504081726074 2.446277379989624
v 28.562000274658203 -36.853248596191406 18.486091613769531
v 3.1636941432952881 19.146749496459961 4.1596193313598633
v -6.8363056182861328 26.746749877929688 5.9878849983215332
v 29.054033279418945 -37.053249359130859 18.886091232299805
v 28.963693618774414 -37.053249359130859 18.829029083251953
v 6.4656329154968262 -7.0532503128051758 10.486090660095215
v 6.5636940002441406 -7.0532503128051758 10.464901924133301
v 9.9636936187744141 -6.6532502174377441 2.4386494159698486
v 6.498633861541748 -6.8532505035400391 10.486090660095215
v -6.6747751235961914 26.746749877929688 6.0860910415649414
v 6.5636940002441406 -6.8532505035400391 10.468088150024414
v 3.3636941909790039 19.146749496459961 4.2285881042480469
v -8.3819961547851562 40.946750640869141 11.486090660095215
v -8.3610620498657227 40.946750640869141 11.286090850830078
v 10.163694381713867 -6.6532502174377441 2.430861234664917
v 28.950954437255859 -37.253250122070313 18.886091232299805
v -7.0674076080322266 26.946748733520508 6.0860910415649414
v -7.0363059043884277 26.982244491577148 6.0860910415649414
v 3.5636942386627197 18.824424743652344 4.2860908508300781
v 6.7636942863464355 -7.0532503128051758 10.413289070129395
v 3.5269186496734619 18.946748733520508 4.2860908508300781
v -8.3600378036499023 41.146747589111328 11.486090660095215
v -8.3183670043945313 41.146747589111328 11.286090850830078
v 23.098453521728516 -34.853248596191406 7.486091136932373
v 23.163694381713867 -34.853248596191406 7.4367184638977051
v 23.163694381713867 -34.881000518798828 7.486091136932373
v 9.9636936187744141 -6.4532504081726074 2.4570024013519287
v 28.763694763183594 -37.010986328125 18.686090469360352
v 28.740633010864258 -37.053249359130859 18.686090469360352
v 28.763694763183594 -37.253250122070313 18.759237289428711
v 6.9636940956115723 -7.0532503128051758 10.35971736907959
v -8.4363059997558594 40.840877532958984 11.686090469360352
v 10.163694381713867 -6.4532504081726074 2.441882848739624
v 23.363693237304687 -34.967983245849609 7.486091136932373
v -6.8363056182861328 26.946748733520508 6.0590291023254395
v 23.312767028808594 -34.853248596191406 7.2860908508300781
v 3.4714415073394775 19.146749496459961 4.2860908508300781
v 6.7636942863464355 -6.8532505035400391 10.404434204101562
v 23.363693237304687 -34.880466461181641 7.2860908508300781
v -8.4132862091064453 40.946750640869141 11.686090469360352
v 13.278878211975098 -27.653249740600586 9.0860910415649414
v 13.204836845397949 -27.653249740600586 8.8860912322998047
v 13.363694190979004 -27.75434684753418 9.0860910415649414
v -6.7777857780456543 26.946748733520508 6.0860910415649414
v 28.660358428955078 -37.253250122070313 18.686090469360352
v 9.1885509490966797 -6.2532501220703125 2.0860910415649414
v 9.3637943267822266 -6.2532501220703125 2.2860910892486572
v 13.378705024719238 -27.853250503540039 8.8860912322998047
v 3.5636942386627197 18.946748733520508 4.3118062019348145
v 6.9636940956115723 -6.8532505035400391 10.346347808837891
v 13.363694190979004 -27.653249740600586 9.2224006652832031
v 9.0992755889892578 -6.0532503128051758 2.0860910415649414
v 9.1636943817138672 -6.0532503128051758 2.1542696952819824
v 9.1636943817138672 -6.194237232208252 2.0860910415649414
v -6.8363056182861328 27.025897979736328 6.0860910415649414
v 23.163694381713867 -34.995197296142578 7.6860909461975098
v 3.7636940479278564 18.946748733520508 4.4614453315734863
v -8.3924989700317383 41.146747589111328 11.686090469360352
v 9.0275335311889648 -14.453249931335449 -1.7139089107513428
v 9.1636943817138672 -14.453249931335449 -1.7594946622848511
v 12.963693618774414 -27.344497680664063 8.8860912322998047
v 12.963693618774414 -27.253250122070312 9.0456752777099609
v 12.897177696228027 -27.253250122070312 8.8860912322998047
v 6.5155930519104004 -6.6532502174377441 10.486090660095215
v 28.563694000244141 -37.053249359130859 18.559226989746094
v -8.3366203308105469 41.346748352050781 11.486090660095215
v -8.2638835906982422 41.346748352050781 11.286090850830078
v 3.5636942386627197 19.146749496459961 4.346651554107666
v 6.5636940002441406 -6.6532502174377441 10.46996021270752
v 23.333562850952148 -35.053249359130859 7.6860909461975098
v 13.121193885803223 -27.453250885009766 9.0860910415649414
v 13.041743278503418 -27.453250885009766 8.8860912322998047
v 13.163694381713867 -27.509189605712891 9.0860910415649414
v 9.2787046432495117 -6.0532503128051758 2.2860910892486572
v -5.8363056182861328 26.428733825683594 6.0860910415649414
v -5.8363056182861328 26.346748352050781 5.9909858703613281
v -5.8741250038146973 26.346748352050781 6.0860910415649414
v 13.163694381713867 -27.605136871337891 8.8860912322998047
v 28.563694000244141 -37.253250122070313 18.614248275756836
v 9.3636941909790039 -6.0532503128051758 2.3593852519989014
v -8.3088569641113281 41.546749114990234 11.486090660095215
v -8.2284317016601562 41.546749114990234 11.286090850830078
v -8.2363052368164062 41.488765716552734 11.286090850830078
v 3.7636940479278564 19.111764907836914 4.486091136932373
v 6.5636940002441406 -6.4532504081726074 10.46782398223877
v 28.878494262695313 -37.453250885009766 18.886091232299805
v 28.763694763183594 -37.453250885009766 18.807971954345703
v 6.5108981132507324 -6.4532504081726074 10.486090660095215
v 23.763694763183594 -35.150733947753906 7.486091136932373
v 23.546504974365234 -35.053249359130859 7.486091136932373
v 23.703502655029297 -35.053249359130859 7.2860908508300781
v 12.983777046203613 -27.253250122070312 9.0860910415649414
v -5.7099113464355469 26.546749114990234 5.8860912322998047
v -5.6363058090209961 26.546749114990234 5.6886358261108398
v -5.7154116630554199 26.346748352050781 5.6860909461975098
v 9.0267562866210937 -5.8532505035400391 2.0860910415649414
v 9.1636943817138672 -5.8532505035400391 2.2390284538269043
v 23.763694763183594 -35.084342956542969 7.2860908508300781
v -8.3798255920410156 41.346748352050781 11.686090469360352
v -5.7994832992553711 26.346748352050781 5.8860912322998047
v 6.7636942863464355 -6.6532502174377441 10.407212257385254
v 2.2350156307220459 19.346750259399414 4.2860908508300781
v 2.3636941909790039 19.346750259399414 4.1593990325927734
v -5.6363058090209961 26.544445037841797 5.6860909461975098
v 13.163694381713867 -27.453250885009766 9.1571435928344727
v -8.3684024810791016 41.546749114990234 11.686090469360352
v 23.563694000244141 -34.982769012451172 7.2860908508300781
v 9.2077178955078125 -5.8532505035400391 2.2860910892486572
v 6.9636940956115723 -6.6532502174377441 10.345856666564941
v 28.563694000244141 -37.453250885009766 18.667207717895508
v -5.6363058090209961 26.636964797973633 5.8860912322998047
v 2.5636942386627197 19.295375823974609 4.0860910415649414
v 13.253218650817871 -27.453250885009766 9.2860908508300781
v 6.7636942863464355 -6.4532504081726074 10.410088539123535
v 2.5636942386627197 19.346750259399414 4.0952997207641602
v 28.763694763183594 -37.653251647949219 18.869138717651367
v 9.1636943817138672 -5.7274150848388672 2.2860910892486572
v 13.363694190979004 -27.596076965332031 9.2860908508300781
v 8.9636945724487305 -5.6649751663208008 2.0860910415649414
v -5.555544376373291 26.746749877929688 5.8860912322998047
v -5.5422811508178711 26.746749877929688 5.6860909461975098
v 2.2654352188110352 19.546749114990234 4.2860908508300781
v 2.3636941909790039 19.546749114990234 4.1973695755004883
v 9.1636943817138672 -5.6532502174377441 2.311638355255127
v 28.563694000244141 -37.527702331542969 18.686090469360352
v 23.563694000244141 -35.150749206542969 7.6860909461975098
v 28.563694000244141 -37.653251647949219 18.711614608764648
v 6.9636940956115723 -6.4532504081726074 10.350114822387695
v 2.5636942386627197 19.546749114990234 4.1267318725585937
v 9.3636941909790039 -14.453249931335449 -1.765845775604248
v -8.3028354644775391 41.746749877929688 11.486090660095215
v -8.2363052368164062 41.746749877929688 11.328505516052246
v 9.3636941909790039 -5.8532505035400391 2.4069178104400635
v 13.10602855682373 -27.253250122070312 9.2860908508300781
v 13.163694381713867 -27.333694458007812 9.2860908508300781
v 6.5636940002441406 -6.2532501220703125 10.46076774597168
v -5.7490463256835937 26.546749114990234 6.0860910415649414
v 6.4829096794128418 -6.2532501220703125 10.486090660095215
v -8.3438634872436523 41.946750640869141 11.486090660095215
v -8.2362689971923828 41.946750640869141 11.286090850830078
v 28.459188461303711 -37.053249359130859 18.486091613769531
v 6.5636940002441406 -6.0532503128051758 10.45864200592041
v -5.6363058090209961 26.654678344726562 6.0860910415649414
v 2.7636942863464355 19.346750259399414 4.1008725166320801
v 6.4719338417053223 -6.0532503128051758 10.486090660095215
v 9.3636941909790039 -5.6532502174377441 2.4476022720336914
v 23.163694381713867 -34.780319213867188 7.2860908508300781
v 2.7636942863464355 19.261507034301758 4.0860910415649414
v -8.3911609649658203 41.746749877929688 11.686090469360352
v 6.7636942863464355 -6.2532501220703125 10.406711578369141
v 12.563694000244141 -26.783245086669922 8.8860912322998047
v 12.563694000244141 -26.653249740600586 9.0609245300292969
v 12.477801322937012 -26.653249740600586 8.8860912322998047
v -5.5654940605163574 26.746749877929688 6.0860910415649414
v 2.9636940956115723 19.346750259399414 4.1358065605163574
v 12.363694190979004 -26.488515853881836 8.8860912322998047
v 12.363694190979004 -26.453250885009766 8.939300537109375
v 12.339073181152344 -26.453250885009766 8.8860912322998047
v 28.363693237304688 -37.253250122070313 18.469459533691406
v 6.9636940956115723 -6.2532501220703125 10.348999977111816
v 28.531877517700195 -37.653251647949219 18.686090469360352
v 28.363693237304688 -37.322853088378906 18.486091613769531
v -5.4822845458984375 26.946748733520508 5.8860912322998047
v -5.4702367782592773 26.946748733520508 5.6860909461975098
v -8.4476556777954102 41.946750640869141 11.686090469360352
v 2.7636942863464355 19.546749114990234 4.1361432075500488
v 12.443015098571777 -26.453250885009766 9.0860910415649414
v 6.7636942863464355 -6.0532503128051758 10.401606559753418
v 9.5636940002441406 -6.2532501220703125 2.4197103977203369
v -5.4490127563476562 27.146749496459961 5.8860912322998047
v -5.4363055229187012 27.146749496459961 5.818878173828125
v 2.9636940956115723 19.546749114990234 4.1654834747314453
v 23.963693618774414 -35.202880859375 7.2860908508300781
v -5.4363055229187012 27.053915023803711 5.6860909461975098
v 12.563694000244141 -26.632072448730469 9.0860910415649414
v -8.4076938629150391 42.146747589111328 11.486090660095215
v -8.2762222290039062 42.146747589111328 11.286090850830078
v 6.9636940956115723 -6.0532503128051758 10.336236953735352
v 9.7636938095092773 -6.2532501220703125 2.4679925441741943
v 2.2872450351715088 19.746749877929688 4.2860908508300781
v 2.3636941909790039 19.746749877929688 4.2187581062316895
v 12.563694000244141 -26.453250885009766 9.2500553131103516
v -5.5070371627807617 26.946748733520508 6.0860910415649414
v 6.5636940002441406 -5.8532505035400391 10.457117080688477
v -8.4363059997558594 42.355426788330078 11.486090660095215
v -8.2880373001098633 42.346748352050781 11.286090850830078
v 6.4702367782592773 -5.8532505035400391 10.486090660095215
v 28.363693237304688 -37.453250885009766 18.511804580688477
v 42.363693237304687 -38.388584136962891 28.086090087890625
v 42.363693237304687 -38.453250885009766 28.106302261352539
v 42.418685913085937 -38.453250885009766 28.086090087890625
v 2.5636942386627197 19.746749877929688 4.1474509239196777
v 28.330801010131836 -37.453250885009766 18.486091613769531
v -5.5000510215759277 27.146749496459961 6.0860910415649414
v 9.5636940002441406 -6.0532503128051758 2.4570600986480713
v 6.5636940002441406 -5.6532502174377441 10.453219413757324
v -8.5105619430541992 42.146747589111328 11.686090469360352
v -8.4363059997558594 42.146747589111328 11.535404205322266
v 6.4606113433837891 -5.6532502174377441 10.486090660095215
v 2.2995121479034424 19.946748733520508 4.2860908508300781
v 2.3636941909790039 19.946748733520508 4.2359414100646973
v 42.163692474365234 -38.453250885009766 28.163579940795898
v 12.851503372192383 -27.053249359130859 9.0860910415649414
v 12.763693809509277 -27.053249359130859 8.9059896469116211
v 9.7636938095092773 -6.0532503128051758 2.4816677570343018
v -5.4050631523132324 27.146749496459961 5.6860909461975098
v 24.677453994750977 -35.653251647949219 7.2860908508300781
v 24.763694763183594 -35.746318817138672 7.486091136932373
v 12.963693618774414 -27.220268249511719 9.0860910415649414
v 24.763694763183594 -35.701572418212891 7.2860908508300781
v 6.7636942863464355 -5.8532505035400391 10.39340877532959
v 12.763693809509277 -27.064113616943359 8.8860912322998047
v 2.5636942386627197 19.946748733520508 4.1670098304748535
v -5.4363055229187012 27.209897994995117 5.8860912322998047
v 9.9636936187744141 -6.2532501220703125 2.4685630798339844
v 24.963693618774414 -35.793941497802734 7.2860908508300781
v -8.5451087951660156 42.346748352050781 11.686090469360352
v 12.707777976989746 -26.853250503540039 9.0860910415649414
v 12.611844062805176 -26.853250503540039 8.8860912322998047
v 12.763693809509277 -26.933376312255859 9.0860910415649414
v 24.967136383056641 -35.853248596191406 7.486091136932373
v -5.4729986190795898 27.346748352050781 6.0860910415649414
v -5.4363055229187012 27.346748352050781 5.9700345993041992
v 6.9636940956115723 -5.8532505035400391 10.311896324157715
v 24.876569747924805 -35.853248596191406 7.6860909461975098
v 24.963693618774414 -35.901897430419922 7.6860909461975098
v 10.163694381713867 -6.2532501220703125 2.44846510887146
v 6.7636942863464355 -5.6532502174377441 10.382345199584961
v 42.163692474365234 -38.265472412109375 28.086090087890625
v -5.4283123016357422 27.546749114990234 6.0860910415649414
v 9.9636936187744141 -6.0532503128051758 2.4658980369567871
v 24.763694763183594 -35.794788360595703 7.6860909461975098
v 28.363693237304688 -37.653251647949219 18.532665252685547
v 12.963693618774414 -27.053249359130859 9.2513456344604492
v 6.9636940956115723 -5.6493258476257324 10.286090850830078
v -8.2183036804199219 41.746749877929688 11.286090850830078
v -5.4075851440429687 27.346748352050781 5.8860912322998047
v -5.3344826698303223 27.346748352050781 5.6860909461975098
v 2.7636942863464355 19.746749877929688 4.1595501899719238
v 12.763693809509277 -26.853250503540039 9.1704578399658203
v 10.163694381713867 -6.0532503128051758 2.4569525718688965
v 7.3636941909790039 -8.8162250518798828 10.286090850830078
v 7.3636941909790039 -8.6532506942749023 10.274410247802734
v 7.319465160369873 -8.6532506942749023 10.286090850830078
v 2.9636940956115723 19.746749877929688 4.1872367858886719
v -5.3721046447753906 27.546749114990234 5.8860912322998047
v -5.2730374336242676 27.546749114990234 5.6860909461975098
v 9.5636940002441406 -5.8532505035400391 2.4849028587341309
v 12.855674743652344 -26.853250503540039 9.2860908508300781
v 7.3636941909790039 -8.4532499313354492 10.261992454528809
v 12.963693618774414 -27.014118194580078 9.2860908508300781
v 2.7636942863464355 19.946748733520508 4.1764540672302246
v 7.2804465293884277 -8.4532499313354492 10.286090850830078
v 28.311979293823242 -37.653251647949219 18.486091613769531
v 25.104318618774414 -35.853248596191406 7.2860908508300781
v 25.163694381713867 -35.956428527832031 7.486091136932373
v 6.9636940956115723 -8.6532506942749023 10.36270809173584
v 6.9636940956115723 -8.8532505035400391 10.362074851989746
v 7.163693904876709 -8.8532505035400391 10.328634262084961
v 9.7636938095092773 -5.9124250411987305 2.486091136932373
v 25.163694381713867 -35.878990173339844 7.2860908508300781
v 2.9636940956115723 19.946748733520508 4.2142128944396973
v 7.163693904876709 -8.6532506942749023 10.322247505187988
v 9.6023082733154297 -5.8532505035400391 2.486091136932373
v 42.363693237304687 -38.653251647949219 28.095014572143555
v 25.363693237304687 -35.969615936279297 7.2860908508300781
v 3.1636941432952881 19.346750259399414 4.1822309494018555
v 42.163692474365234 -38.653251647949219 28.161945343017578
v 3.3636941909790039 19.346750259399414 4.2602677345275879
v 12.988253593444824 -27.053249359130859 9.2860908508300781
v 9.4637422561645508 -5.6532502174377441 2.486091136932373
v 42.241619110107422 -38.853248596191406 28.086090087890625
v 42.163692474365234 -38.853248596191406 28.123796463012695
v -5.3508262634277344 27.746749877929688 5.8860912322998047
v -5.2363057136535645 27.746749877929688 5.704620361328125
v -5.2363057136535645 27.686899185180664 5.6860909461975098
v 7.3714771270751953 -8.8532505035400391 10.286090850830078
v 3.1636941432952881 19.546749114990234 4.2062678337097168
v -8.4363059997558594 42.546749114990234 11.474213600158691
v 42.363693237304687 -38.691509246826172 28.086090087890625
v 25.163694381713867 -36.016193389892578 7.6860909461975098
v -5.2048587799072266 27.746749877929688 5.6860909461975098
v -8.2801342010498047 42.546749114990234 11.286090850830078
v 28.763694763183594 -37.792163848876953 18.886091232299805
v 28.563694000244141 -37.853248596191406 18.728399276733398
v 28.759567260742188 -37.853248596191406 18.886091232299805
v -5.3196930885314941 27.946748733520508 5.8860912322998047
v -5.2363057136535645 27.946748733520508 5.777686595916748
v 9.7791461944580078 -5.8532505035400391 2.486091136932373
v 9.9636936187744141 -5.8532505035400391 2.4707093238830566
v 7.163693904876709 -8.4532499313354492 10.316683769226074
v 3.3636941909790039 19.478792190551758 4.2860908508300781
v 9.4747591018676758 -15.053250312805176 -1.7139089107513428
v 9.5636940002441406 -15.053250312805176 -1.7220990657806396
v 9.5636940002441406 -15.099124908447266 -1.7139089107513428
v -8.4617290496826172 42.746749877929687 11.486090660095215
v -8.4363059997558594 42.746749877929687 11.451428413391113
v 3.3636941909790039 19.546749114990234 4.2992162704467773
v 9.6696805953979492 -15.053250312805176 -1.7139089107513428
v 10.182061195373535 -5.8532505035400391 2.486091136932373
v 28.563694000244141 -38.053249359130859 18.728042602539062
v 28.763694763183594 -38.081634521484375 18.886091232299805
v 3.4135861396789551 19.346750259399414 4.2860908508300781
v -8.3005094528198242 42.746749877929687 11.286090850830078
v -5.0363059043884277 27.879096984863281 5.6860909461975098
v 7.5636940002441406 -8.8532505035400391 10.230764389038086
v -5.0363059043884277 27.946748733520508 5.7133350372314453
v 9.5636940002441406 -14.853250503540039 -1.7447216510772705
v 12.723520278930664 -26.653249740600586 9.2860908508300781
v 12.763693809509277 -26.713993072509766 9.2860908508300781
v 7.5636940002441406 -8.6532506942749023 10.212989807128906
v 42.156211853027344 -39.053249359130859 28.086090087890625
v -8.5646371841430664 42.546749114990234 11.686090469360352
v 9.8773136138916016 -5.6532502174377441 2.486091136932373
v 9.9636936187744141 -5.6532502174377441 2.4815659523010254
v -5.3910617828369141 27.746749877929688 6.0860910415649414
v 28.763694763183594 -38.253250122070313 18.881296157836914
v 28.551481246948242 -38.253250122070313 18.686090469360352
v 7.7636942863464355 -8.8532505035400391 10.150092124938965
v 3.5636942386627197 19.346750259399414 4.3703203201293945
v 7.7636942863464355 -8.6532506942749023 10.126290321350098
v 9.6814079284667969 -14.853250503540039 -1.7139089107513428
v -5.3590683937072754 27.946748733520508 6.0860910415649414
v 28.82958984375 -38.453250885009766 18.886091232299805
v 28.763694763183594 -38.453250885009766 18.817007064819336
v 28.563694000244141 -38.288406372070312 18.686090469360352
v 10.066326141357422 -5.6532502174377441 2.486091136932373
v 12.593972206115723 -26.453250885009766 9.2860908508300781
v 3.7339704036712646 19.346750259399414 4.486091136932373
v 7.5636940002441406 -8.4532499313354492 10.198206901550293
v -8.5776500701904297 42.746749877929687 11.686090469360352
v 28.631105422973633 -38.453250885009766 18.686090469360352
v -4.8363056182861328 27.936059951782227 5.6860909461975098
v 41.563694000244141 -37.939395904541016 28.086090087890625
v 41.563694000244141 -38.053249359130859 28.133146286010742
v 41.652931213378906 -38.053249359130859 28.086090087890625
v 3.5636942386627197 19.546749114990234 4.4081335067749023
v 7.7636942863464355 -8.4532499313354492 10.105329513549805
v 11.488677024841309 -11.853250503540039 2.0860910415649414
v 11.563694000244141 -11.853250503540039 2.1668367385864258
v 11.563694000244141 -12.011959075927734 2.0860910415649414
v -8.4685430526733398 42.946750640869141 11.486090660095215
v -8.4363059997558594 42.946750640869141 11.438430786132812
v 28.563694000244141 -38.453250885009766 18.625755310058594
v 41.363693237304688 -38.053249359130859 28.196849822998047
v 41.451213836669922 -37.853248596191406 28.086090087890625
v 9.7636938095092773 -15.053250312805176 -1.6911441087722778
v 11.763693809509277 -12.053250312805176 2.2320265769958496
v 3.6857702732086182 19.546749114990234 4.486091136932373
v -8.3203754425048828 42.946750640869141 11.286090850830078
v 11.763693809509277 -25.602912902832031 8.8860912322998047
v 11.763693809509277 -25.453250885009766 9.0487661361694336
v 11.673659324645996 -25.453250885009766 8.8860912322998047
v 11.587120056152344 -12.053250312805176 2.0860910415649414
v 11.779314041137695 -11.853250503540039 2.2860910892486572
v 7.2956314086914062 -8.2532501220703125 10.286090850830078
v 41.363693237304688 -37.825229644775391 28.086090087890625
v -8.4601840972900391 43.146747589111328 11.486090660095215
v -8.4363059997558594 43.146747589111328 11.450644493103027
v 3.1636941432952881 19.746749877929688 4.2305498123168945
v 7.3636941909790039 -8.2532501220703125 10.262637138366699
v 11.41408634185791 -11.653250694274902 2.0860910415649414
v 11.563694000244141 -11.653250694274902 2.2243256568908691
v -5.2771987915039062 28.146749496459961 5.8860912322998047
v -5.2363057136535645 28.146749496459961 5.8458094596862793
v 9.7636938095092773 -14.853250503540039 -1.6800869703292847
v -8.2976093292236328 43.146747589111328 11.286090850830078
v 7.3179688453674316 -8.0532503128051758 10.286090850830078
v 3.2832562923431396 19.746749877929688 4.2860908508300781
v 11.678069114685059 -25.253250122070312 9.0860910415649414
v 11.563694000244141 -25.275869369506836 8.8860912322998047
v -5.0363059043884277 28.146749496459961 5.780205249786377
v 7.3636941909790039 -8.0532503128051758 10.26871395111084
v 11.763693809509277 -25.414524078369141 9.0860910415649414
v 28.509880065917969 -37.853248596191406 18.686090469360352
v -8.5731668472290039 42.946750640869141 11.686090469360352
v 11.68482494354248 -11.653250694274902 2.2860910892486572
v 7.163693904876709 -8.2532501220703125 10.325164794921875
v 9.9636936187744141 -15.053250312805176 -1.6247410774230957
v 3.1636941432952881 19.946748733520508 4.2641444206237793
v -5.2363057136535645 28.264493942260742 5.8860912322998047
v 28.510099411010742 -38.053249359130859 18.686090469360352
v 26.363693237304688 -36.550239562988281 7.6860909461975098
v 26.363693237304688 -36.453250885009766 7.5292673110961914
v 11.763693809509277 -25.253250122070312 9.2189607620239258
v 11.763693809509277 -11.653250694274902 2.3079633712768555
v -8.5570497512817383 43.146747589111328 11.686090469360352
v 10.163694381713867 -15.053250312805176 -1.5529075860977173
v 3.2185595035552979 19.946748733520508 4.2860908508300781
v -5.1873559951782227 28.346748352050781 5.8860912322998047
v -5.0363059043884277 28.346748352050781 5.8394675254821777
v 11.363694190979004 -24.918371200561523 8.8860912322998047
v 11.363694190979004 -24.853250503540039 8.9441518783569336
v 11.327963829040527 -24.853250503540039 8.8860912322998047
v 11.326507568359375 -11.453249931335449 2.0860910415649414
v 11.363694190979004 -11.453249931335449 2.1278915405273437
v 11.363694190979004 -11.540416717529297 2.0860910415649414
v 26.486568450927734 -36.453250885009766 7.486091136932373
v 7.163693904876709 -8.0532503128051758 10.334145545959473
v 26.563694000244141 -36.610744476318359 7.6860909461975098
v 26.563694000244141 -36.466197967529297 7.486091136932373
v 9.9636936187744141 -14.853250503540039 -1.5911096334457397
v 11.232698440551758 -11.253250122070312 2.0860910415649414
v 11.363694190979004 -11.253250122070312 2.208158016204834
v 41.763694763183594 -38.16119384765625 28.086090087890625
v 41.763694763183594 -38.253250122070313 28.131923675537109
v 41.963695526123047 -38.222076416015625 28.086090087890625
v 3.3636941909790039 19.746749877929688 4.3313198089599609
v -5.3446283340454102 28.146749496459961 6.0860910415649414
v 11.431620597839355 -25.053249359130859 8.8860912322998047
v 11.563694000244141 -25.042455673217773 9.0860910415649414
v 28.363693237304688 -37.853248596191406 18.553182601928711
v 42.120105743408203 -38.253250122070313 28.086090087890625
v -8.4363059997558594 43.346748352050781 11.477530479431152
v 3.3636941909790039 19.946748733520508 4.3561716079711914
v 26.763694763183594 -36.487606048583984 7.486091136932373
v 26.763694763183594 -36.453250885009766 7.4437985420227051
v 10.163694381713867 -14.867016792297363 -1.513908863067627
v 11.563694000244141 -11.453249931335449 2.2707667350769043
v 41.963695526123047 -38.453250885009766 28.199214935302734
v -5.32379150390625 28.346748352050781 6.0860910415649414
v -5.2363057136535645 28.346748352050781 5.9279470443725586
v 26.963693618774414 -36.49468994140625 7.486091136932373
v -8.2363052368164062 43.340034484863281 11.286090850830078
v 26.963693618774414 -36.453250885009766 7.4372949600219727
v 7.5636940002441406 -8.2532501220703125 10.186925888061523
v -8.2363052368164062 43.346748352050781 11.287747383117676
v 3.5636942386627197 19.746749877929688 4.4420394897460937
v 9.5636940002441406 -14.653250694274902 -1.7377392053604126
v 11.60828685760498 -11.453249931335449 2.2860910892486572
v 26.763694763183594 -36.653251647949219 7.7161030769348145
v 11.458133697509766 -24.853250503540039 9.0860910415649414
v 28.29315185546875 -37.853248596191406 18.486091613769531
v 7.7636942863464355 -8.2532501220703125 10.092885971069336
v 3.6343207359313965 19.746749877929688 4.486091136932373
v -5.0363059043884277 28.492528915405273 5.8860912322998047
v 26.963693618774414 -36.653251647949219 7.6916489601135254
v 9.6316432952880859 -14.653250694274902 -1.7139089107513428
v -8.4207057952880859 43.546749114990234 11.486090660095215
v -8.2363052368164062 43.546749114990234 11.308274269104004
v -8.4363059997558594 43.389148712158203 11.486090660095215
v 7.5636940002441406 -8.0532503128051758 10.178991317749023
v 11.563694000244141 -11.357048988342285 2.2860910892486572
v 3.5777618885040283 19.946748733520508 4.486091136932373
v 28.363693237304688 -38.053249359130859 18.562429428100586
v -5.2839422225952148 28.546749114990234 6.0860910415649414
v -5.2363057136535645 28.546749114990234 6.0244002342224121
v 11.519803047180176 -11.253250122070312 2.2860910892486572
v 26.219894409179687 -36.253250122070313 7.2860908508300781
v -8.5253744125366211 43.346748352050781 11.686090469360352
v 9.5636940002441406 -14.50507926940918 -1.7139089107513428
v 26.363693237304688 -36.280479431152344 7.2860908508300781
v 7.7555174827575684 -8.0532503128051758 10.086091041564941
v 7.7636942863464355 -8.1278066635131836 10.086091041564941
v 26.363693237304688 -36.427841186523438 7.486091136932373
v 11.711977958679199 -25.053249359130859 9.2860908508300781
v 9.5636940002441406 -14.453249931335449 -1.7024177312850952
v 11.763693809509277 -25.163887023925781 9.2860908508300781
v -8.4938020706176758 43.546749114990234 11.686090469360352
v 11.763693809509277 -11.453249931335449 2.3151006698608398
v 11.563694000244141 -24.853250503540039 9.2183694839477539
v 7.8378233909606934 -8.6532506942749023 10.086091041564941
v 6.8848843574523926 7.5467495918273926 4.0860910415649414
v 6.9636940956115723 7.5467495918273926 4.1692099571228027
v 6.9636940956115723 7.3792743682861328 4.0860910415649414
v 26.563694000244141 -36.308307647705078 7.2860908508300781
v -5.0363059043884277 28.546749114990234 5.9033322334289551
v 7.8750643730163574 -8.8532505035400391 10.086091041564941
v 9.7636938095092773 -14.653250694274902 -1.6510031223297119
v -5.2363057136535645 28.7457275390625 6.0860910415649414
v 11.563694000244141 -11.253250122070312 2.29872727394104
v 11.61762523651123 -24.853250503540039 9.2860908508300781
v 7.7998075485229492 -8.4532499313354492 10.086091041564941
v 6.786644458770752 7.7467494010925293 4.0860910415649414
v 6.9693288803100586 7.7467494010925293 4.2860908508300781
v 41.763694763183594 -38.453250885009766 28.238536834716797
v -5.2360739707946777 28.746749877929687 6.0860910415649414
v -5.0363059043884277 28.746749877929687 5.946220874786377
v 28.280725479125977 -38.053249359130859 18.486091613769531
v 11.763693809509277 -11.253250122070312 2.3147468566894531
v 6.6653971672058105 7.9467496871948242 4.0860910415649414
v 6.7636942863464355 7.9467496871948242 4.1764864921569824
v 6.7636942863464355 7.7867059707641602 4.0860910415649414
v 41.563694000244141 -38.253250122070313 28.206027984619141
v -8.4224567413330078 43.746749877929688 11.486090660095215
v -8.2062864303588867 43.746749877929688 11.286090850830078
v 9.7636938095092773 -14.453249931335449 -1.5981365442276001
v 12.163694381713867 -26.198797225952148 8.8860912322998047
v 12.163694381713867 -26.053249359130859 9.0544767379760742
v 12.057321548461914 -26.053249359130859 8.8860912322998047
v -4.8363056182861328 28.146749496459961 5.7783055305480957
v 6.8730826377868652 7.9467496871948242 4.2860908508300781
v -8.4342336654663086 43.946750640869141 11.486090660095215
v -8.2363052368164062 43.946750640869141 11.30573558807373
v 26.763694763183594 -36.318103790283203 7.2860908508300781
v 12.31672477722168 -26.253250122070313 9.0860910415649414
v 12.197914123535156 -26.253250122070313 8.8860912322998047
v 12.363694190979004 -26.329124450683594 9.0860910415649414
v 9.9636936187744141 -14.653250694274902 -1.5464611053466797
v 7.3636941909790039 -7.8532505035400391 10.258763313293457
v 6.9636940956115723 7.9467496871948242 4.4058122634887695
v -4.7117295265197754 28.146749496459961 5.6860909461975098
v 7.2929816246032715 -7.8532505035400391 10.286090850830078
v -8.4941654205322266 43.746749877929688 11.686090469360352
v 10.87966251373291 -10.453249931335449 2.0860910415649414
v 10.963693618774414 -10.453249931335449 2.1608195304870605
v 10.963693618774414 -10.656276702880859 2.0860910415649414
v 26.963693618774414 -36.320545196533203 7.2860908508300781
v 10.033340454101562 -14.653250694274902 -1.513908863067627
v 7.3636941909790039 -7.6532502174377441 10.245487213134766
v 41.363693237304688 -38.253250122070313 28.254566192626953
v -4.8363056182861328 28.346748352050781 5.8539037704467773
v 7.2596020698547363 -7.6532502174377441 10.286090850830078
v 7.163693904876709 -7.8532505035400391 10.330132484436035
v 41.563694000244141 -38.453250885009766 28.283618927001953
v 28.363693237304688 -38.253250122070313 18.520069122314453
v 9.9636936187744141 -14.530803680419922 -1.513908863067627
v 27.163694381713867 -36.5047607421875 7.486091136932373
v 6.4637656211853027 8.3467493057250977 4.0860910415649414
v 6.5636940002441406 8.3467493057250977 4.1877355575561523
v 6.5636940002441406 8.1318778991699219 4.0860910415649414
v 12.163694381713867 -26.024911880493164 9.0860910415649414
v -4.6363058090209961 28.346748352050781 5.6824607849121094
v 27.163694381713867 -36.453250885009766 7.4249401092529297
v 9.9225015640258789 -14.453249931335449 -1.513908863067627
v -8.5222034454345703 43.946750640869141 11.686090469360352
v 27.363693237304687 -36.531879425048828 7.486091136932373
v 11.163694381713867 -11.095466613769531 2.0860910415649414
v 11.163694381713867 -11.053250312805176 2.104527473449707
v 11.363694190979004 -11.053250312805176 2.2546689510345459
v -4.8363056182861328 28.441471099853516 5.8860912322998047
v 27.363693237304687 -36.453250885009766 7.3935031890869141
v 12.363694190979004 -26.253250122070313 9.147247314453125
v 41.363693237304688 -38.453250885009766 28.280990600585938
v 28.325347900390625 -38.253250122070313 18.486091613769531
v 8.9165201187133789 -14.253250122070313 -1.7139089107513428
v 8.9636945724487305 -14.253250122070313 -1.7364687919616699
v 8.9636945724487305 -14.342683792114258 -1.7139089107513428
v 7.163693904876709 -7.6532502174377441 10.319118499755859
v 6.7686338424682617 8.1467494964599609 4.2860908508300781
v 28.363693237304688 -38.349048614501953 18.486091613769531
v 28.410621643066406 -38.453250885009766 18.486091613769531
v 11.054038047790527 -10.853250503540039 2.0860910415649414
v 11.163694381713867 -10.853250503540039 2.1777994632720947
v 8.8100595474243164 -14.053250312805176 -1.7139089107513428
v 8.9636945724487305 -14.053250312805176 -1.7706112861633301
v 12.476864814758301 -26.253250122070313 9.2860908508300781
v -4.745093822479248 28.546749114990234 5.8860912322998047
v -4.6363058090209961 28.546749114990234 5.7936158180236816
v 12.563694000244141 -26.405349731445313 9.2860908508300781
v 8.6703176498413086 -14.253250122070313 -1.513908863067627
v 8.7636938095092773 -14.253250122070313 -1.6110291481018066
v 8.7636938095092773 -14.412998199462891 -1.513908863067627
v 41.163692474365234 -37.820552825927734 28.086090087890625
v 11.363716125488281 -10.853250503540039 2.2860910892486572
v 27.363693237304687 -36.682323455810547 7.6860909461975098
v 27.163694381713867 -36.668918609619141 7.6860909461975098
v 27.363693237304687 -36.653251647949219 7.6471571922302246
v -8.1877336502075195 43.546749114990234 11.286090850830078
v 41.163692474365234 -38.053249359130859 28.213890075683594
v 12.348044395446777 -26.053249359130859 9.2860908508300781
v 12.363694190979004 -26.072959899902344 9.2860908508300781
v -4.6363058090209961 28.688169479370117 5.8860912322998047
v 7.5636940002441406 -7.8532505035400391 10.169269561767578
v 27.005731582641602 -36.653251647949219 7.6860909461975098
v 40.963695526123047 -37.822624206542969 28.086090087890625
v 40.963695526123047 -38.053249359130859 28.224136352539062
v 11.439352035522461 -11.053250312805176 2.2860910892486572
v 7.7290434837341309 -7.8532505035400391 10.086091041564941
v -4.8363056182861328 28.546749114990234 5.9133720397949219
v 6.6699638366699219 8.3467493057250977 4.2860908508300781
v 28.893119812011719 -38.653251647949219 18.886091232299805
v 28.763694763183594 -38.653251647949219 18.738960266113281
v 11.963693618774414 -25.92176628112793 8.8860912322998047
v 11.963693618774414 -25.853250503540039 8.971714973449707
v 11.918292045593262 -25.853250503540039 8.8860912322998047
v -8.2017879486083984 43.946750640869141 11.286090850830078
v 40.859260559082031 -37.853248596191406 28.086090087890625
v 40.763694763183594 -38.053249359130859 28.176425933837891
v 6.9636940956115723 8.0709695816040039 4.486091136932373
v 7.5636940002441406 -7.6532502174377441 10.154375076293945
v 27.563694000244141 -36.453250885009766 7.3835916519165039
v 8.7636938095092773 -14.053250312805176 -1.6897592544555664
v -4.8363056182861328 28.746749877929687 5.9514894485473633
v 12.030706405639648 -25.853250503540039 9.0860910415649414
v 27.563694000244141 -36.547916412353516 7.486091136932373
v 6.9330501556396484 8.1467494964599609 4.486091136932373
v 11.563694000244141 -11.053250312805176 2.319537878036499
v 7.6943802833557129 -7.6532502174377441 10.086091041564941
v 27.763694763183594 -36.453250885009766 7.4162125587463379
v -8.4221086502075195 44.146747589111328 11.486090660095215
v -8.2363052368164062 44.146747589111328 11.327332496643066
v 27.763694763183594 -36.526462554931641 7.486091136932373
v 6.7636942863464355 8.3467493057250977 4.3762717247009277
v 11.763693809509277 -11.053250312805176 2.3299868106842041
v 7.3636941909790039 -7.4532504081726074 10.238184928894043
v 27.563694000244141 -36.694831848144531 7.6860909461975098
v -4.6363058090209961 28.746749877929687 5.9138422012329102
v 7.2407350540161133 -7.4532504081726074 10.286090850830078
v 27.563694000244141 -36.653251647949219 7.6276521682739258
v -8.4037952423095703 44.346748352050781 11.486090660095215
v -8.2363052368164062 44.346748352050781 11.346878051757812
v 11.901374816894531 -25.653249740600586 9.0860910415649414
v 11.795180320739746 -25.653249740600586 8.8860912322998047
v 9.1636943817138672 -14.253250122070313 -1.783932089805603
v -4.5744967460632324 28.546749114990234 5.6860909461975098
v 11.963693618774414 -25.755060195922852 9.0860910415649414
v 40.763694763183594 -37.899257659912109 28.086090087890625
v 11.563694000244141 -10.853250503540039 2.337491512298584
v 7.3636941909790039 -7.2532501220703125 10.220439910888672
v 27.763694763183594 -36.653251647949219 7.6233277320861816
v -4.6090083122253418 28.746749877929687 5.8860912322998047
v -4.4976596832275391 28.746749877929687 5.6860909461975098
v 7.2128462791442871 -7.2532501220703125 10.286090850830078
v 27.763694763183594 -36.704345703125 7.6860909461975098
v -8.5431728363037109 44.146747589111328 11.686090469360352
v 6.8576159477233887 8.3467493057250977 4.486091136932373
v 11.763693809509277 -10.853250503540039 2.3465335369110107
v 9.3636941909790039 -14.253250122070313 -1.7604513168334961
v 28.711978912353516 -38.653251647949219 18.686090469360352
v 12.162724494934082 -25.853250503540039 9.2860908508300781
v 12.163694381713867 -25.854379653930664 9.2860908508300781
v 7.163693904876709 -7.4532504081726074 10.311412811279297
v 6.3722262382507324 8.5467491149902344 4.0860910415649414
v 6.5807867050170898 8.5467491149902344 4.2860908508300781
v -5.203035831451416 28.946748733520508 6.0860910415649414
v -5.0363059043884277 28.946748733520508 5.9828395843505859
v 9.1636943817138672 -14.053250312805176 -1.7905280590057373
v -8.5355606079101562 44.346748352050781 11.686090469360352
v -8.4363059997558594 44.346748352050781 11.514509201049805
v 11.963693618774414 -25.653249740600586 9.1963710784912109
v 28.963693618774414 -38.820442199707031 18.886091232299805
v 28.823556900024414 -38.853248596191406 18.686090469360352
v 28.963693618774414 -38.853248596191406 18.86302375793457
v 11.163694381713867 -10.653250694274902 2.2332353591918945
v -5.1377911567687988 29.146749496459961 6.0860910415649414
v -5.0363059043884277 29.146749496459961 6.0401124954223633
v 6.2815203666687012 8.7467498779296875 4.0860910415649414
v 6.3636941909790039 8.7467498779296875 4.1642613410949707
v 6.3636941909790039 8.5654563903808594 4.0860910415649414
v 27.163694381713867 -36.336761474609375 7.2860908508300781
v 9.3636941909790039 -14.053250312805176 -1.7364943027496338
v 7.163693904876709 -7.2532501220703125 10.304706573486328
v 12.024584770202637 -25.653249740600586 9.2860908508300781
v -5.0363059043884277 29.260505676269531 6.0860910415649414
v 27.363693237304687 -36.352870941162109 7.2860908508300781
v 6.5636940002441406 8.5853347778320312 4.2860908508300781
v 28.763694763183594 -38.753707885742187 18.686090469360352
v 11.283356666564941 -10.653250694274902 2.2860910892486572
v 8.7120037078857422 -13.853250503540039 -1.7139089107513428
v 8.7636938095092773 -13.853250503540039 -1.7372430562973022
v 8.7636938095092773 -13.964099884033203 -1.7139089107513428
v -8.3884973526000977 44.546749114990234 11.486090660095215
v -8.2363052368164062 44.546749114990234 11.360650062561035
v 6.4901700019836426 8.7467498779296875 4.2860908508300781
v 40.623233795166016 -38.053249359130859 28.086090087890625
v -4.8363056182861328 28.946748733520508 5.9978179931640625
v 27.563694000244141 -36.3446044921875 7.2860908508300781
v -8.3494853973388672 44.746749877929688 11.486090660095215
v -8.2363052368164062 44.746749877929688 11.380290985107422
v 11.163694381713867 -10.453249931335449 2.2824521064758301
v 7.5636940002441406 -7.4532504081726074 10.140270233154297
v 6.5636940002441406 8.7467498779296875 4.3607258796691895
v 8.9636945724487305 -13.853250503540039 -1.7846565246582031
v -4.6363058090209961 28.946748733520508 6.010035514831543
v 27.763694763183594 -36.31427001953125 7.2860908508300781
v 7.6564512252807617 -7.4532504081726074 10.086091041564941
v -8.5110874176025391 44.546749114990234 11.686090469360352
v -8.4363059997558594 44.546749114990234 11.535503387451172
v 41.163692474365234 -38.253250122070313 28.259664535522461
v -4.8363056182861328 29.146749496459961 6.0413446426391602
v 8.6282472610473633 -13.653250694274902 -1.7139089107513428
v 8.7636938095092773 -13.653250694274902 -1.7684097290039063
v 7.5636940002441406 -7.2532501220703125 10.114744186401367
v 11.363694190979004 -10.653250694274902 2.3102090358734131
v 6.7837591171264648 8.5467491149902344 4.486091136932373
v 11.786498069763184 -25.453250885009766 9.0860910415649414
v -4.6363058090209961 29.146749496459961 6.0751543045043945
v 7.6068358421325684 -7.2532501220703125 10.086091041564941
v 27.963693618774414 -36.476051330566406 7.486091136932373
v 8.9636945724487305 -13.653250694274902 -1.7912745475769043
v 11.363694190979004 -10.453249931335449 2.3371913433074951
v -8.4701194763183594 44.746749877929688 11.686090469360352
v -8.4363059997558594 44.746749877929688 11.604400634765625
v 40.963695526123047 -38.253250122070313 28.261054992675781
v 28.563694000244141 -38.653251647949219 18.549320220947266
v 41.163692474365234 -38.453250885009766 28.263999938964844
v 7.3636941909790039 -7.0532503128051758 10.203494071960449
v -4.5322451591491699 28.946748733520508 5.8860912322998047
v -4.4363055229187012 28.91986083984375 5.6860909461975098
v 7.163693904876709 -7.0532503128051758 10.292060852050781
v 11.926287651062012 -25.453250885009766 9.2860908508300781
v 11.963693618774414 -25.531949996948242 9.2860908508300781
v 6.7636942863464355 8.5959596633911133 4.486091136932373
v 27.963693618774414 -36.653251647949219 7.6449756622314453
v 28.763694763183594 -38.853248596191406 18.615459442138672
v 6.6963205337524414 8.7467498779296875 4.486091136932373
v 27.963693618774414 -36.697795867919922 7.6860909461975098
v 40.963695526123047 -38.453250885009766 28.270368576049805
v -8.1775808334350586 44.146747589111328 11.286090850830078
v 11.563694000244141 -10.653250694274902 2.343184232711792
v 7.163693904876709 -6.9884862899780273 10.286090850830078
v -4.4722046852111816 29.146749496459961 5.8860912322998047
v -4.4363055229187012 29.146749496459961 5.8227863311767578
v 28.64500617980957 -38.853248596191406 18.486091613769531
v 28.163694381713867 -36.656867980957031 7.6860909461975098
v 7.3636941909790039 -6.8532505035400391 10.184796333312988
v 28.563694000244141 -38.753639221191406 18.486091613769531
v 11.812858581542969 -25.253250122070312 9.2860908508300781
v 7.1320662498474121 -6.8532505035400391 10.286090850830078
v 11.763693809509277 -10.653250694274902 2.3580636978149414
v -8.1530237197875977 44.346748352050781 11.286090850830078
v 9.1636943817138672 -13.853250503540039 -1.7749694585800171
v 11.563694000244141 -10.453249931335449 2.3574249744415283
v -4.3530745506286621 29.146749496459961 5.6860909461975098
v -8.1253995895385742 44.546749114990234 11.286090850830078
v 6.0875563621520996 9.1467494964599609 4.0860910415649414
v 6.163693904876709 9.1467494964599609 4.1572651863098145
v 6.163693904876709 9.0087060928344727 4.0860910415649414
v 28.163694381713867 -36.454639434814453 7.486091136932373
v 11.763693809509277 -10.453249931335449 2.3893675804138184
v 9.3636941909790039 -13.952755928039551 -1.7139089107513428
v -8.1105842590332031 44.746749877929688 11.286090850830078
v 9.3178367614746094 -13.853250503540039 -1.7139089107513428
v 5.9870872497558594 9.3467493057250977 4.0860910415649414
v 6.163693904876709 9.3467493057250977 4.249178409576416
v 11.864999771118164 -12.053250312805176 2.2860910892486572
v 40.763694763183594 -38.253250122070313 28.234029769897461
v 13.45137882232666 -27.853250503540039 9.0860910415649414
v 40.563694000244141 -38.149139404296875 28.086090087890625
v 13.563694000244141 -27.981142044067383 9.0860910415649414
v 9.1636943817138672 -13.653250694274902 -1.7484285831451416
v -8.3049993515014648 44.946750640869141 11.486090660095215
v -8.2363052368164062 44.946750640869141 11.40407657623291
v -4.8363056182861328 29.294261932373047 6.0860910415649414
v 5.9022960662841797 9.5467491149902344 4.0860910415649414
v 5.9636940956115723 9.5467491149902344 4.1276946067810059
v 5.9636940956115723 9.4087648391723633 4.0860910415649414
v 40.563694000244141 -38.253250122070313 28.129730224609375
v 29.017568588256836 -39.053249359130859 18.686090469360352
v 28.963693618774414 -39.005950927734375 18.686090469360352
v 11.963693618774414 -11.853250503540039 2.3256583213806152
v 29.163694381713867 -39.053249359130859 18.86036491394043
v 40.763694763183594 -38.453250885009766 28.248783111572266
v 9.232757568359375 -13.653250694274902 -1.7139089107513428
v -8.264592170715332 45.146747589111328 11.486090660095215
v -8.2363052368164062 45.146747589111328 11.446925163269043
v -4.6363058090209961 29.196338653564453 6.0860910415649414
v 11.963693618774414 -12.053250312805176 2.3190631866455078
v 6.163693904876709 9.4802122116088867 4.2860908508300781
v -8.4363059997558594 44.867530822753906 11.686090469360352
v 9.3636941909790039 -13.853250503540039 -1.6854993104934692
v 12.163694381713867 -11.853250503540039 2.3236382007598877
v 12.163694381713867 -12.053250312805176 2.3344564437866211
v 29.363693237304687 -39.253250122070313 18.798671722412109
v 29.163694381713867 -39.171920776367188 18.686090469360352
v 29.275850296020508 -39.253250122070313 18.686090469360352
v -4.4363055229187012 29.299169540405273 5.8860912322998047
v 7.5494122505187988 -7.0532503128051758 10.086091041564941
v 7.5636940002441406 -7.1028628349304199 10.086091041564941
v 6.163693904876709 9.5467491149902344 4.3031802177429199
v -8.4157829284667969 44.946750640869141 11.686090469360352
v 13.563694000244141 -27.850351333618164 9.2860908508300781
v 29.363693237304687 -39.202228546142578 18.886091232299805
v 9.3636941909790039 -13.653250694274902 -1.6214919090270996
v 28.363693237304688 -36.468639373779297 7.486091136932373
v -4.4269156455993652 29.346748352050781 5.8860912322998047
v -4.3094973564147949 29.346748352050781 5.6860909461975098
v 11.963693618774414 -11.653250694274902 2.3173143863677979
v 28.363693237304688 -36.653251647949219 7.7028932571411133
v 9.4634723663330078 -14.253250122070313 -1.7139089107513428
v 6.1945819854736328 8.9467496871948242 4.0860910415649414
v 6.3843750953674316 8.9467496871948242 4.2860908508300781
v 40.563694000244141 -38.453250885009766 28.169918060302734
v -8.3766489028930664 45.146747589111328 11.686090469360352
v 28.563694000244141 -36.470512390136719 7.486091136932373
v 7.5048208236694336 -6.8532505035400391 10.086091041564941
v -4.3731584548950195 29.546749114990234 5.8860912322998047
v -4.2643609046936035 29.546749114990234 5.6860909461975098
v 28.563694000244141 -36.653251647949219 7.6955757141113281
v 12.163694381713867 -11.653250694274902 2.3223097324371338
v 9.4004039764404297 -14.053250312805176 -1.7139089107513428
v -8.2363052368164062 45.277469635009766 11.486090660095215
v 41.763694763183594 -38.532608032226563 28.286090850830078
v 41.763694763183594 -38.653251647949219 28.330902099609375
v 41.923641204833984 -38.653251647949219 28.286090850830078
v 27.963693618774414 -36.30047607421875 7.2860908508300781
v 13.408774375915527 -27.653249740600586 9.2860908508300781
v 9.5636940002441406 -14.253250122070313 -1.6528327465057373
v 12.363694190979004 -11.853250503540039 2.3550748825073242
v 12.363694190979004 -12.053250312805176 2.3331694602966309
v -4.5810036659240723 29.346748352050781 6.0860910415649414
v 7.163693904876709 -6.6532502174377441 10.261192321777344
v 7.1108489036560059 -6.6532502174377441 10.286090850830078
v 41.884220123291016 -38.853248596191406 28.286090850830078
v 41.763694763183594 -38.853248596191406 28.319690704345703
v 6.3636941909790039 8.9831333160400391 4.2860908508300781
v -8.3478631973266602 45.346748352050781 11.686090469360352
v -8.2235221862792969 45.346748352050781 11.486090660095215
v 28.163694381713867 -36.290462493896484 7.2860908508300781
v 6.2826337814331055 9.1467494964599609 4.2860908508300781
v 9.7636938095092773 -14.253250122070313 -1.533658504486084
v 12.563694000244141 -11.853250503540039 2.4548392295837402
v 28.963693618774414 -39.053249359130859 18.621892929077148
v 29.163694381713867 -39.253250122070313 18.556238174438477
v 7.3636941909790039 -6.6532502174377441 10.156118392944336
v -8.3218955993652344 45.546749114990234 11.686090469360352
v -8.2363052368164062 45.546749114990234 11.545901298522949
v 9.5636940002441406 -14.053250312805176 -1.5892844200134277
v 12.363694190979004 -11.653250694274902 2.3845155239105225
v -4.4992427825927734 29.546749114990234 6.0860910415649414
v -4.4363055229187012 29.546749114990234 6.0054721832275391
v 7.163693904876709 -6.4532504081726074 10.253539085388184
v 41.963695526123047 -38.653251647949219 28.2667236328125
v 7.1055889129638672 -6.4532504081726074 10.286090850830078
v 28.363693237304688 -36.240531921386719 7.2860908508300781
v 6.5636940002441406 8.9467496871948242 4.4565491676330566
v -8.1147861480712891 44.946750640869141 11.286090850830078
v 12.563694000244141 -11.782088279724121 2.486091136932373
v 28.963693618774414 -39.144447326660156 18.486091613769531
v 29.106979370117188 -39.253250122070313 18.486091613769531
v 9.7636938095092773 -14.196114540100098 -1.513908863067627
v 12.50059986114502 -11.653250694274902 2.486091136932373
v 6.3636941909790039 9.1467494964599609 4.364438533782959
v 9.6784887313842773 -14.053250312805176 -1.513908863067627
v 7.3636941909790039 -6.4532504081726074 10.123105049133301
v 28.563694000244141 -36.253250122070313 7.3457326889038086
v -8.102203369140625 45.146747589111328 11.286090850830078
v 6.5636940002441406 9.0172958374023437 4.486091136932373
v 11.963693618774414 -11.453249931335449 2.3126993179321289
v 6.5075430870056152 9.1467494964599609 4.486091136932373
v 9.8059921264648437 -14.253250122070313 -1.513908863067627
v -8.0686454772949219 45.346748352050781 11.286090850830078
v 28.563694000244141 -36.16314697265625 7.2860908508300781
v 12.163694381713867 -11.453249931335449 2.3294522762298584
v 6.6002039909362793 8.9467496871948242 4.486091136932373
v 7.4655241966247559 -6.6532502174377441 10.086091041564941
v 11.963693618774414 -11.253250122070312 2.3181843757629395
v -8.1993732452392578 45.546749114990234 11.486090660095215
v -8.0363054275512695 45.546749114990234 11.281344413757324
v 9.5793952941894531 -13.853250503540039 -1.513908863067627
v 12.163694381713867 -11.253250122070312 2.3579323291778564
v 10.163694381713867 -22.753870010375977 8.8860912322998047
v 10.163694381713867 -22.653249740600586 8.9562129974365234
v 10.110762596130371 -22.653249740600586 8.8860912322998047
v 7.415428638458252 -6.4532504081726074 10.086091041564941
v 28.660812377929688 -36.453250885009766 7.486091136932373
v 6.2024374008178711 9.3467493057250977 4.2860908508300781
v 28.763694763183594 -36.653251647949219 7.7022995948791504
v -4.2923660278320313 29.746749877929688 5.8860912322998047
v -4.2363057136535645 29.746749877929688 5.7737674713134766
v 28.763694763183594 -36.453250885009766 7.5149402618408203
v -4.2363057136535645 29.625450134277344 5.6860909461975098
v 12.363694190979004 -11.453249931335449 2.4339127540588379
v 10.163694381713867 -22.453250885009766 9.0880603790283203
v 9.9911203384399414 -22.453250885009766 8.8860912322998047
v 28.963693618774414 -36.569877624511719 7.6860909461975098
v -4.2363057136535645 29.878177642822266 5.8860912322998047
v 6.3636941909790039 9.3467493057250977 4.4242324829101563
v 28.963693618774414 -36.453250885009766 7.5956120491027832
v -4.4363055229187012 29.661603927612305 6.0860910415649414
v 12.412897109985352 -11.453249931335449 2.486091136932373
v 7.163693904876709 -6.2532501220703125 10.242081642150879
v 9.5636940002441406 -13.816743850708008 -1.513908863067627
v 7.0935344696044922 -6.2532501220703125 10.286090850830078
v 41.963695526123047 -38.853248596191406 28.249311447143555
v 29.163694381713867 -36.479648590087891 7.6860909461975098
v 6.4425373077392578 9.3467493057250977 4.486091136932373
v -4.394096851348877 29.746749877929688 6.0860910415649414
v 9.5012121200561523 -13.653250694274902 -1.513908863067627
v 3.7636940479278564 44.233985900878906 11.686090469360352
v 3.7636940479278564 44.346748352050781 11.636082649230957
v 3.6875743865966797 44.346748352050781 11.686090469360352
v 12.363694190979004 -11.337697982788086 2.486091136932373
v 28.853244781494141 -39.053249359130859 18.486091613769531
v 28.763694763183594 -38.971485137939453 18.486091613769531
v 12.325602531433105 -11.253250122070312 2.486091136932373
v 3.7636940479278564 44.675743103027344 11.486090660095215
v 3.7636940479278564 44.746749877929688 11.454360008239746
v 3.7158770561218262 44.746749877929688 11.486090660095215
v 7.3636941909790039 -6.2532501220703125 10.094587326049805
v 6.3742175102233887 9.5467491149902344 4.486091136932373
v -4.2980813980102539 29.946748733520508 6.0860910415649414
v -4.2363057136535645 29.946748733520508 5.9583644866943359
v 7.163693904876709 -6.0532503128051758 10.224029541015625
v 9.9636936187744141 -22.408952713012695 8.8860912322998047
v 9.9636936187744141 -22.253250122070313 9.0018606185913086
v 9.8700838088989258 -22.253250122070313 8.8860912322998047
v 28.763694763183594 -36.253250122070313 7.3869075775146484
v 7.0651206970214844 -6.0532503128051758 10.286090850830078
v 28.763694763183594 -36.409172058105469 7.486091136932373
v 12.594233512878418 -11.853250503540039 2.486091136932373
v 3.7636940479278564 44.546749114990234 11.544466972351074
v 10.040752410888672 -22.253250122070313 9.0860910415649414
v 3.5636942386627197 44.525924682617188 11.686090469360352
v 28.963693618774414 -36.326564788818359 7.486091136932373
v 41.563694000244141 -38.653251647949219 28.336898803710938
v 28.963693618774414 -36.253250122070313 7.4151697158813477
v 7.3444571495056152 -6.0532503128051758 10.086091041564941
v 7.3636941909790039 -6.1829190254211426 10.086091041564941
v 8.4357681274414062 -13.253250122070313 -1.7139089107513428
v 8.5636940002441406 -13.253250122070313 -1.7574542760848999
v 8.5636940002441406 -13.459479331970215 -1.7139089107513428
v -4.2363057136535645 30.0677490234375 6.0860910415649414
v 5.6629147529602051 9.9467496871948242 4.0860910415649414
v 5.7636942863464355 9.9467496871948242 4.1658015251159668
v 5.7636942863464355 9.7657365798950195 4.0860910415649414
v 28.763694763183594 -36.138702392578125 7.2860908508300781
v 3.5636942386627197 44.746749877929688 11.590726852416992
v 3.411447286605835 44.746749877929688 11.686090469360352
v 5.7773332595825195 9.7467498779296875 4.0860910415649414
v 5.9636940956115723 9.7467498779296875 4.2037382125854492
v 9.9243755340576172 -22.053249359130859 9.0860910415649414
v 9.7636938095092773 -22.073591232299805 8.8860912322998047
v 9.9636936187744141 -22.121210098266602 9.0860910415649414
v 8.2422571182250977 -13.453249931335449 -1.513908863067627
v 8.3636941909790039 -13.453249931335449 -1.608820915222168
v 28.963693618774414 -36.134410858154297 7.2860908508300781
v 11.963693618774414 -11.053250312805176 2.3486700057983398
v 41.363693237304688 -38.653251647949219 28.311185836791992
v -4.1856122016906738 29.746749877929688 5.6860909461975098
v 6.0676026344299316 9.7467498779296875 4.2860908508300781
v 12.163694381713867 -11.053250312805176 2.4265964031219482
v 28.499353408813477 -38.653251647949219 18.486091613769531
v -4.2046527862548828 29.946748733520508 5.8860912322998047
v -4.0897598266601563 29.946748733520508 5.6860909461975098
v 41.563694000244141 -38.853248596191406 28.333459854125977
v 11.963693618774414 -10.853250503540039 2.3804428577423096
v 10.163694381713867 -22.253250122070313 9.2174034118652344
v 5.9636940956115723 9.9383172988891602 4.2860908508300781
v 41.363693237304688 -38.853248596191406 28.320550918579102
v 2.9636940956115723 45.546749114990234 11.583402633666992
v 2.8155100345611572 45.546749114990234 11.686090469360352
v 2.9524631500244141 45.346748352050781 11.686090469360352
v 9.9636936187744141 -22.053249359130859 9.1277227401733398
v 8.1636943817138672 -13.284665107727051 -1.513908863067627
v 8.3636941909790039 -13.253250122070313 -1.6802153587341309
v 29.163694381713867 -36.283748626708984 7.486091136932373
v 12.163694381713867 -10.860640525817871 2.486091136932373
v 3.3636941909790039 44.827259063720703 11.686090469360352
v 3.3636941909790039 44.946750640869141 11.641950607299805
v 3.2968082427978516 44.946750640869141 11.686090469360352
v 29.163694381713867 -36.253250122070313 7.4516634941101074
v 29.363693237304687 -39.310199737548828 18.686090469360352
v 7.163693904876709 -5.8532505035400391 10.200252532958984
v 10.121088027954102 -22.053249359130859 9.2860908508300781
v 10.163694381713867 -22.133884429931641 9.2860908508300781
v 41.763694763183594 -38.924083709716797 28.286090850830078
v 7.0166597366333008 -5.8532505035400391 10.286090850830078
v -4.0950560569763184 30.146749496459961 5.8860912322998047
v -4.0363059043884277 30.146749496459961 5.7924666404724121
v 29.354122161865234 -36.253250122070313 7.486091136932373
v -4.0363059043884277 30.028572082519531 5.6860909461975098
v 7.3128995895385742 -5.8532505035400391 10.086091041564941
v 12.232341766357422 -11.053250312805176 2.486091136932373
v 29.163694381713867 -36.106430053710938 7.2860908508300781
v 3.3636941909790039 45.146747589111328 11.556277275085449
v 6.163693904876709 9.7467498779296875 4.375701904296875
v -3.9352922439575195 30.146749496459961 5.6860909461975098
v 3.1636941432952881 45.130748748779297 11.686090469360352
v 29.363693237304687 -39.407367706298828 18.486091613769531
v 29.163694381713867 -39.291580200195312 18.486091613769531
v 9.6313161849975586 -21.853250503540039 8.8860912322998047
v 9.7636938095092773 -21.853250503540039 9.041773796081543
v -4.0363059043884277 30.251346588134766 5.8860912322998047
v 8.0710258483886719 -13.053250312805176 -1.513908863067627
v 8.1636943817138672 -13.053250312805176 -1.5899075269699097
v 41.963695526123047 -39.053249359130859 28.149030685424805
v 9.5636940002441406 -21.743705749511719 8.8860912322998047
v 9.5636940002441406 -21.653249740600586 8.9558906555175781
v 9.5096540451049805 -21.653249740600586 8.8860912322998047
v 29.363693237304687 -36.061061859130859 7.2860908508300781
v 7.163693904876709 -5.6532502174377441 10.163532257080078
v 3.7636940479278564 44.946750640869141 11.359580039978027
v 29.363693237304687 -36.251758575439453 7.486091136932373
v 11.963693618774414 -10.653250694274902 2.4084980487823486
v 3.5636942386627197 44.946750640869141 11.501370429992676
v 7.9990534782409668 -12.853250503540039 -1.513908863067627
v 8.1636943817138672 -12.853250503540039 -1.6329014301300049
v -3.9893448352813721 30.346748352050781 5.8860912322998047
v -3.8363056182861328 30.346748352050781 5.7245454788208008
v -3.8363056182861328 30.258575439453125 5.6860909461975098
v 7.2662029266357422 -5.6532502174377441 10.086091041564941
v 9.6739234924316406 -21.653249740600586 9.0860910415649414
v 6.187716007232666 9.9467496871948242 4.486091136932373
v 3.5636942386627197 44.983543395996094 11.486090660095215
v 3.5636942386627197 45.146747589111328 11.415746688842773
v 3.4661149978637695 45.146747589111328 11.486090660095215
v 12.077488899230957 -10.653250694274902 2.486091136932373
v 9.7636938095092773 -21.792413711547852 9.0860910415649414
v 5.586967945098877 10.146749496459961 4.0860910415649414
v 5.7636942863464355 10.146749496459961 4.2349824905395508
v -4.1971769332885742 30.146749496459961 6.0860910415649414
v 29.251192092895508 -36.453250885009766 7.6860909461975098
v 11.977089881896973 -10.453249931335449 2.486091136932373
v 8.3636941909790039 -13.101020812988281 -1.7139089107513428
v 8.3636941909790039 -13.053250312805176 -1.7213274240493774
v 8.5636940002441406 -13.053250312805176 -1.7810059785842896
v 41.763694763183594 -39.053249359130859 28.193941116333008
v 29.363693237304687 -36.453250885009766 7.7102885246276855
v 9.7636938095092773 -21.653249740600586 9.1871299743652344
v 5.5244836807250977 10.346749305725098 4.0860910415649414
v 5.5636940002441406 10.346749305725098 4.1288294792175293
v 5.5636940002441406 10.21895694732666 4.0860910415649414
v 8.3106269836425781 -12.853250503540039 -1.7139089107513428
v 8.3636941909790039 -12.853250503540039 -1.7365821599960327
v 9.8025808334350586 -21.853250503540039 9.0860910415649414
v 5.7636942863464355 10.318305969238281 4.2860908508300781
v -4.1066265106201172 30.346748352050781 6.0860910415649414
v -4.0363059043884277 30.346748352050781 5.9619884490966797
v 3.7636940479278564 45.124603271484375 11.286090850830078
v 41.963695526123047 -39.164505004882812 28.086090087890625
v 41.763694763183594 -39.197360992431641 28.086090087890625
v 3.7505335807800293 45.146747589111328 11.286090850830078
v 41.563694000244141 -38.969329833984375 28.286090850830078
v 8.5636940002441406 -12.853250503540039 -1.7725803852081299
v 0.56369417905807495 -3.3277742862701416 10.086091041564941
v 0.56369417905807495 -3.2532503604888916 10.119048118591309
v 0.52779859304428101 -3.2532503604888916 10.086091041564941
v 10.763693809509277 -10.253250122070312 2.0714905261993408
v 10.963693618774414 -10.253250122070312 2.2400140762329102
v 9.9636936187744141 -21.853250503540039 9.255976676940918
v -3.6363058090209961 30.277915954589844 5.6860909461975098
v -3.6363058090209961 30.346748352050781 5.6994614601135254
v 5.8449406623840332 10.146749496459961 4.2860908508300781
v -4.2363057136535645 49.294803619384766 18.086090087890625
v -4.2363057136535645 49.146747589111328 18.185153961181641
v -4.1524777412414551 49.146747589111328 18.086090087890625
v 9.997370719909668 -21.853250503540039 9.2860908508300781
v 10.675149917602539 -10.053250312805176 2.0860910415649414
v 10.763693809509277 -10.053250312805176 2.1758966445922852
v 0.56369417905807495 -3.0532503128051758 10.166354179382324
v -3.4363057613372803 30.346748352050781 5.7088994979858398
v 0.42965933680534363 -3.0532503128051758 10.086091041564941
v -3.4363057613372803 30.211538314819336 5.6860909461975098
v 5.9636940956115723 10.146749496459961 4.3660731315612793
v 10.963693618774414 -10.086162567138672 2.2860910892486572
v 41.363693237304688 -38.967910766601563 28.286090850830078
v 9.8654756546020508 -21.653249740600586 9.2860908508300781
v 9.9636936187744141 -21.803531646728516 9.2860908508300781
v -3.3078930377960205 30.346748352050781 5.6860909461975098
v 41.563694000244141 -39.053249359130859 28.230276107788086
v 29.363693237304687 -33.704723358154297 7.486091136932373
v 29.37071418762207 -33.853248596191406 7.2860908508300781
v 29.163694381713867 -33.653251647949219 7.2573637962341309
v 6.163693904876709 10.00255298614502 4.486091136932373
v -3.9257485866546631 30.546749114990234 5.8860912322998047
v -3.8363056182861328 30.546749114990234 5.7952594757080078
v 29.306903839111328 -33.653251647949219 7.486091136932373
v 0.56369417905807495 -2.85325026512146 10.208587646484375
v 0.36369422078132629 -2.9161698818206787 10.086091041564941
v 6.102724552154541 10.146749496459961 4.486091136932373
v -4.1608920097351074 48.746749877929688 18.286090850830078
v -4.2363057136535645 48.946750640869141 18.288295745849609
v -4.2363057136535645 48.746749877929688 18.371480941772461
v -4.2363057136535645 48.951675415039062 18.286090850830078
v 0.34931725263595581 -2.85325026512146 10.086091041564941
v 29.363693237304687 -33.653251647949219 7.5553569793701172
v 7.691441535949707 -12.053250312805176 -1.513908863067627
v 7.7636942863464355 -12.053250312805176 -1.5660402774810791
v 7.7636942863464355 -12.236534118652344 -1.513908863067627
v 3.3636941909790039 45.295345306396484 11.486090660095215
v 3.3636941909790039 45.346748352050781 11.460965156555176
v 3.3222637176513672 45.346748352050781 11.486090660095215
v -3.8635256290435791 30.746749877929687 5.8860912322998047
v -3.8363056182861328 30.746749877929687 5.8606925010681152
v 10.495617866516113 -9.6532506942749023 2.0860910415649414
v 10.563694000244141 -9.6532506942749023 2.1584618091583252
v 10.563694000244141 -9.8532505035400391 2.0700478553771973
v 41.363693237304688 -39.053249359130859 28.239767074584961
v 5.9636940956115723 10.346749305725098 4.4406061172485352
v 7.9275298118591309 -12.653250694274902 -1.513908863067627
v 7.9636940956115723 -12.653250694274902 -1.5402356386184692
v 7.9636940956115723 -12.750850677490234 -1.513908863067627
v -4.0363059043884277 30.544466018676758 6.0860910415649414
v 10.763693809509277 -9.8532505035400391 2.237088680267334
v -4.0749087333679199 48.946750640869141 18.086090087890625
v 3.3636941909790039 45.546749114990234 11.37166690826416
v 28.849828720092773 -33.253250122070312 7.2860908508300781
v 28.963693618774414 -33.253250122070312 7.3842082023620605
v 28.963693618774414 -33.389507293701172 7.2860908508300781
v 3.1636941432952881 45.512962341308594 11.486090660095215
v 9.3636941909790039 -21.387596130371094 8.8860912322998047
v 9.3636941909790039 -21.253250122070313 8.9775047302246094
v 9.2970552444458008 -21.253250122070313 8.8860912322998047
v 6.0191993713378906 10.346749305725098 4.486091136932373
v 8.1636943817138672 -12.653250694274902 -1.6658109426498413
v 41.563694000244141 -39.227146148681641 28.086090087890625
v 10.862927436828613 -9.8532505035400391 2.2860910892486572
v 0.35311967134475708 -2.6532504558563232 10.086091041564941
v 0.56369417905807495 -2.6532504558563232 10.236183166503906
v 29.163694381713867 -33.492176055908203 7.486091136932373
v 29.013462066650391 -33.453250885009766 7.2860908508300781
v 41.363693237304688 -39.227508544921875 28.086090087890625
v 29.138931274414063 -33.453250885009766 7.486091136932373
v 7.8460268974304199 -12.453249931335449 -1.513908863067627
v 7.9636940956115723 -12.453249931335449 -1.5913850069046021
v 9.3636941909790039 -21.053249359130859 9.097508430480957
v 9.1636943817138672 -21.053249359130859 8.8570537567138672
v -4.0363059043884277 48.800365447998047 18.086090087890625
v -4.0363059043884277 48.746749877929688 18.098287582397461
v 41.163692474365234 -38.6129150390625 28.286090850830078
v 6.2820382118225098 9.7467498779296875 4.486091136932373
v -3.9804985523223877 30.746749877929687 6.0860910415649414
v 3.1636941432952881 45.346748352050781 11.575404167175293
v 10.771105766296387 -9.6532506942749023 2.2860910892486572
v 41.163692474365234 -38.653251647949219 28.291952133178711
v 41.045677185058594 -38.653251647949219 28.286090850830078
v 9.1636943817138672 -21.013191223144531 8.8860912322998047
v 9.1636943817138672 -20.853250503540039 8.9927330017089844
v 9.0809602737426758 -20.853250503540039 8.8860912322998047
v -3.6363058090209961 30.546749114990234 5.7393717765808105
v 0.36043480038642883 -2.4532504081726074 10.086091041564941
v 0.56369417905807495 -2.4532504081726074 10.24250602722168
v 41.163692474365234 -38.853248596191406 28.300308227539063
v 8.1636943817138672 -12.453249931335449 -1.6932337284088135
v 9.2483634948730469 -20.853250503540039 9.0860910415649414
v -3.4363057613372803 30.546749114990234 5.7378945350646973
v -4.6363058090209961 49.681732177734375 18.086090087890625
v -4.6363058090209961 49.546749114990234 18.253120422363281
v -4.455655574798584 49.546749114990234 18.086090087890625
v 29.078245162963867 -33.253250122070312 7.486091136932373
v 10.963693618774414 -9.8532505035400391 2.3215124607086182
v 8.273615837097168 -12.653250694274902 -1.7139089107513428
v 8.3636941909790039 -12.653250694274902 -1.7408113479614258
v 1.3636941909790039 -4.9187264442443848 10.086091041564941
v 1.3636941909790039 -4.8532505035400391 10.126229286193848
v 1.3346832990646362 -4.8532505035400391 10.086091041564941
v 41.08148193359375 -38.853248596191406 28.286090850830078
v -4.8363056182861328 49.620166778564453 18.286090850830078
v -4.8363056182861328 49.546749114990234 18.36201286315918
v -4.6851792335510254 49.546749114990234 18.286090850830078
v -3.6363058090209961 30.746749877929687 5.7789864540100098
v 3.1307845115661621 45.546749114990234 11.486090660095215
v -5.0363059043884277 49.546749114990234 18.417263031005859
v 10.963693618774414 -9.6532506942749023 2.3438072204589844
v 8.5636940002441406 -12.653250694274902 -1.749297022819519
v -5.0363059043884277 49.690212249755859 18.286090850830078
v 6.9818806648254395 7.3467493057250977 4.0860910415649414
v 7.163693904876709 7.3467493057250977 4.2732968330383301
v 7.1309003829956055 7.1467494964599609 4.0860910415649414
v 9.3636941909790039 -20.853250503540039 9.20391845703125
v 7.163693904876709 7.1467494964599609 4.1135430335998535
v 1.5636942386627197 -5.1909513473510742 10.086091041564941
v 1.5636942386627197 -5.0532503128051758 10.21111011505127
v 1.440449595451355 -5.0532503128051758 10.086091041564941
v -3.4363057613372803 30.746749877929687 5.7639546394348145
v 8.2188644409179687 -12.453249931335449 -1.7139089107513428
v 8.3636941909790039 -12.453249931335449 -1.7416130304336548
v 29.38001823425293 -33.453250885009766 7.6860909461975098
v 1.763694167137146 -5.2376871109008789 10.086091041564941
v 1.763694167137146 -5.0532503128051758 10.233809471130371
v 7.2857465744018555 7.1467494964599609 4.2860908508300781
v -4.8363056182861328 49.778602600097656 18.086090087890625
v -4.8363056182861328 49.746749877929688 18.129745483398438
v -4.7629599571228027 49.746749877929688 18.086090087890625
v 40.963695526123047 -38.653251647949219 28.280887603759766
v 3.5636942386627197 45.346748352050781 11.329441070556641
v 11.057228088378906 -10.253250122070312 2.2860910892486572
v 9.5636940002441406 -21.453250885009766 9.0943746566772461
v 9.3970108032226563 -21.453250885009766 8.8860912322998047
v -3.8363056182861328 30.813018798828125 5.8860912322998047
v 8.5636940002441406 -12.457782745361328 -1.7139089107513428
v 29.163694381713867 -33.253250122070312 7.5556206703186035
v 8.5609569549560547 -12.453249931335449 -1.7139089107513428
v 1.5636942386627197 -4.8532505035400391 10.281101226806641
v -5.0363059043884277 49.853584289550781 18.086090087890625
v -3.9298181533813477 30.946748733520508 6.0860910415649414
v -3.8363056182861328 30.946748733520508 5.9505386352539062
v 7.0561676025390625 7.5467495918273926 4.2860908508300781
v 3.6309390068054199 45.346748352050781 11.286090850830078
v 9.4549341201782227 -21.253250122070313 9.0860910415649414
v 11.163694381713867 -10.253250122070312 2.3208551406860352
v 29.363693237304687 -33.408172607421875 7.6860909461975098
v 1.5826225280761719 -4.8532505035400391 10.286090850830078
v 3.5106456279754639 45.546749114990234 11.286090850830078
v 3.5636942386627197 45.45843505859375 11.286090850830078
v 1.763694167137146 -4.8990201950073242 10.286090850830078
v 29.303583145141602 -33.253250122070312 7.6860909461975098
v -5.0363059043884277 49.746749877929688 18.223302841186523
v -3.8959636688232422 31.146749496459961 6.0860910415649414
v -3.8363056182861328 31.146749496459961 6.0153579711914063
v 11.363694190979004 -10.253250122070312 2.351046085357666
v 1.763694167137146 -4.8532505035400391 10.295705795288086
v 40.963695526123047 -38.853248596191406 28.259805679321289
v 1.9636942148208618 -5.0909762382507324 10.086091041564941
v 1.9636942148208618 -5.0532503128051758 10.111039161682129
v 7.3636941909790039 7.2421360015869141 4.486091136932373
v 7.3636941909790039 7.1467494964599609 4.4161791801452637
v 7.3059611320495605 7.3467493057250977 4.486091136932373
v 9.7597513198852539 -21.453250885009766 9.2860908508300781
v 9.7636938095092773 -21.46160888671875 9.2860908508300781
v 28.763694763183594 -33.111251831054687 7.2860908508300781
v 28.763694763183594 -33.053249359130859 7.3087301254272461
v 28.973478317260742 -33.053249359130859 7.486091136932373
v -3.7734684944152832 30.946748733520508 5.8860912322998047
v -3.6363058090209961 30.946748733520508 5.8117547035217285
v 40.763694763183594 -38.653251647949219 28.242074966430664
v 7.1834611892700195 7.5467495918273926 4.486091136932373
v 11.163694381713867 -10.053250312805176 2.340024471282959
v 2.1636941432952881 -5.0532503128051758 10.099063873291016
v 28.641740798950195 -32.853248596191406 7.2860908508300781
v 28.763694763183594 -32.853248596191406 7.4137606620788574
v -3.4363057613372803 30.946748733520508 5.7782711982727051
v 9.5636940002441406 -21.253250122070313 9.1967296600341797
v 7.7636942863464355 33.281471252441406 11.686090469360352
v 7.7636942863464355 33.346748352050781 11.624995231628418
v 7.7275428771972656 33.346748352050781 11.686090469360352
v 40.563694000244141 -38.653251647949219 28.167917251586914
v 7.7698230743408203 -12.253250122070313 -1.513908863067627
v 7.9636940956115723 -12.253250122070313 -1.6353615522384644
v 1.9636942148208618 -4.8532505035400391 10.184726715087891
v 11.363694190979004 -10.053250312805176 2.3551833629608154
v 9.6632194519042969 -21.253250122070313 9.2860908508300781
v 7.6942896842956543 33.546749114990234 11.686090469360352
v -3.6919734477996826 31.146749496459961 5.8860912322998047
v -3.6363058090209961 31.146749496459961 5.8510642051696777
v 1.7932846546173096 -4.8532505035400391 10.286090850830078
v 7.4249496459960937 7.1467494964599609 4.486091136932373
v 7.7636942863464355 33.546749114990234 11.556071281433105
v 28.829593658447266 -32.853248596191406 7.486091136932373
v 8.1636943817138672 -12.21921443939209 -1.7139089107513428
v 11.563694000244141 -10.253250122070312 2.3678896427154541
v 8.0409822463989258 32.946750640869141 11.286090850830078
v -3.4363057613372803 31.146749496459961 5.7849507331848145
v 8.00048828125 32.946750640869141 11.486090660095215
v 40.763694763183594 -38.853248596191406 28.200096130371094
v 2.1636941432952881 -4.8532505035400391 10.155311584472656
v 28.963693618774414 -32.853248596191406 7.6400537490844727
v 11.763693809509277 -10.253250122070312 2.4123377799987793
v 7.9636940956115723 33.036224365234375 11.486090660095215
v 7.9636940956115723 33.146747589111328 11.305147171020508
v 7.9046235084533691 33.146747589111328 11.486090660095215
v 7.163693904876709 7.5862174034118652 4.486091136932373
v 9.5616731643676758 -21.053249359130859 9.2860908508300781
v 9.5636940002441406 -21.057302474975586 9.2860908508300781
v 40.563694000244141 -38.853248596191406 28.131355285644531
v 7.1000752449035645 7.7467494010925293 4.486091136932373
v 41.163692474365234 -38.915561676025391 28.286090850830078
v 7.9636940956115723 -12.053250312805176 -1.6684966087341309
v 7.9636940956115723 33.160255432128906 11.286090850830078
v 11.563694000244141 -10.053250312805176 2.3715152740478516
v -5.4363055229187012 49.815998077392578 18.286090850830078
v -5.4363055229187012 49.746749877929688 18.378456115722656
v -5.2363057136535645 49.762229919433594 18.286090850830078
v 1.2489750385284424 -4.6532502174377441 10.086091041564941
v -3.2363057136535645 30.474399566650391 5.6860909461975098
v 7.9654421806335449 32.946750640869141 11.686090469360352
v 1.3636941909790039 -4.6532502174377441 10.206473350524902
v 8.1636943817138672 -12.034319877624512 -1.7139089107513428
v -3.2029564380645752 30.546749114990234 5.6860909461975098
v 9.4538745880126953 -20.853250503540039 9.2860908508300781
v 1.1636941432952881 -4.5340108871459961 10.086091041564941
v 1.1636941432952881 -4.4532504081726074 10.157309532165527
v 1.0725181102752686 -4.4532504081726074 10.086091041564941
v 7.8512210845947266 33.146747589111328 11.686090469360352
v 29.163694381713867 -33.053356170654297 7.6860909461975098
v 8.3636941909790039 -12.253250122070313 -1.7229264974594116
v 11.763693809509277 -10.053250312805176 2.4331200122833252
v 41.163692474365234 -39.053249359130859 28.224882125854492
v -5.189812183380127 49.746749877929688 18.286090850830078
v -5.2620973587036133 49.546749114990234 18.486091613769531
v -3.2363057136535645 30.746749877929687 5.7239418029785156
v 7.0158839225769043 7.9467496871948242 4.486091136932373
v 8.4150619506835937 -12.253250122070313 -1.7139089107513428
v 1.3636941909790039 -4.4316039085388184 10.286090850830078
v 11.163694381713867 -9.8532505035400391 2.3538391590118408
v 40.963695526123047 -39.053249359130859 28.193883895874023
v 8.8460512161254883 -20.453250885009766 8.8860912322998047
v 8.9636945724487305 -20.65443229675293 8.8860912322998047
v 8.9636945724487305 -20.453250885009766 9.0320005416870117
v 0.96369421482086182 -4.3390974998474121 10.086091041564941
v 0.96369421482086182 -4.2532501220703125 10.132035255432129
v 0.89764302968978882 -4.2532501220703125 10.086091041564941
v 11.363694190979004 -9.8532505035400391 2.3574550151824951
v -3.1313714981079102 30.746749877929687 5.6860909461975098
v 8.2453680038452148 -12.170976638793945 -1.7155413627624512
v 7.8995318412780762 33.346748352050781 11.286090850830078
v 8.2405815124511719 -12.053250312805176 -1.7139089107513428
v 7.8304815292358398 33.346748352050781 11.486090660095215
v 8.3636941909790039 -12.193643569946289 -1.7139089107513428
v 0.96369421482086182 -4.0532503128051758 10.189592361450195
v 0.82461351156234741 -4.0532503128051758 10.086091041564941
v -3.2363057136535645 30.946748733520508 5.7372050285339355
v 9.1412143707275391 -20.653249740600586 9.0860910415649414
v 9.1636943817138672 -20.692676544189453 9.0860910415649414
v 28.998405456542969 -32.853248596191406 7.6860909461975098
v 11.163694381713867 -9.6532506942749023 2.3560159206390381
v -5.4363055229187012 49.635063171386719 18.486091613769531
v 41.163692474365234 -39.219203948974609 28.086090087890625
v 1.1636941432952881 -4.2532501220703125 10.245212554931641
v -3.1007719039916992 30.946748733520508 5.6860909461975098
v 7.8566408157348633 33.546749114990234 11.286090850830078
v 7.7924137115478516 33.546749114990234 11.486090660095215
v 11.363694190979004 -9.6532506942749023 2.3513448238372803
v 27.650369644165039 -31.653249740600586 7.2860908508300781
v 27.763694763183594 -31.653249740600586 7.4516720771789551
v 27.763694763183594 -31.761749267578125 7.2860908508300781
v -3.2363057136535645 31.146749496459961 5.745856761932373
v 1.2446020841598511 -4.2532501220703125 10.286090850830078
v 5.3083372116088867 10.946749687194824 4.0860910415649414
v 5.3636941909790039 10.946749687194824 4.1520309448242188
v 5.3636941909790039 10.784781455993652 4.0860910415649414
v -5.2363057136535645 49.918285369873047 18.086090087890625
v 9.0155134201049805 -20.453250885009766 9.0860910415649414
v 27.333469390869141 -31.253250122070312 7.2860908508300781
v 27.363693237304687 -31.253250122070312 7.3377928733825684
v 27.363693237304687 -31.296669006347656 7.2860908508300781
v 8.5636940002441406 -12.253250122070313 -1.6563193798065186
v 11.563694000244141 -9.8532505035400391 2.3832080364227295
v -3.0363056659698486 31.146749496459961 5.6706781387329102
v 5.2513809204101562 11.146749496459961 4.0860910415649414
v 5.3636941909790039 11.146749496459961 4.2168540954589844
v 27.47869873046875 -31.453250885009766 7.2860908508300781
v 27.563694000244141 -31.453250885009766 7.4068551063537598
v 27.563694000244141 -31.557638168334961 7.2860908508300781
v 1.1248024702072144 -4.0532503128051758 10.286090850830078
v 1.1636941432952881 -4.1180810928344727 10.286090850830078
v 11.763693809509277 -9.8532505035400391 2.4663698673248291
v 27.786357879638672 -31.653249740600586 7.486091136932373
v 27.619594573974609 -31.453250885009766 7.486091136932373
v 8.3636941909790039 -12.053250312805176 -1.6870270967483521
v 11.563694000244141 -9.6532506942749023 2.3979160785675049
v 9.3482198715209961 -20.653249740600586 9.2860908508300781
v 9.3636941909790039 -20.682334899902344 9.2860908508300781
v -3.9359104633331299 31.346748352050781 6.0860910415649414
v -3.8363056182861328 31.346748352050781 6.0008111000061035
v 7.7636942863464355 33.624923706054688 11.486090660095215
v 7.7636942863464355 33.746749877929688 11.385480880737305
v 7.7085728645324707 33.746749877929688 11.486090660095215
v 5.2017116546630859 11.346749305725098 4.0860910415649414
v 5.3722066879272461 11.346749305725098 4.2860908508300781
v 1.3636941909790039 -4.2532501220703125 10.336932182312012
v 7.6487536430358887 33.946750640869141 11.486090660095215
v 8.5636940002441406 -12.053250312805176 -1.5891669988632202
v -4.015927791595459 31.546749114990234 6.0860910415649414
v -3.8363056182861328 31.546749114990234 5.9394001960754395
v 40.963695526123047 -39.209426879882813 28.086090087890625
v 11.763693809509277 -9.7711076736450195 2.486091136932373
v 1.1636941432952881 -4.0532503128051758 10.308962821960449
v 7.7636942863464355 33.946750640869141 11.33085823059082
v 27.563694000244141 -31.389825820922852 7.486091136932373
v 27.447683334350586 -31.253250122070312 7.486091136932373
v 1.3636941909790039 -4.0532503128051758 10.389945030212402
v 11.719290733337402 -9.6532506942749023 2.486091136932373
v 9.1636943817138672 -20.453250885009766 9.2221574783325195
v -3.6705634593963623 31.346748352050781 5.8860912322998047
v -3.6363058090209961 31.346748352050781 5.8656220436096191
v 5.3127989768981934 11.546749114990234 4.2860908508300781
v 5.1636943817138672 11.490815162658691 4.0860910415649414
v 7.5749177932739258 33.746749877929688 11.686090469360352
v 40.763694763183594 -39.053249359130859 28.13609504699707
v 5.1636943817138672 11.546749114990234 4.1047592163085937
v 9.2455768585205078 -20.453250885009766 9.2860908508300781
v 8.7636938095092773 -13.453249931335449 -1.7815037965774536
v -3.4363057613372803 31.346748352050781 5.7741780281066895
v 10.415098190307617 -9.4532499313354492 2.0860910415649414
v 10.563694000244141 -9.4532499313354492 2.2192370891571045
v 7.5636940002441406 33.756778717041016 11.686090469360352
v 7.5636940002441406 33.946750640869141 11.617185592651367
v 7.5300188064575195 33.946750640869141 11.686090469360352
v 5.3636941909790039 11.546749114990234 4.3442492485046387
v 1.4796510934829712 -4.6532502174377441 10.286090850830078
v 8.7636938095092773 -20.311628341674805 8.8860912322998047
v 8.7636938095092773 -20.253250122070313 8.9292135238647461
v 8.732722282409668 -20.253250122070313 8.8860912322998047
v -3.7448470592498779 31.546749114990234 5.8860912322998047
v -3.6363058090209961 31.546749114990234 5.8405475616455078
v 1.5636942386627197 -4.8329696655273437 10.286090850830078
v 27.763694763183594 -31.479978561401367 7.6860909461975098
v -5.3525123596191406 49.946750640869141 18.086090087890625
v -5.4363055229187012 49.957759857177734 18.086090087890625
v 10.334137916564941 -9.2532501220703125 2.0860910415649414
v 10.363694190979004 -9.2532501220703125 2.1216216087341309
v 10.363694190979004 -9.3300189971923828 2.0860910415649414
v 8.9636945724487305 -13.453249931335449 -1.7905048131942749
v 5.0801987648010254 11.746749877929688 4.0860910415649414
v 5.1636943817138672 11.746749877929688 4.1832132339477539
v -3.4363057613372803 31.546749114990234 5.7774925231933594
v 8.9011220932006836 -20.253250122070313 9.0860910415649414
v 8.9636945724487305 -20.368362426757812 9.0860910415649414
v 27.563694000244141 -31.266414642333984 7.6860909461975098
v 8.7636938095092773 -13.253250122070313 -1.7801063060760498
v 10.563694000244141 -9.2532501220703125 2.2679202556610107
v 5.2465577125549316 11.746749877929688 4.2860908508300781
v 40.563694000244141 -38.986660003662109 28.086090087890625
v 7.7636942863464355 34.146747589111328 11.452824592590332
v 40.631954193115234 -39.053249359130859 28.086090087890625
v 5.0181961059570313 11.946749687194824 4.0860910415649414
v 5.1636943817138672 11.946749687194824 4.2468914985656738
v 8.9636945724487305 -13.253250122070313 -1.7675541639328003
v 8.6174716949462891 -20.053249359130859 8.8860912322998047
v 8.7636938095092773 -20.053249359130859 9.058436393737793
v 1.5636942386627197 -4.6532502174377441 10.322620391845703
v 28.520721435546875 -32.653251647949219 7.2860908508300781
v 28.563694000244141 -32.653251647949219 7.3378586769104004
v 28.563694000244141 -32.717132568359375 7.2860908508300781
v 8.7937784194946289 -20.053249359130859 9.0860910415649414
v 1.763694167137146 -4.6532502174377441 10.337286949157715
v -3.9990792274475098 31.746749877929688 6.0860910415649414
v -3.8363056182861328 31.746749877929688 5.9204096794128418
v 10.683871269226074 -9.4532499313354492 2.2860910892486572
v 7.5636940002441406 34.035614013671875 11.686090469360352
v 5.1960911750793457 11.946749687194824 4.2860908508300781
v 9.1636943817138672 -13.453249931335449 -1.726655125617981
v 8.9636945724487305 -20.253250122070313 9.1459035873413086
v 28.563694000244141 -32.509765625 7.486091136932373
v -5.6363058090209961 49.828598022460938 18.286090850830078
v -4.004483699798584 31.946748733520508 6.0860910415649414
v -3.8363056182861328 31.946748733520508 5.9233770370483398
v 5.3636941909790039 11.746749877929688 4.4199223518371582
v 28.363693237304688 -32.453250885009766 7.2688016891479492
v 7.6474475860595703 34.146747589111328 11.686090469360352
v 28.519140243530273 -32.453250885009766 7.486091136932373
v 8.9636945724487305 -20.053249359130859 9.2213115692138672
v 10.602996826171875 -9.2532501220703125 2.2860910892486572
v 1.5636942386627197 -4.4532504081726074 10.366447448730469
v -3.777801513671875 31.746749877929688 5.8860912322998047
v -3.6363058090209961 31.746749877929688 5.8398513793945313
v -5.6363058090209961 49.746749877929688 18.414464950561523
v 5.3689718246459961 11.946749687194824 4.486091136932373
v 10.763693809509277 -9.4532499313354492 2.3173680305480957
v 28.563694000244141 -32.453250885009766 7.5534148216247559
v 7.7636942863464355 34.174110412597656 11.486090660095215
v 7.7636942863464355 34.299163818359375 11.686090469360352
v 1.763694167137146 -4.4532504081726074 10.362571716308594
v -3.4363057613372803 31.746749877929688 5.807525634765625
v 28.055427551269531 -32.053249359130859 7.2860908508300781
v 28.163694381713867 -32.053249359130859 7.4650177955627441
v 28.163694381713867 -32.185314178466797 7.2860908508300781
v 5.4512491226196289 10.546749114990234 4.0860910415649414
v 5.5636940002441406 10.546749114990234 4.2098598480224609
v 9.1636943817138672 -13.390868186950684 -1.7139089107513428
v 9.0983753204345703 -13.253250122070313 -1.7139089107513428
v 10.963693618774414 -9.4532499313354492 2.3534767627716064
v 9.1418228149414062 -20.253250122070313 9.2860908508300781
v 9.1636943817138672 -20.298334121704102 9.2860908508300781
v 40.763694763183594 -39.142292022705078 28.086090087890625
v 1.8815741539001465 -4.6532502174377441 10.286090850830078
v 1.9636942148208618 -4.6532502174377441 10.234842300415039
v -3.7722852230072021 31.946748733520508 5.8860912322998047
v -3.6363058090209961 31.946748733520508 5.8442525863647461
v 28.363693237304688 -32.261974334716797 7.486091136932373
v 28.21943473815918 -32.253250122070313 7.2860908508300781
v 7.8138008117675781 33.746749877929688 11.286090850830078
v -5.8363056182861328 49.806678771972656 18.286090850830078
v 10.763693809509277 -9.2532501220703125 2.3367054462432861
v -3.4363057613372803 31.946748733520508 5.8411006927490234
v 5.6478824615478516 10.546749114990234 4.2860908508300781
v 9.3636941909790039 -13.453249931335449 -1.560314416885376
v 2.1636941432952881 -4.6532502174377441 10.197357177734375
v 7.7951598167419434 33.946750640869141 11.286090850830078
v 9.0508327484130859 -20.053249359130859 9.2860908508300781
v -5.8363056182861328 49.746749877929688 18.410354614257812
v 10.963693618774414 -9.2532501220703125 2.3579730987548828
v 9.1636943817138672 -13.253250122070313 -1.6674865484237671
v 1.9123587608337402 -4.4532504081726074 10.286090850830078
v 5.5636940002441406 10.718390464782715 4.2860908508300781
v 1.9636942148208618 -4.4532504081726074 10.259524345397949
v 5.377842903137207 10.746749877929688 4.0860910415649414
v 9.3636941909790039 -13.325326919555664 -1.513908863067627
v 2.1636941432952881 -4.4532504081726074 10.231712341308594
v 10.269648551940918 -9.0532503128051758 2.0860910415649414
v 10.363694190979004 -9.0532503128051758 2.1935718059539795
v -5.6363058090209961 49.682365417480469 18.486091613769531
v 7.8500709533691406 34.146747589111328 11.286090850830078
v 9.3305387496948242 -13.253250122070313 -1.513908863067627
v -3.2363057136535645 31.346748352050781 5.7386627197265625
v 5.7636942863464355 10.546749114990234 4.3751864433288574
v 8.5636940002441406 -19.954853057861328 8.8860912322998047
v 8.5636940002441406 -19.853250503540039 8.9537639617919922
v 8.5095052719116211 -19.853250503540039 8.8860912322998047
v 10.563694000244141 -9.1793031692504883 2.2860910892486572
v 40.503501892089844 -38.253250122070313 28.086090087890625
v 7.8660187721252441 34.346748352050781 11.486090660095215
v 8.7636938095092773 -13.053250312805176 -1.7699075937271118
v 10.499399185180664 -9.0532503128051758 2.2860910892486572
v 8.4135341644287109 -19.653249740600586 8.8860912322998047
v -3.0363056659698486 31.346748352050781 5.6771488189697266
v 7.9347133636474609 34.346748352050781 11.286090850830078
v -5.8363056182861328 49.695232391357422 18.486091613769531
v 28.563694000244141 -32.345481872558594 7.6860909461975098
v 28.491943359375 -32.253250122070313 7.6860909461975098
v 8.5636940002441406 -19.653249740600586 9.0578727722167969
v 10.202509880065918 -8.8532505035400391 2.0860910415649414
v 10.363694190979004 -8.8532505035400391 2.2314069271087646
v -3.2363057136535645 31.546749114990234 5.7148094177246094
v 8.9636945724487305 -13.05490779876709 -1.7139089107513428
v 8.9624166488647461 -13.053250312805176 -1.7139089107513428
v 40.436412811279297 -38.453250885009766 28.086090087890625
v 7.797022819519043 34.346748352050781 11.686090469360352
v 8.3636941909790039 -19.553218841552734 8.8860912322998047
v 8.3636941909790039 -19.453250885009766 8.9499263763427734
v 8.3081216812133789 -19.453250885009766 8.8860912322998047
v 10.446635246276855 -8.8532505035400391 2.2860910892486572
v 5.7636942863464355 10.746749877929688 4.4505853652954102
v -3.1157715320587158 31.546749114990234 5.6860909461975098
v 28.363693237304688 -32.104705810546875 7.6860909461975098
v 8.7636938095092773 -12.853250503540039 -1.7422101497650146
v 10.563694000244141 -9.0532503128051758 2.3127660751342773
v -5.6363058090209961 49.947349548339844 18.086090087890625
v 8.4803371429443359 -19.453250885009766 9.0860910415649414
v 28.314580917358398 -32.053249359130859 7.6860909461975098
v 7.9636940956115723 34.434165954589844 11.286090850830078
v 8.5636940002441406 -19.602834701538086 9.0860910415649414
v 7.9636940956115723 34.546749114990234 11.41560173034668
v 1.5636942386627197 -4.2532501220703125 10.388958930969238
v 5.9636940956115723 10.469697952270508 4.486091136932373
v 10.563694000244141 -8.8532505035400391 2.3380353450775146
v 7.9466133117675781 34.546749114990234 11.486090660095215
v 5.9238886833190918 10.546749114990234 4.486091136932373
v -3.2363057136535645 31.746749877929688 5.7274394035339355
v 8.8348102569580078 -12.853250503540039 -1.7139089107513428
v 7.9953508377075195 34.546749114990234 11.286090850830078
v 1.763694167137146 -4.2532501220703125 10.357430458068848
v 40.411365509033203 -38.653251647949219 28.086090087890625
v 7.9636940956115723 34.593982696533203 11.486090660095215
v 8.3445377349853516 -19.253250122070313 9.0860910415649414
v 8.1636943817138672 -19.243867874145508 8.8860912322998047
v 28.763694763183594 -32.758358001708984 7.486091136932373
v 8.9636945724487305 -12.853250503540039 -1.6292614936828613
v 5.8192949295043945 10.746749877929688 4.486091136932373
v -3.0363056659698486 31.732934951782227 5.6860909461975098
v 28.683023452758789 -32.653251647949219 7.486091136932373
v 10.763693809509277 -9.0532503128051758 2.3551058769226074
v 1.5636942386627197 -4.0532503128051758 10.407697677612305
v -5.8363056182861328 49.900676727294922 18.086090087890625
v 8.0105123519897461 34.746749877929687 11.486090660095215
v 1.763694167137146 -4.0532503128051758 10.34638500213623
v 8.0425004959106445 34.746749877929687 11.286090850830078
v -3.2363057136535645 31.946748733520508 5.8096818923950195
v 8.5636940002441406 -19.453250885009766 9.1858558654785156
v 10.963693618774414 -9.0532503128051758 2.3609359264373779
v 1.9636942148208618 -4.2532501220703125 10.263920783996582
v 5.4809789657592773 10.946749687194824 4.2860908508300781
v 1.9095771312713623 -4.2532501220703125 10.286090850830078
v -5.638709545135498 49.946750640869141 18.086090087890625
v 7.917417049407959 34.546749114990234 11.686090469360352
v 9.1636943817138672 -13.053250312805176 -1.5567964315414429
v -3.0363056659698486 31.946748733520508 5.7506661415100098
v 10.763693809509277 -8.8532505035400391 2.3751966953277588
v 2.1636941432952881 -4.2532501220703125 10.251252174377441
v 28.763694763183594 -32.653251647949219 7.5918111801147461
v 5.4246940612792969 11.146749496459961 4.2860908508300781
v 7.9636940956115723 34.645866394042969 11.686090469360352
v 9.2116737365722656 -13.053250312805176 -1.513908863067627
v 8.5270328521728516 -19.253250122070313 9.2860908508300781
v 8.5636940002441406 -19.311849594116211 9.2860908508300781
v 40.454490661621094 -38.853248596191406 28.086090087890625
v 1.9636942148208618 -4.0532503128051758 10.274313926696777
v 10.963693618774414 -8.8532505035400391 2.3764743804931641
v 28.963693618774414 -32.809928894042969 7.6860909461975098
v 28.829826354980469 -32.653251647949219 7.6860909461975098
v 5.5636940002441406 10.946749687194824 4.3693852424621582
v 1.911808967590332 -4.0532503128051758 10.286090850830078
v -4.6363058090209961 49.510021209716797 18.286090850830078
v -4.6363058090209961 49.346748352050781 18.392667770385742
v -4.4859733581542969 49.346748352050781 18.286090850830078
v -4.4363055229187012 49.278961181640625 18.286090850830078
v -4.4363055229187012 49.146747589111328 18.3507080078125
v -4.3447518348693848 49.146747589111328 18.286090850830078
v -2.8925704956054687 31.946748733520508 5.6860909461975098
v 7.9943737983703613 34.746749877929687 11.686090469360352
v 2.1636941432952881 -4.0509562492370605 10.286090850830078
v 9.1636943817138672 -12.982377052307129 -1.513908863067627
v 11.163694381713867 -9.4532499313354492 2.3537037372589111
v 8.0565814971923828 34.946750640869141 11.486090660095215
v 5.7636942863464355 10.856808662414551 4.486091136932373
v 7.7636942863464355 -18.557016372680664 8.8860912322998047
v 7.7636942863464355 -18.453250885009766 8.9760284423828125
v 7.6933059692382812 -18.453250885009766 8.8860912322998047
v 9.0841617584228516 -12.853250503540039 -1.513908863067627
v -4.002467155456543 32.146747589111328 6.0860910415649414
v -3.8363056182861328 32.146747589111328 5.9591341018676758
v 8.0945529937744141 34.946750640869141 11.286090850830078
v 5.7232646942138672 10.946749687194824 4.486091136932373
v 28.763694763183594 -32.580699920654297 7.6860909461975098
v 28.64912223815918 -32.453250885009766 7.6860909461975098
v 11.363694190979004 -9.4532499313354492 2.3595619201660156
v 8.1636943817138672 -19.053249359130859 9.0328531265258789
v 8.0389385223388672 -19.053249359130859 8.8860912322998047
v 8.0748748779296875 35.146747589111328 11.486090660095215
v 5.5636940002441406 11.146749496459961 4.4272141456604004
v -3.957409143447876 32.346748352050781 6.0860910415649414
v -3.8363056182861328 32.346748352050781 6.0024971961975098
v 8.13909912109375 35.146747589111328 11.286090850830078
v 7.9636940956115723 -18.922773361206055 8.8860912322998047
v 7.9636940956115723 -18.853250503540039 8.932826042175293
v 7.9289145469665527 -18.853250503540039 8.8860912322998047
v 11.163694381713867 -9.2532501220703125 2.353863000869751
v 5.6418347358703613 11.146749496459961 4.486091136932373
v 8.0106906890869141 34.946750640869141 11.686090469360352
v 9.4206161499023437 -13.453249931335449 -1.513908863067627
v -3.7048904895782471 32.146747589111328 5.8860912322998047
v -3.6363058090209961 32.146747589111328 5.8646230697631836
v 11.363694190979004 -9.2532501220703125 2.3775234222412109
v 8.0998401641845703 -18.853250503540039 9.0860910415649414
v 8.0144672393798828 35.146747589111328 11.686090469360352
v 8.1636943817138672 -18.969070434570313 9.0860910415649414
v -3.4363057613372803 32.146747589111328 5.883120059967041
v 2.5636942386627197 -5.4532504081726074 10.158042907714844
v 2.4528744220733643 -5.4532504081726074 10.086091041564941
v 2.5636942386627197 -5.6532502174377441 10.10362434387207
v 11.563694000244141 -9.4532499313354492 2.4240949153900146
v 8.1636943817138672 -18.853250503540039 9.1516704559326172
v 27.862091064453125 -31.853250503540039 7.2860908508300781
v 27.963693618774414 -31.853250503540039 7.4520559310913086
v 27.963693618774414 -31.950645446777344 7.2860908508300781
v -3.6363058090209961 32.208045959472656 5.8860912322998047
v 8.7636938095092773 -12.743963241577148 -1.7139089107513428
v 8.698328971862793 -12.653250694274902 -1.7139089107513428
v 8.1540536880493164 35.346748352050781 11.286090850830078
v 11.646385192871094 -9.4532499313354492 2.486091136932373
v -4.6363058090209961 49.148326873779297 18.486091613769531
v 8.0554313659667969 35.346748352050781 11.486090660095215
v 8.212773323059082 -19.053249359130859 9.0860910415649414
v -4.4363055229187012 49.346748352050781 18.244979858398438
v -4.2729368209838867 49.346748352050781 18.086090087890625
v 2.5636942386627197 -5.2532501220703125 10.204275131225586
v 27.983909606933594 -31.853250503540039 7.486091136932373
v 8.158900260925293 35.546749114990234 11.286090850830078
v 2.3636941909790039 -5.2940506935119629 10.086091041564941
v 11.563694000244141 -9.2532501220703125 2.476254940032959
v 8.0283918380737305 35.546749114990234 11.486090660095215
v 2.3636941909790039 -5.2532501220703125 10.105854034423828
v 5.5763311386108398 11.346749305725098 4.486091136932373
v 7.9636940956115723 35.346748352050781 11.716561317443848
v 2.7636942863464355 -5.6532502174377441 10.194746017456055
v 8.7636938095092773 -12.653250694274902 -1.6810598373413086
v 8.3636941909790039 -19.053249359130859 9.2389602661132812
v 2.7636942863464355 -5.4532504081726074 10.233209609985352
v -3.6363058090209961 32.346748352050781 5.9453516006469727
v 7.9636940956115723 35.377513885498047 11.686090469360352
v 7.9636940956115723 35.546749114990234 11.596037864685059
v 7.9214091300964355 35.546749114990234 11.686090469360352
v 11.163694381713867 -9.0532503128051758 2.3642868995666504
v 8.4182090759277344 -19.053249359130859 9.2860908508300781
v 8.9691925048828125 -12.653250694274902 -1.513908863067627
v 2.9048607349395752 -5.4532504081726074 10.286090850830078
v 2.9636940956115723 -5.5554471015930176 10.286090850830078
v -3.4363057613372803 32.346748352050781 5.951047420501709
v 2.9636940956115723 -5.6532502174377441 10.263176918029785
v 5.5636940002441406 11.38523006439209 4.486091136932373
v 11.363694190979004 -9.0532503128051758 2.4160611629486084
v 5.5131430625915527 11.546749114990234 4.486091136932373
v -3.8942544460296631 32.546749114990234 6.0860910415649414
v -3.8363056182861328 32.546749114990234 6.0439291000366211
v 8.3213205337524414 -18.853250503540039 9.2860908508300781
v 8.3636941909790039 -18.940118789672852 9.2860908508300781
v 28.163694381713867 -31.896867752075195 7.6860909461975098
v 2.7636942863464355 -5.2532501220703125 10.275041580200195
v 8.7636938095092773 -12.453249931335449 -1.594942569732666
v 11.163694381713867 -8.8532505035400391 2.3918571472167969
v 28.118446350097656 -31.853250503540039 7.6860909461975098
v 42.363693237304687 -38.014961242675781 27.686090469360352
v 42.363693237304687 -38.053249359130859 27.741462707519531
v 42.42401123046875 -38.053249359130859 27.686090469360352
v 8.1636943817138672 35.571334838867188 11.286090850830078
v -3.8363056182861328 32.672496795654297 6.0860910415649414
v 8.1636943817138672 35.746749877929688 11.346689224243164
v 27.963693618774414 -31.700603485107422 7.6860909461975098
v 8.0576047897338867 35.746749877929688 11.486090660095215
v 27.919021606445313 -31.653249740600586 7.6860909461975098
v 5.4354233741760254 11.746749877929688 4.486091136932373
v 11.363694190979004 -8.8532505035400391 2.46811842918396
v 8.1636943817138672 35.946750640869141 11.377446174621582
v -3.6363058090209961 32.546749114990234 5.9995355606079102
v 8.8703756332397461 -12.453249931335449 -1.513908863067627
v 2.9636940956115723 -5.4532504081726074 10.308326721191406
v 8.0821504592895508 35.946750640869141 11.486090660095215
v -4.7831020355224609 49.346748352050781 18.486091613769531
v -4.8363056182861328 49.388721466064453 18.486091613769531
v 7.8222508430480957 -18.653249740600586 8.8860912322998047
v -3.4363057613372803 32.546749114990234 5.9735012054443359
v 42.163692474365234 -37.919063568115234 27.686090469360352
v 7.9636940956115723 -18.633468627929688 9.0860910415649414
v 7.9636940956115723 35.746749877929688 11.622122764587402
v 2.9636940956115723 -5.2532501220703125 10.347099304199219
v 42.163692474365234 -38.053249359130859 27.849187850952148
v 7.9276385307312012 35.746749877929688 11.686090469360352
v 11.469217300415039 -9.0532503128051758 2.486091136932373
v 42.563694000244141 -38.266788482666016 27.886091232299805
v 42.563694000244141 -38.453250885009766 28.018547058105469
v 42.76220703125 -38.453250885009766 27.886091232299805
v -5.0363059043884277 49.453155517578125 18.486091613769531
v -3.7921996116638184 32.746749877929687 6.0860910415649414
v -3.6363058090209961 32.746749877929687 6.021449089050293
v 42.563694000244141 -38.149513244628906 27.686090469360352
v 42.563694000244141 -38.253250122070313 27.867921829223633
v 42.700218200683594 -38.253250122070313 27.686090469360352
v 42.763694763183594 -38.306808471679688 27.686090469360352
v 42.763694763183594 -38.453250885009766 27.884502410888672
v 42.878459930419922 -38.453250885009766 27.686090469360352
v 4.8983964920043945 12.346749305725098 4.0860910415649414
v 4.9636940956115723 12.346749305725098 4.1454505920410156
v 4.9636940956115723 12.131967544555664 4.0860910415649414
v 2.3636941909790039 -5.0532503128051758 10.181257247924805
v 7.9636940956115723 35.946750640869141 11.647052764892578
v 7.8536934852600098 -18.453250885009766 9.0860910415649414
v 7.9379105567932129 35.946750640869141 11.686090469360352
v 8.7744340896606445 -12.253250122070313 -1.513908863067627
v 11.386842727661133 -8.8532505035400391 2.486091136932373
v -3.4363057613372803 32.746749877929687 5.9989328384399414
v 5.1636943817138672 12.091419219970703 4.2860908508300781
v -4.4363055229187012 48.946750640869141 18.454259872436523
v 2.5636942386627197 -5.0532503128051758 10.247002601623535
v 5.1636943817138672 12.146749496459961 4.3010358810424805
v -3.2363057136535645 32.146747589111328 5.8783531188964844
v 42.363693237304687 -38.159038543701172 27.886091232299805
v 42.363693237304687 -38.253250122070313 27.992366790771484
v 42.542259216308594 -38.253250122070313 27.886091232299805
v 8.2022590637207031 35.746749877929688 11.286090850830078
v 42.163692474365234 -38.083251953125 27.886091232299805
v 2.3636941909790039 -4.8532505035400391 10.225682258605957
v 11.89274787902832 -10.253250122070312 2.486091136932373
v 8.1636943817138672 -18.653249740600586 9.2628755569458008
v 8.2179985046386719 35.946750640869141 11.286090850830078
v -3.0363056659698486 32.146747589111328 5.7871427536010742
v 5.0984659194946289 12.346749305725098 4.2860908508300781
v 8.6627435684204102 -12.053250312805176 -1.513908863067627
v 29.418157577514648 -36.053249359130859 7.2860908508300781
v -4.4843888282775879 48.946750640869141 18.486091613769531
v 2.5356872081756592 -4.8532505035400391 10.286090850830078
v 2.5636942386627197 -4.8982439041137695 10.286090850830078
v 7.9636940956115723 -18.453250885009766 9.206324577331543
v 29.563694000244141 -36.225055694580078 7.486091136932373
v 29.563694000244141 -36.053249359130859 7.3041415214538574
v 11.835886001586914 -10.053250312805176 2.486091136932373
v 7.7636942863464355 36.323371887207031 11.486090660095215
v 7.7636942863464355 36.346748352050781 11.431364059448242
v 7.7474961280822754 36.346748352050781 11.486090660095215
v 29.763694763183594 -36.053249359130859 7.3237929344177246
v 8.0571804046630859 -18.453250885009766 9.2860908508300781
v 8.1636943817138672 -18.608930587768555 9.2860908508300781
v -4.4363055229187012 48.874004364013672 18.486091613769531
v 29.763694763183594 -36.205368041992188 7.486091136932373
v 7.7636942863464355 36.203914642333984 11.686090469360352
v 7.700286865234375 36.346748352050781 11.686090469360352
v 5.3229460716247559 12.146749496459961 4.486091136932373
v -3.1854691505432129 32.346748352050781 5.8860912322998047
v -3.0363056659698486 32.346748352050781 5.8117713928222656
v 29.563694000244141 -36.253250122070313 7.5141358375549316
v 2.6742253303527832 -5.0532503128051758 10.286090850830078
v 7.7255721092224121 36.546749114990234 11.486090660095215
v -4.3782186508178711 48.746749877929688 18.486091613769531
v 29.563694000244141 -36.409473419189453 7.6860909461975098
v 2.7636942863464355 -5.2013883590698242 10.286090850830078
v 7.7636942863464355 36.546749114990234 11.289121627807617
v 8.1958208084106445 -18.653249740600586 9.2860908508300781
v 5.1636943817138672 12.346749305725098 4.3613491058349609
v 29.763694763183594 -36.253250122070313 7.5335941314697266
v 29.763694763183594 -36.390338897705078 7.6860909461975098
v 7.7636942863464355 36.695575714111328 11.486090660095215
v -3.2363057136535645 32.346748352050781 5.9089326858520508
v 7.7310967445373535 36.546749114990234 11.686090469360352
v 5.2688837051391602 12.346749305725098 4.486091136932373
v 11.563694000244141 -18.053249359130859 -1.5248905420303345
v 11.563694000244141 -18.200704574584961 -1.513908863067627
v 11.363694190979004 -18.053249359130859 -1.5232682228088379
v 2.7636942863464355 -5.0532503128051758 10.31984806060791
v 8.6911907196044922 -19.853250503540039 9.0860910415649414
v 11.613101959228516 -18.053249359130859 -1.513908863067627
v 8.7636938095092773 -19.994794845581055 9.0860910415649414
v 4.8471121788024902 12.546749114990234 4.0860910415649414
v 4.9636940956115723 12.546749114990234 4.1935396194458008
v 10.373178482055664 -8.6532506942749023 2.2860910892486572
v 7.7636942863464355 36.665641784667969 11.686090469360352
v -2.8363058567047119 32.146747589111328 5.672846794128418
v 11.175553321838379 -17.853250503540039 -1.513908863067627
v 11.363694190979004 -17.853250503540039 -1.5603536367416382
v 11.332307815551758 -18.053249359130859 -1.513908863067627
v 4.7887353897094727 12.746749877929688 4.0860910415649414
v 4.9636940956115723 12.746749877929688 4.2542028427124023
v 2.9636940956115723 -5.0532503128051758 10.393790245056152
v 29.963693618774414 -36.053249359130859 7.3628420829772949
v 29.963693618774414 -36.184093475341797 7.486091136932373
v -2.8363058567047119 32.241069793701172 5.6860909461975098
v 8.1636943817138672 36.092338562011719 11.286090850830078
v 5.0510859489440918 12.546749114990234 4.2860908508300781
v 8.5895528793334961 -19.653249740600586 9.0860910415649414
v -2.8363058567047119 32.346748352050781 5.7073512077331543
v 8.1175298690795898 36.146747589111328 11.286090850830078
v 11.01800537109375 -17.653249740600586 -1.513908863067627
v 11.163694381713867 -17.653249740600586 -1.5655505657196045
v 11.163694381713867 -17.836391448974609 -1.513908863067627
v 30.163694381713867 -36.130615234375 7.486091136932373
v 2.7636942863464355 -4.8532505035400391 10.36290454864502
v 7.9636940956115723 36.146747589111328 11.502245903015137
v -2.7887451648712158 32.346748352050781 5.6860909461975098
v 30.163694381713867 -36.053249359130859 7.4236941337585449
v 10.266530990600586 -8.4532499313354492 2.2860910892486572
v 4.9925761222839355 12.746749877929688 4.2860908508300781
v 8.7636938095092773 -19.853250503540039 9.1530275344848633
v 11.363694190979004 -17.653249740600586 -1.5581135749816895
v 7.9636940956115723 36.273574829101563 11.286090850830078
v -3.1435327529907227 32.546749114990234 5.8860912322998047
v -3.0363056659698486 32.546749114990234 5.8545718193054199
v 29.963693618774414 -36.253250122070313 7.5546631813049316
v 29.963693618774414 -36.367164611816406 7.6860909461975098
v 7.8476758003234863 36.346748352050781 11.286090850830078
v 5.1636943817138672 12.546749114990234 4.4235320091247559
v 2.9636940956115723 -4.8532505035400391 10.44038200378418
v 8.9380970001220703 -19.853250503540039 9.2860908508300781
v 8.9636945724487305 -19.891616821289063 9.2860908508300781
v -3.0363056659698486 32.662826538085937 5.8860912322998047
v 30.163694381713867 -36.253250122070313 7.5962657928466797
v 3.0328583717346191 -5.6532502174377441 10.286090850830078
v 11.573986053466797 -17.853250503540039 -1.513908863067627
v 10.563694000244141 -8.6532506942749023 2.3602206707000732
v 30.163694381713867 -36.338859558105469 7.6860909461975098
v 5.2147130966186523 12.546749114990234 4.486091136932373
v -3.2363057136535645 32.546749114990234 5.9113073348999023
v 3.1636941432952881 -5.6532502174377441 10.325405120849609
v 3.1636941432952881 -5.4532504081726074 10.377482414245605
v 10.363694190979004 -8.4532499313354492 2.3322248458862305
v 7.8229293823242187 36.146747589111328 11.686090469360352
v 5.1636943817138672 12.729469299316406 4.486091136932373
v 8.7636938095092773 -19.624870300292969 9.2860908508300781
v -6.0363059043884277 49.746749877929688 18.378669738769531
v 42.763694763183594 -38.653251647949219 27.910865783691406
v 42.563694000244141 -38.653251647949219 28.029191970825195
v -3.2363057136535645 32.746749877929687 5.9681801795959473
v 3.3636941909790039 -5.6532502174377441 10.37863826751709
v 10.563694000244141 -8.4532499313354492 2.382209300994873
v -6.0363059043884277 49.789100646972656 18.286090850830078
v 42.763694763183594 -38.457469940185547 27.886091232299805
v 3.3636941909790039 -5.4532504081726074 10.431726455688477
v 11.495203971862793 -17.653249740600586 -1.513908863067627
v 10.763693809509277 -8.6532506942749023 2.3873555660247803
v -6.2363057136535645 49.746749877929688 18.366090774536133
v 30.319099426269531 -36.053249359130859 7.486091136932373
v 3.1636941432952881 -5.2532501220703125 10.424166679382324
v 4.7342119216918945 12.946749687194824 4.0860910415649414
v 4.7636942863464355 12.946749687194824 4.1121821403503418
v 4.7636942863464355 12.837154388427734 4.0860910415649414
v -3.0363056659698486 32.746749877929687 5.9110894203186035
v 30.363693237304688 -36.253250122070313 7.6545734405517578
v 10.832365989685059 -17.453250885009766 -1.513908863067627
v 10.963693618774414 -17.453250885009766 -1.5589003562927246
v 10.963693618774414 -17.585453033447266 -1.513908863067627
v 30.363693237304688 -36.285915374755859 7.6860909461975098
v 3.3636941909790039 -5.2522406578063965 10.486090660095215
v 4.9636940956115723 12.851034164428711 4.2860908508300781
v -6.2363057136535645 49.789459228515625 18.286090850830078
v 10.646820068359375 -17.253250122070313 -1.513908863067627
v 10.763693809509277 -17.253250122070313 -1.5608781576156616
v 10.763693809509277 -17.384635925292969 -1.513908863067627
v 10.963693618774414 -8.6532506942749023 2.39266037940979
v 30.453283309936523 -36.253250122070313 7.6860909461975098
v -2.8363058567047119 32.546749114990234 5.7653436660766602
v 4.9636940956115723 12.946749687194824 4.3146662712097168
v -6.0363059043884277 49.690284729003906 18.486091613769531
v 3.5412604808807373 -5.4532504081726074 10.486090660095215
v 3.5636942386627197 -5.4828395843505859 10.486090660095215
v 8.655517578125 -19.453250885009766 9.2860908508300781
v 3.5636942386627197 -5.6532502174377441 10.443021774291992
v 10.763693809509277 -8.4532499313354492 2.3955802917480469
v 10.963693618774414 -17.253250122070313 -1.5930826663970947
v 30.363693237304688 -36.053249359130859 7.5053009986877441
v 4.6869344711303711 13.146749496459961 4.0860910415649414
v 4.7636942863464355 13.146749496459961 4.1553516387939453
v -2.6363058090209961 32.49444580078125 5.6860909461975098
v 42.563694000244141 -38.853248596191406 27.981094360351562
v -2.6363058090209961 32.546749114990234 5.7023353576660156
v 3.6868629455566406 -5.6532502174377441 10.486090660095215
v 10.963693618774414 -8.4532499313354492 2.4013307094573975
v 42.763694763183594 -38.815898895263672 27.886091232299805
v 42.748634338378906 -38.853248596191406 27.886091232299805
v 10.511385917663574 -17.053249359130859 -1.513908863067627
v 10.563694000244141 -17.053249359130859 -1.5403562784194946
v 10.563694000244141 -17.131538391113281 -1.513908863067627
v 7.8119316101074219 36.746749877929687 11.286090850830078
v 4.8959484100341797 13.146749496459961 4.2860908508300781
v 30.563694000244141 -36.053249359130859 7.6094565391540527
v -2.9857532978057861 32.746749877929687 5.8860912322998047
v -2.8363058567047119 32.746749877929687 5.8104667663574219
v 7.7806992530822754 36.746749877929687 11.486090660095215
v 30.563694000244141 -36.194694519042969 7.6860909461975098
v -6.2363057136535645 49.678787231445313 18.486091613769531
v 10.373456954956055 -16.853250503540039 -1.513908863067627
v 10.563694000244141 -16.853250503540039 -1.5943315029144287
v 30.69084358215332 -36.053249359130859 7.6860909461975098
v -2.6363058090209961 32.746749877929687 5.7435746192932129
v 7.7809920310974121 36.746749877929687 11.686090469360352
v 4.9636940956115723 13.146749496459961 4.3607816696166992
v 3.1636941432952881 -5.0532503128051758 10.465834617614746
v 10.363694190979004 -8.2532501220703125 2.3674218654632568
v 10.763693809509277 -17.053249359130859 -1.6028026342391968
v -6.0363059043884277 49.887393951416016 18.086090087890625
v 7.8007650375366211 36.946750640869141 11.486090660095215
v 3.2239124774932861 -5.0532503128051758 10.486090660095215
v 10.963693618774414 -24.253250122070312 8.8559398651123047
v 10.963693618774414 -24.053249359130859 9.0304136276245117
v 10.856574058532715 -24.053249359130859 8.8860912322998047
v 7.8244266510009766 36.946750640869141 11.286090850830078
v 29.763694763183594 -36.012813568115234 7.2860908508300781
v 10.563694000244141 -8.2532501220703125 2.396160364151001
v 10.963693618774414 -17.053249359130859 -1.5875256061553955
v 7.7894577980041504 37.146747589111328 11.286090850830078
v 42.944259643554687 -38.653251647949219 27.686090469360352
v 7.8057584762573242 37.146747589111328 11.486090660095215
v 11.363694190979004 -24.685920715332031 9.0860910415649414
v 11.214455604553223 -24.653249740600586 8.8860912322998047
v 10.363694190979004 -8.0532503128051758 2.38861083984375
v 10.763693809509277 -16.853250503540039 -1.6148743629455566
v 11.163694381713867 -24.564813613891602 8.8860912322998047
v 11.163694381713867 -24.453250885009766 8.9865427017211914
v 11.101541519165039 -24.453250885009766 8.8860912322998047
v 29.963693618774414 -35.955898284912109 7.2860908508300781
v 7.7835268974304199 36.946750640869141 11.686090469360352
v 3.0959219932556152 -4.8532505035400391 10.486090660095215
v 5.1120634078979492 12.946749687194824 4.486091136932373
v 3.1636941432952881 -4.9559488296508789 10.486090660095215
v 10.563694000244141 -8.0532503128051758 2.4031283855438232
v 10.963693618774414 -16.853250503540039 -1.5544816255569458
v 11.231364250183105 -24.453250885009766 9.0860910415649414
v 7.8193373680114746 37.146747589111328 11.686090469360352
v 30.1192626953125 -35.853248596191406 7.2860908508300781
v 30.163694381713867 -35.853248596191406 7.3074893951416016
v 0.89200937747955322 26.546749114990234 5.6860909461975098
v 0.96369421482086182 26.546749114990234 5.7621183395385742
v 5.0726337432861328 13.146749496459961 4.486091136932373
v 10.763693809509277 -8.2532501220703125 2.402925968170166
v 7.7876424789428711 37.346748352050781 11.286090850830078
v -6.2363057136535645 49.896144866943359 18.086090087890625
v 11.163694381713867 -17.453250885009766 -1.5807586908340454
v 7.8753848075866699 37.346748352050781 11.486090660095215
v 0.89317595958709717 26.746749877929688 5.6860909461975098
v 0.96369421482086182 26.746749877929688 5.7645354270935059
v 4.6377220153808594 13.346749305725098 4.0860910415649414
v 4.7636942863464355 13.346749305725098 4.1968903541564941
v 30.163694381713867 -35.804367065429688 7.2860908508300781
v 11.363694190979004 -24.653249740600586 9.1086816787719727
v 10.963693618774414 -8.2532501220703125 2.4182829856872559
v 11.363694190979004 -24.453250885009766 9.2358913421630859
v 1.1738495826721191 26.546749114990234 5.8860912322998047
v 11.375455856323242 -17.453250885009766 -1.513908863067627
v 2.3636941909790039 -4.6532502174377441 10.250452995300293
v 7.8686079978942871 37.546749114990234 11.286090850830078
v 7.9636940956115723 37.486763000488281 11.486090660095215
v 7.9636940956115723 37.546749114990234 11.435803413391113
v 10.763693809509277 -8.0532503128051758 2.4044697284698486
v 4.8613162040710449 13.346749305725098 4.2860908508300781
v 30.363693237304688 -35.853248596191406 7.4197869300842285
v 2.4610052108764648 -4.6532502174377441 10.286090850830078
v 11.163694381713867 -17.253250122070313 -1.5547865629196167
v 30.363693237304688 -36.013637542724609 7.486091136932373
v 7.9901361465454102 37.546749114990234 11.486090660095215
v 10.963693618774414 -8.0532503128051758 2.4323153495788574
v 4.5754251480102539 13.546749114990234 4.0860910415649414
v 4.7636942863464355 13.546749114990234 4.2444305419921875
v 11.521373748779297 -24.653249740600586 9.2860908508300781
v 1.1701182126998901 26.746749877929688 5.8860912322998047
v 11.563694000244141 -24.738832473754883 9.2860908508300781
v 2.3636941909790039 -4.4532504081726074 10.276244163513184
v 30.450658798217773 -35.853248596191406 7.486091136932373
v -6.4363055229187012 49.746749877929688 18.365995407104492
v 11.263047218322754 -17.253250122070313 -1.513908863067627
v 11.163694381713867 -8.6532506942749023 2.4194180965423584
v -6.4363055229187012 49.793643951416016 18.286090850830078
v 7.9492087364196777 37.346748352050781 11.686090469360352
v 4.8119745254516602 13.546749114990234 4.2860908508300781
v 42.943691253662109 -38.853248596191406 27.686090469360352
v 30.250585556030273 -35.653251647949219 7.2860908508300781
v 30.363693237304688 -35.653251647949219 7.3791236877441406
v 1.3636941909790039 26.546749114990234 5.9378523826599121
v 11.363694190979004 -8.7805318832397461 2.486091136932373
v 4.9636940956115723 13.346749305725098 4.3959722518920898
v -6.6363058090209961 49.814891815185547 18.286090850830078
v 11.413708686828613 -24.453250885009766 9.2860908508300781
v -6.6363058090209961 49.746749877929688 18.402082443237305
v 11.313173294067383 -8.6532506942749023 2.486091136932373
v 2.5636942386627197 -4.6532502174377441 10.327241897583008
v 8.0372676849365234 37.546749114990234 11.686090469360352
v 1.3636941909790039 26.746749877929688 5.9403977394104004
v -6.4363055229187012 49.660415649414063 18.486091613769531
v 11.163694381713867 -8.4532499313354492 2.4447968006134033
v 30.467327117919922 -35.653251647949219 7.486091136932373
v 4.9636940956115723 13.546749114990234 4.4449272155761719
v 2.5636942386627197 -4.4532504081726074 10.356147766113281
v 11.163694381713867 -17.093738555908203 -1.513908863067627
v 11.125696182250977 -24.253250122070312 9.0860910415649414
v 11.163694381713867 -24.324529647827148 9.0860910415649414
v 7.9411959648132324 37.746749877929688 11.286090850830078
v 7.9636940956115723 37.746749877929688 11.346331596374512
v 0.89086407423019409 26.946748733520508 5.6860909461975098
v 0.96369421482086182 26.946748733520508 5.7693562507629395
v 11.244000434875488 -8.4532499313354492 2.486091136932373
v 11.163694381713867 -17.053249359130859 -1.5028655529022217
v 5.0379800796508789 13.346749305725098 4.486091136932373
v 2.7636942863464355 -4.6532502174377441 10.396614074707031
v 7.9999752044677734 37.746749877929688 11.486090660095215
v 30.563694000244141 -35.853248596191406 7.5764751434326172
v 4.9968142509460449 13.546749114990234 4.486091136932373
v 2.9636940956115723 -4.6532502174377441 10.474287033081055
v 7.9636940956115723 37.923667907714844 11.286090850830078
v 11.044617652893066 -16.853250503540039 -1.513908863067627
v 11.163694381713867 -8.2532501220703125 2.4658412933349609
v 11.010388374328613 -24.053249359130859 9.0860910415649414
v 30.563694000244141 -35.653251647949219 7.5785589218139648
v 0.88995808362960815 27.146749496459961 5.6860909461975098
v 0.96369421482086182 27.146749496459961 5.7757010459899902
v 7.9835433959960937 37.946750640869141 11.486090660095215
v 2.7636942863464355 -4.4532504081726074 10.434226036071777
v 11.200336456298828 -8.2532501220703125 2.486091136932373
v 11.163694381713867 -24.253250122070312 9.1312294006347656
v 30.705493927001953 -35.853248596191406 7.6860909461975098
v 2.8934288024902344 -4.4532504081726074 10.486090660095215
v 7.9657435417175293 37.946750640869141 11.286090850830078
v 2.9636940956115723 -4.5935635566711426 10.486090660095215
v 1.1636941432952881 26.842020034790039 5.8860912322998047
v 8.0233287811279297 37.746749877929688 11.686090469360352
v 4.5030899047851562 13.746749877929688 4.0860910415649414
v 4.5636940002441406 13.746749877929688 4.1394128799438477
v 4.5636940002441406 13.579146385192871 4.0860910415649414
v 1.1636941432952881 26.946748733520508 5.8911867141723633
v 30.711809158325195 -35.653251647949219 7.6860909461975098
v 11.30552864074707 -24.253250122070312 9.2860908508300781
v 11.163694381713867 -8.1362514495849609 2.486091136932373
v 2.2903425693511963 -4.2532501220703125 10.286090850830078
v 11.363694190979004 -24.362695693969727 9.2860908508300781
v 10.25175666809082 -16.653249740600586 -1.513908863067627
v 10.363694190979004 -16.653249740600586 -1.5698760747909546
v 10.363694190979004 -16.83683967590332 -1.513908863067627
v 4.4380993843078613 13.946749687194824 4.0860910415649414
v 4.5636940002441406 13.946749687194824 4.1958494186401367
v 8.014495849609375 37.946750640869141 11.686090469360352
v 2.3636941909790039 -4.3988451957702637 10.286090850830078
v 11.127161026000977 -8.0532503128051758 2.486091136932373
v 30.284406661987305 -35.453250885009766 7.2860908508300781
v 30.363693237304688 -35.453250885009766 7.3582854270935059
v 4.3902726173400879 14.146749496459961 4.0860910415649414
v 4.5636940002441406 14.146749496459961 4.2428092956542969
v 1.1094037294387817 27.146749496459961 5.8860912322998047
v 7.9970860481262207 38.146747589111328 11.286090850830078
v -6.6363058090209961 49.678966522216797 18.486091613769531
v 10.563694000244141 -16.653249740600586 -1.6189258098602295
v 8.0082015991210937 38.146747589111328 11.486090660095215
v 11.163694381713867 -24.053249359130859 9.2503948211669922
v 10.363694190979004 -7.8532505035400391 2.3997695446014404
v 30.491634368896484 -35.453250885009766 7.486091136932373
v 10.363694190979004 -16.453250885009766 -1.6059743165969849
v 8.0263919830322266 38.346748352050781 11.286090850830078
v 1.3636941909790039 26.946748733520508 5.9469180107116699
v 8.0363368988037109 38.346748352050781 11.486090660095215
v 11.19975757598877 -24.053249359130859 9.2860908508300781
v 30.218297958374023 -35.253250122070312 7.2860908508300781
v 30.363693237304688 -35.253250122070312 7.4077529907226562
v 2.3636941909790039 -4.2532501220703125 10.316411972045898
v 10.563694000244141 -7.8532505035400391 2.4113028049468994
v 10.563694000244141 -16.453250885009766 -1.6053448915481567
v 4.5636940002441406 14.298774719238281 4.2860908508300781
v 4.3636941909790039 14.257707595825195 4.0860910415649414
v 8.0587501525878906 38.146747589111328 11.686090469360352
v 4.3636941909790039 14.346749305725098 4.1076407432556152
v 4.5636940002441406 14.346749305725098 4.2988376617431641
v 2.5636942386627197 -4.2532501220703125 10.403985023498535
v 1.1636941432952881 27.146749496459961 5.9108471870422363
v 30.451309204101563 -35.253250122070312 7.486091136932373
v 10.363694190979004 -7.6532502174377441 2.4046616554260254
v 42.363693237304687 -38.853248596191406 28.040428161621094
v 10.763693809509277 -16.653249740600586 -1.5865671634674072
v 2.3636941909790039 -4.0532503128051758 10.365445137023926
v 30.563694000244141 -35.453250885009766 7.5539627075195313
v -6.4363055229187012 49.898136138916016 18.086090087890625
v 8.1064748764038086 38.346748352050781 11.686090469360352
v 1.3636941909790039 27.146749496459961 5.9612016677856445
v 10.563694000244141 -7.6532502174377441 2.4136378765106201
v 10.963693618774414 -16.693502426147461 -1.513908863067627
v 4.7636942863464355 13.694303512573242 4.2860908508300781
v 30.563694000244141 -35.253250122070312 7.6013216972351074
v 4.7636942863464355 13.746749877929688 4.3016214370727539
v 2.5636942386627197 -4.0532503128051758 10.459755897521973
v 10.898279190063477 -23.853250503540039 9.0860910415649414
v 10.74237060546875 -23.853250503540039 8.8860912322998047
v 10.763693809509277 -23.888757705688477 8.8860912322998047
v 10.963693618774414 -16.653249740600586 -1.5040671825408936
v 8.0567417144775391 38.546749114990234 11.286090850830078
v 10.963693618774414 -23.968767166137695 9.0860910415649414
v 8.0911922454833984 38.546749114990234 11.486090660095215
v 10.763693809509277 -7.8532505035400391 2.4169511795043945
v 10.763693809509277 -16.453250885009766 -1.5420163869857788
v 30.716915130615234 -35.453250885009766 7.6860909461975098
v -6.6363058090209961 49.926410675048828 18.086090087890625
v 1.6250661611557007 26.546749114990234 5.8860912322998047
v 1.763694167137146 26.546749114990234 5.823941707611084
v 8.1636943817138672 38.66156005859375 11.486090660095215
v 2.7636942863464355 -4.2387261390686035 10.486090660095215
v 10.621235847473145 -23.653249740600586 8.8860912322998047
v 10.763693809509277 -23.630460739135742 9.0860910415649414
v 1.5636942386627197 26.408548355102539 5.8860912322998047
v 8.1636943817138672 38.746749877929687 11.296518325805664
v 4.6753859519958496 13.946749687194824 4.2860908508300781
v 8.1636943817138672 38.751384735107422 11.286090850830078
v 10.963693618774414 -7.8532505035400391 2.450310230255127
v 10.832929611206055 -16.453250885009766 -1.513908863067627
v 30.640262603759766 -35.253250122070312 7.6860909461975098
v 42.676807403564453 -39.053249359130859 27.886091232299805
v 42.563694000244141 -39.053249359130859 27.938817977905273
v 1.6902543306350708 26.746749877929688 5.8860912322998047
v 1.763694167137146 26.746749877929688 5.8523139953613281
v 10.763693809509277 -7.6532502174377441 2.4235060214996338
v 2.623821496963501 -4.0532503128051758 10.486090660095215
v 10.363694190979004 -16.253250122070313 -1.6117520332336426
v 30.115070343017578 -35.053249359130859 7.2860908508300781
v 30.163694381713867 -35.053249359130859 7.3271431922912598
v 30.163694381713867 -35.139110565185547 7.2860908508300781
v 10.963693618774414 -23.853250503540039 9.1548404693603516
v 8.1636943817138672 38.506893157958984 11.686090469360352
v 8.1636943817138672 38.546749114990234 11.648144721984863
v 42.563694000244141 -39.24542236328125 27.886091232299805
v 29.975700378417969 -34.853248596191406 7.2860908508300781
v 30.163694381713867 -34.853248596191406 7.4572644233703613
v 10.963693618774414 -7.6532502174377441 2.4799420833587646
v 4.9636940956115723 13.670635223388672 4.486091136932373
v 10.563694000244141 -16.253250122070313 -1.5752377510070801
v 10.963693618774414 -23.653249740600586 9.2781410217285156
v 1.5636942386627197 26.546749114990234 5.9087395668029785
v -7.0363059043884277 49.974319458007813 18.086090087890625
v -7.0363059043884277 49.946750640869141 18.138813018798828
v -6.8363056182861328 49.951736450195313 18.086090087890625
v 4.9636940956115723 13.746749877929688 4.5129075050354004
v 10.563694000244141 -23.547637939453125 8.8860912322998047
v 10.563694000244141 -23.453250885009766 8.9538536071777344
v 10.515298843383789 -23.453250885009766 8.8860912322998047
v 8.2377490997314453 38.746749877929687 11.486090660095215
v 29.713947296142578 -34.453250885009766 7.2860908508300781
v 29.763694763183594 -34.453250885009766 7.3405399322509766
v 29.763694763183594 -34.534343719482422 7.2860908508300781
v 10.363694190979004 -7.4532504081726074 2.4112317562103271
v 10.363694190979004 -16.053249359130859 -1.6036356687545776
v 8.1815547943115234 38.546749114990234 11.686090469360352
v 42.763694763183594 -39.053249359130859 27.829317092895508
v 42.907215118408203 -39.053249359130859 27.686090469360352
v 29.842243194580078 -34.653251647949219 7.2860908508300781
v 29.963693618774414 -34.653251647949219 7.4080371856689453
v 29.963693618774414 -34.836093902587891 7.2860908508300781
v 1.5636942386627197 26.746749877929688 5.9301395416259766
v 10.563694000244141 -7.4532504081726074 2.4153149127960205
v 10.563694000244141 -23.253250122070313 9.092890739440918
v 10.408055305480957 -23.253250122070313 8.8860912322998047
v 4.7636942863464355 13.946749687194824 4.3584280014038086
v 8.2923822402954102 38.746749877929687 11.686090469360352
v -7.2363057136535645 49.980701446533203 18.086090087890625
v 10.563694000244141 -16.053249359130859 -1.5506110191345215
v -7.2363057136535645 49.946750640869141 18.165191650390625
v 10.363694190979004 -7.2532501220703125 2.4196999073028564
v 30.163694381713867 -34.811473846435547 7.486091136932373
v 0.79588979482650757 -3.85325026512146 10.086091041564941
v 30.047369003295898 -34.653251647949219 7.486091136932373
v 4.8889484405517578 13.946749687194824 4.486091136932373
v 0.96369421482086182 -3.85325026512146 10.23310375213623
v 10.563694000244141 -7.2532501220703125 2.4300937652587891
v 42.763694763183594 -39.253250122070313 27.761999130249023
v 42.846000671386719 -39.253250122070313 27.686090469360352
v 10.763693809509277 -16.319005966186523 -1.513908863067627
v 10.669027328491211 -23.453250885009766 9.0860910415649414
v 1.9636942148208618 26.546749114990234 5.7291946411132812
v 0.76369422674179077 -3.774395227432251 10.086091041564941
v 0.76369422674179077 -3.6532504558563232 10.149698257446289
v 0.70628583431243896 -3.6532504558563232 10.086091041564941
v 10.763693809509277 -16.253250122070313 -1.5004187822341919
v 8.3030729293823242 38.946750640869141 11.286090850830078
v 10.763693809509277 -7.4532504081726074 2.4409294128417969
v 29.963693618774414 -34.534561157226562 7.486091136932373
v 4.6137685775756836 14.146749496459961 4.2860908508300781
v 8.3511896133422852 38.946750640869141 11.486090660095215
v -7.3549308776855469 49.946750640869141 18.086090087890625
v 2.0238449573516846 26.546749114990234 5.6860909461975098
v -5.0363059043884277 24.146749496459961 14.913589477539063
v -5.2363057136535645 24.248571395874023 14.686090469360352
v -5.2089943885803223 24.146749496459961 14.686090469360352
v 29.911134719848633 -34.453250885009766 7.486091136932373
v 10.643396377563477 -16.053249359130859 -1.513908863067627
v 8.3636941909790039 39.018840789794922 11.486090660095215
v 8.3636941909790039 39.094509124755859 11.286090850830078
v 10.963693618774414 -7.6256828308105469 2.486091136932373
v 10.880993843078613 -7.4532504081726074 2.486091136932373
v 1.9636942148208618 26.746749877929688 5.763157844543457
v 8.3780040740966797 39.146747589111328 11.486090660095215
v 8.3767843246459961 39.146747589111328 11.286090850830078
v 4.7636942863464355 14.146749496459961 4.4132299423217773
v 10.763693809509277 -23.453250885009766 9.1878957748413086
v 30.163694381713867 -34.653251647949219 7.5859942436218262
v 8.3437910079956055 38.946750640869141 11.686090469360352
v 2.0757255554199219 26.746749877929688 5.6860909461975098
v 10.763693809509277 -7.2551393508911133 2.486091136932373
v 29.963693618774414 -34.453250885009766 7.5320606231689453
v -5.1102476119995117 24.346748352050781 14.886091232299805
v 4.8385257720947266 14.146749496459961 4.486091136932373
v 10.863773345947266 -23.453250885009766 9.2860908508300781
v 10.963693618774414 -23.638254165649414 9.2860908508300781
v -5.2363057136535645 24.346748352050781 14.716270446777344
v 0.94164443016052246 -3.6532504558563232 10.286090850830078
v 0.96369421482086182 -3.700831413269043 10.286090850830078
v 10.363694190979004 -15.853250503540039 -1.585509181022644
v 8.3636941909790039 39.146747589111328 11.609208106994629
v 1.763694167137146 26.946748733520508 5.8730673789978027
v 30.163694381713867 -34.475582122802734 7.6860909461975098
v 8.3485145568847656 39.146747589111328 11.686090469360352
v 4.7878813743591309 14.346749305725098 4.486091136932373
v 11.049235343933105 -7.8532505035400391 2.486091136932373
v -6.8363056182861328 49.831199645996094 18.286090850830078
v -6.8363056182861328 49.746749877929688 18.426595687866211
v 10.754060745239258 -23.253250122070313 9.2860908508300781
v 10.763693809509277 -23.270998001098633 9.2860908508300781
v 10.563694000244141 -15.869712829589844 -1.513908863067627
v 42.363693237304687 -39.053249359130859 28.004753112792969
v 1.0269173383712769 -3.85325026512146 10.286090850830078
v 1.5636942386627197 26.946748733520508 5.9407572746276855
v 10.975287437438965 -7.6532502174377441 2.486091136932373
v 10.363694190979004 -15.653249740600586 -1.5629808902740479
v -7.0363059043884277 49.746749877929688 18.407295227050781
v 30.363693237304688 -35.100879669189453 7.486091136932373
v 1.1636941432952881 -3.85325026512146 10.391761779785156
v 30.331762313842773 -35.053249359130859 7.486091136932373
v 1.5636942386627197 27.146749496459961 5.9463081359863281
v 10.478534698486328 -15.653249740600586 -1.513908863067627
v 4.2898383140563965 14.546749114990234 4.0860910415649414
v 4.3636941909790039 14.546749114990234 4.1556811332702637
v -7.0363059043884277 49.847988128662109 18.286090850830078
v 1.763694167137146 27.098257064819336 5.8860912322998047
v 1.7762173414230347 27.146749496459961 5.8860912322998047
v 11.09354305267334 -23.853250503540039 9.2860908508300781
v 11.163694381713867 -23.986793518066406 9.2860908508300781
v 10.363694190979004 -7.0532503128051758 2.4233148097991943
v 4.5012879371643066 14.546749114990234 4.2860908508300781
v 5.3636941909790039 41.684814453125 11.686090469360352
v 5.3636941909790039 41.746749877929688 11.657749176025391
v 5.3273124694824219 41.746749877929688 11.686090469360352
v 30.190561294555664 -34.853248596191406 7.486091136932373
v 1.9636942148208618 26.946748733520508 5.7901549339294434
v 10.563694000244141 -7.0532503128051758 2.4438860416412354
v 4.2290501594543457 14.746748924255371 4.0860910415649414
v 4.3636941909790039 14.746748924255371 4.2104501724243164
v 10.363694190979004 -15.453249931335449 -1.5409747362136841
v 5.3636941909790039 41.946750640869141 11.572891235351563
v 30.363693237304688 -35.053249359130859 7.5206441879272461
v 5.2449398040771484 41.946750640869141 11.686090469360352
v -5.2628269195556641 24.346748352050781 14.686090469360352
v 10.363694190979004 -6.8532505035400391 2.4285159111022949
v 4.4484996795654297 14.746748924255371 4.2860908508300781
v 10.418674468994141 -15.453249931335449 -1.513908863067627
v 2.1175665855407715 26.946748733520508 5.6860909461975098
v 1.3636941909790039 -3.85325026512146 10.437258720397949
v 30.563694000244141 -35.137989044189453 7.6860909461975098
v -5.0363059043884277 24.099630355834961 14.886091232299805
v -5.1398444175720215 23.946748733520508 14.686090469360352
v -5.0363059043884277 23.946748733520508 14.795565605163574
v 10.563694000244141 -6.8532505035400391 2.4585208892822266
v 4.5636940002441406 14.546749114990234 4.3412990570068359
v 1.9636942148208618 27.146749496459961 5.8127789497375488
v 5.2463846206665039 42.346748352050781 11.486090660095215
v 5.3636941909790039 42.126605987548828 11.486090660095215
v 5.3636941909790039 42.346748352050781 11.355134010314941
v 30.503606796264648 -35.053249359130859 7.6860909461975098
v 10.363694190979004 -15.315954208374023 -1.513908863067627
v -6.8363056182861328 49.702739715576172 18.486091613769531
v 1.1636941432952881 -3.6532504558563232 10.413348197937012
v 10.363694190979004 -15.253250122070313 -1.4981268644332886
v 4.5636940002441406 14.746748924255371 4.3848204612731934
v 10.69948673248291 -7.0532503128051758 2.486091136932373
v 30.371185302734375 -34.853248596191406 7.6860909461975098
v 10.363694190979004 -23.164377212524414 8.8860912322998047
v 10.363694190979004 -23.053249359130859 8.9648361206054687
v 10.310603141784668 -23.053249359130859 8.8860912322998047
v 4.1188235282897949 15.146749496459961 4.0860910415649414
v 4.1636943817138672 15.146749496459961 4.1242384910583496
v 4.1636943817138672 14.989042282104492 4.0860910415649414
v 10.64659595489502 -6.8532505035400391 2.486091136932373
v 2.1636941432952881 27.146749496459961 5.6776013374328613
v 5.1636943817138672 42.140567779541016 11.686090469360352
v 1.3636941909790039 -3.6532504558563232 10.437740325927734
v 4.1750407218933105 14.946749687194824 4.0860910415649414
v 4.3852748870849609 14.946749687194824 4.2860908508300781
v 42.363693237304687 -39.253250122070313 27.957887649536133
v 10.451321601867676 -23.053249359130859 9.0860910415649414
v 0.76369422674179077 -3.4532504081726074 10.219639778137207
v 10.363694190979004 -6.6532502174377441 2.4371445178985596
v -7.0363059043884277 49.684574127197266 18.486091613769531
v 0.61672729253768921 -3.4532504081726074 10.086091041564941
v 5.1636943817138672 42.346748352050781 11.57485294342041
v 5.0260214805603027 42.346748352050781 11.686090469360352
v 10.247723579406738 -15.053250312805176 -1.513908863067627
v 0.88708186149597168 27.346748352050781 5.6860909461975098
v 0.96369421482086182 27.346748352050781 5.7799043655395508
v 0.88292175531387329 -3.4532504081726074 10.286090850830078
v 10.597343444824219 -6.6532502174377441 2.486091136932373
v 0.88349455595016479 27.546749114990234 5.6860909461975098
v 0.96369421482086182 27.546749114990234 5.7852668762207031
v 42.163692474365234 -39.253250122070313 28.012537002563477
v 10.363694190979004 -6.4532504081726074 2.4406464099884033
v 4.3636941909790039 15.036528587341309 4.2860908508300781
v 10.363694190979004 -22.853250503540039 9.0888280868530273
v 10.214534759521484 -22.853250503540039 8.8860912322998047
v 0.76369422674179077 -3.2532503604888916 10.243531227111816
v 4.3636941909790039 15.146749496459961 4.3079395294189453
v 1.0917654037475586 27.346748352050781 5.8860912322998047
v -5.2363057136535645 24.146749496459961 14.651237487792969
v 0.84954833984375 -3.2532503604888916 10.286090850830078
v -6.7940859794616699 49.946750640869141 18.086090087890625
v 10.563694000244141 -6.5072231292724609 2.486091136932373
v -5.4363055229187012 24.132698059082031 14.486090660095215
v 30.273138046264648 -34.653251647949219 7.6860909461975098
v 1.0802656412124634 27.546749114990234 5.8860912322998047
v 10.563694000244141 -6.4532504081726074 2.4946353435516357
v 10.563694000244141 -23.053249359130859 9.2117338180541992
v 5.5636940002441406 41.50103759765625 11.686090469360352
v 5.5636940002441406 41.546749114990234 11.65265941619873
v 5.4959673881530762 41.546749114990234 11.686090469360352
v 6.8085308074951172 -10.653250694274902 -1.513908863067627
v 6.9636940956115723 -10.653250694274902 -1.6336995363235474
v 6.9636940956115723 -10.853250503540039 -1.5088044404983521
v -5.4363055229187012 24.346748352050781 14.553885459899902
v 4.5636940002441406 14.946749687194824 4.4347329139709473
v 0.96369421482086182 -3.4532504081726074 10.322718620300293
v 42.763694763183594 -39.380859375 27.686090469360352
v 6.6710553169250488 -10.453249931335449 -1.513908863067627
v 6.7636942863464355 -10.453249931335449 -1.592402458190918
v 6.7636942863464355 -10.590086936950684 -1.513908863067627
v 1.1636941432952881 27.346748352050781 5.9212965965270996
v 0.96369421482086182 -3.2532503604888916 10.336643218994141
v 5.7636942863464355 41.352527618408203 11.686090469360352
v 5.7636942863464355 41.546749114990234 11.559457778930664
v 42.563694000244141 -39.453250885009766 27.760242462158203
v 42.687484741210937 -39.453250885009766 27.686090469360352
v 1.3636941909790039 27.346748352050781 5.97027587890625
v 5.9636940956115723 41.471363067626953 11.486090660095215
v 5.9636940956115723 41.546749114990234 11.417452812194824
v 5.8743071556091309 41.546749114990234 11.486090660095215
v 1.1636941432952881 -3.4532504081726074 10.39063549041748
v 4.572840690612793 15.146749496459961 4.486091136932373
v 10.546080589294434 -22.853250503540039 9.2860908508300781
v 10.563694000244141 -22.891891479492188 9.2860908508300781
v 6.9636940956115723 -10.453249931335449 -1.7051247358322144
v 6.163693904876709 41.386508941650391 11.486090660095215
v 6.163693904876709 41.546749114990234 11.351774215698242
v 1.1636941432952881 27.546749114990234 5.9313693046569824
v 29.602867126464844 -34.253250122070313 7.2860908508300781
v 29.763694763183594 -34.253250122070313 7.4467906951904297
v 1.3636941909790039 -3.4532504081726074 10.412636756896973
v 5.9636940956115723 41.346748352050781 11.568232536315918
v 5.7685117721557617 41.346748352050781 11.686090469360352
v 5.943152904510498 41.146747589111328 11.686090469360352
v 10.363694190979004 -6.2532501220703125 2.4563455581665039
v 1.3636941909790039 27.546749114990234 5.9914836883544922
v 29.493152618408203 -34.053249359130859 7.2860908508300781
v 29.563694000244141 -34.053249359130859 7.3734478950500488
v 29.563694000244141 -34.18084716796875 7.2860908508300781
v 10.641115188598633 -23.053249359130859 9.2860908508300781
v -5.2363057136535645 23.946748733520508 14.58427619934082
v 4.7636942863464355 14.42893123626709 4.486091136932373
v 6.163693904876709 41.146747589111328 11.673097610473633
v 1.1636941432952881 -3.2532503604888916 10.394465446472168
v 4.7279520034790039 14.546749114990234 4.486091136932373
v 6.163693904876709 41.346748352050781 11.520377159118652
v 10.456621170043945 -6.2532501220703125 2.486091136932373
v 4.7636942863464355 -8.89801025390625 -1.513908863067627
v 4.7636942863464355 -8.8532505035400391 -1.5336775779724121
v 4.9636940956115723 -8.8532505035400391 -1.6486637592315674
v 1.3636941909790039 -3.2532503604888916 10.407761573791504
v 0.88461530208587646 27.746749877929688 5.6860909461975098
v 0.96369421482086182 27.746749877929688 5.7836918830871582
v 29.763694763183594 -34.187725067138672 7.486091136932373
v 4.9636940956115723 -9.0532503128051758 -1.5091915130615234
v 29.666021347045898 -34.053249359130859 7.486091136932373
v 10.27275562286377 -22.653249740600586 9.0860910415649414
v 10.363694190979004 -6.0693497657775879 2.486091136932373
v 5.1636943817138672 -8.9899101257324219 -1.513908863067627
v 1.5636942386627197 -3.85325026512146 10.410210609436035
v 4.672389030456543 14.746748924255371 4.486091136932373
v 0.89044904708862305 27.946748733520508 5.6860909461975098
v 0.96369421482086182 27.946748733520508 5.7741212844848633
v 5.1636943817138672 -8.8532505035400391 -1.6667886972427368
v 10.351968765258789 -6.0532503128051758 2.486091136932373
v 29.763694763183594 -34.053249359130859 7.605891227722168
v 5.3636941909790039 -8.8532505035400391 -1.6064457893371582
v 1.763694167137146 -3.85325026512146 10.344213485717773
v 1.0756083726882935 27.746749877929688 5.8860912322998047
v 5.3636941909790039 -8.9262599945068359 -1.513908863067627
v 4.6216549873352051 14.946749687194824 4.486091136932373
v 42.563694000244141 -39.537773132324219 27.686090469360352
v 10.363694190979004 -22.653249740600586 9.1885643005371094
v 29.803829193115234 -34.253250122070313 7.486091136932373
v 1.5636942386627197 -3.6532504558563232 10.387042045593262
v 1.0767022371292114 27.946748733520508 5.8860912322998047
v 6.5357804298400879 -10.253250122070312 -1.513908863067627
v 6.5636940002441406 -10.253250122070312 -1.5418589115142822
v 6.5636940002441406 -10.295017242431641 -1.513908863067627
v -7.2363057136535645 49.746749877929688 18.378908157348633
v 10.451273918151855 -22.653249740600586 9.2860908508300781
v -7.2363057136535645 49.854740142822266 18.286090850830078
v 42.363693237304687 -39.397373199462891 27.886091232299805
v 1.1636941432952881 27.746749877929688 5.9374094009399414
v 6.4117655754089355 -10.053250312805176 -1.513908863067627
v 6.5636940002441406 -10.053250312805176 -1.6494225263595581
v -5.3478598594665527 23.946748733520508 14.486090660095215
v 1.763694167137146 -3.6532504558563232 10.324505805969238
v 29.963693618774414 -34.253250122070313 7.6687798500061035
v 4.0682516098022461 15.346749305725098 4.0860910415649414
v 4.1636943817138672 15.346749305725098 4.1671552658081055
v 6.3636941909790039 41.453601837158203 11.486090660095215
v 6.3636941909790039 41.546749114990234 11.402610778808594
v 1.3636941909790039 27.746749877929688 6.0116448402404785
v 42.163692474365234 -39.446842193603516 27.886091232299805
v 6.8507881164550781 -10.253250122070312 -1.7139089107513428
v 6.9636940956115723 -10.253250122070312 -1.7461029291152954
v 6.9636940956115723 -10.419293403625488 -1.7139089107513428
v 1.9636942148208618 -3.9596555233001709 10.286090850830078
v 10.363694190979004 -22.453250885009766 9.301976203918457
v 4.0295968055725098 15.546749114990234 4.0860910415649414
v 4.1636943817138672 15.546749114990234 4.2081713676452637
v 6.6973834037780762 -10.053250312805176 -1.7139089107513428
v 6.7636942863464355 -10.053250312805176 -1.7349109649658203
v 6.7636942863464355 -10.137589454650879 -1.7139089107513428
v 6.5636940002441406 41.511547088623047 11.486090660095215
v 6.5636940002441406 41.546749114990234 11.449119567871094
v 4.2858600616455078 15.346749305725098 4.2860908508300781
v -7.4363055229187012 49.766716003417969 18.286090850830078
v 6.9636940956115723 -10.053250312805176 -1.7654728889465332
v 6.3636941909790039 41.256942749023438 11.686090469360352
v 6.3636941909790039 41.346748352050781 11.595154762268066
v 1.1636941432952881 27.946748733520508 5.9412922859191895
v 29.815496444702148 -34.053249359130859 7.6860909461975098
v 4.2427372932434082 15.546749114990234 4.2860908508300781
v 42.363693237304687 -39.453250885009766 27.849155426025391
v 1.9636942148208618 -3.85325026512146 10.299164772033691
v 10.230245590209961 -22.253250122070313 9.2860908508300781
v -0.51030302047729492 -5.2532501220703125 2.486091136932373
v -0.43630579113960266 -5.2532501220703125 2.3896939754486084
v -0.43630579113960266 -5.2935543060302734 2.486091136932373
v 1.3636941909790039 27.946748733520508 6.0146732330322266
v 4.3636941909790039 15.346749305725098 4.3535995483398437
v -5.5641698837280273 24.346748352050781 14.486090660095215
v -5.4473199844360352 24.146749496459961 14.486090660095215
v 6.7636942863464355 -10.253250122070312 -1.6770151853561401
v -7.2363057136535645 49.651878356933594 18.486091613769531
v 6.5636940002441406 41.346748352050781 11.67418384552002
v -0.23630578815937042 -5.3286786079406738 2.486091136932373
v 1.5636942386627197 27.346748352050781 5.9582867622375488
v -0.23630578815937042 -5.2532501220703125 2.3398013114929199
v 29.563694000244141 -33.924396514892578 7.486091136932373
v 2.1636941432952881 -3.85325026512146 10.325637817382812
v 29.507965087890625 -33.853248596191406 7.486091136932373
v 4.5636940002441406 15.186252593994141 4.486091136932373
v -0.70535033941268921 -5.0532503128051758 2.486091136932373
v -0.63630574941635132 -5.0532503128051758 2.3702175617218018
v -0.63630574941635132 -5.1452178955078125 2.486091136932373
v 1.763694167137146 27.346748352050781 5.9094638824462891
v 4.5267114639282227 15.346749305725098 4.486091136932373
v 1.9636942148208618 -3.6532504558563232 10.306452751159668
v 4.3636941909790039 15.546749114990234 4.3895502090454102
v -0.77751541137695313 -4.8532505035400391 2.486091136932373
v -0.62732553482055664 -4.8532505035400391 2.2860910892486572
v 1.5636942386627197 27.546749114990234 5.9847488403320312
v 6.7636942863464355 41.546749114990234 11.471206665039063
v 2.1636941432952881 -3.6532504558563232 10.360838890075684
v 4.4841694831848145 15.546749114990234 4.486091136932373
v 29.563694000244141 -33.853248596191406 7.5712289810180664
v -0.54490542411804199 -5.0532503128051758 2.2860910892486572
v -0.43630579113960266 -5.0532503128051758 2.21376633644104
v -0.43630579113960266 -5.159419059753418 2.2860910892486572
v 42.363693237304687 -39.62237548828125 27.686090469360352
v 1.763694167137146 27.546749114990234 5.9331350326538086
v 1.5636942386627197 -3.4532504081726074 10.369335174560547
v -0.23630578815937042 -5.2042255401611328 2.2860910892486572
v 3.991152286529541 15.746748924255371 4.0860910415649414
v 4.1636943817138672 15.746748924255371 4.2408652305603027
v -0.23630578815937042 -5.0532503128051758 2.1508901119232178
v 29.763694763183594 -33.98797607421875 7.6860909461975098
v 29.643783569335937 -33.853248596191406 7.6860909461975098
v 1.8349627256393433 27.346748352050781 5.8860912322998047
v 1.9636942148208618 27.346748352050781 5.8351917266845703
v 6.5093903541564941 -9.6532506942749023 -1.7139089107513428
v 6.5636940002441406 -9.6532506942749023 -1.7358481884002686
v 6.5636940002441406 -9.8202934265136719 -1.7139089107513428
v 6.7636942863464355 41.377941131591797 11.686090469360352
v 1.763694167137146 -3.4532504081726074 10.307464599609375
v -0.43630579113960266 -4.8532505035400391 2.1277000904083252
v -7.4363055229187012 49.583236694335938 18.486091613769531
v 6.3192648887634277 -9.8532505035400391 -1.513908863067627
v 6.3636941909790039 -9.8532505035400391 -1.5635149478912354
v 6.3636941909790039 -9.9564132690429687 -1.513908863067627
v 42.163692474365234 -39.649730682373047 27.686090469360352
v 1.5636942386627197 -3.2532503604888916 10.369468688964844
v 2.1636941432952881 27.346748352050781 5.7271876335144043
v 6.9636940956115723 41.385379791259766 11.686090469360352
v 6.9636940956115723 41.552005767822266 11.486090660095215
v 6.889556884765625 41.546749114990234 11.486090660095215
v 3.9636940956115723 15.902582168579102 4.0860910415649414
v 3.9636940956115723 15.946749687194824 4.0906949043273926
v 4.1883602142333984 15.946749687194824 4.2860908508300781
v 29.563694000244141 -33.757789611816406 7.6860909461975098
v 29.480363845825195 -33.653251647949219 7.6860909461975098
v -0.23630578815937042 -4.9862780570983887 2.0860910415649414
v 6.5636940002441406 -9.8532505035400391 -1.7074640989303589
v 1.763694167137146 -3.2532503604888916 10.323376655578613
v -0.38798683881759644 -4.8532505035400391 2.0860910415649414
v 1.89141845703125 27.546749114990234 5.8860912322998047
v 1.9636942148208618 27.546749114990234 5.8555278778076172
v 4.2096195220947266 15.746748924255371 4.2860908508300781
v 6.2471952438354492 -9.6532506942749023 -1.513908863067627
v 6.3636941909790039 -9.6532506942749023 -1.6257971525192261
v 5.7636942863464355 41.625530242919922 11.486090660095215
v 5.7636942863464355 41.746749877929688 11.369572639465332
v 5.6050853729248047 41.746749877929688 11.486090660095215
v 5.5636940002441406 41.791240692138672 11.486090660095215
v 5.5636940002441406 41.946750640869141 11.399779319763184
v 5.4598536491394043 41.946750640869141 11.486090660095215
v 1.9636942148208618 -3.4532504081726074 10.316500663757324
v 2.1636941432952881 27.546749114990234 5.7665853500366211
v 2.1636941432952881 -3.4532504081726074 10.411503791809082
v 5.7636942863464355 41.867416381835938 11.286090850830078
v 4.3636941909790039 15.746748924255371 4.4206652641296387
v -4.4363055229187012 23.588632583618164 14.886091232299805
v -4.4363055229187012 23.546749114990234 14.868280410766602
v -4.2363057136535645 23.546749114990234 14.885734558105469
v 5.7120890617370605 41.946750640869141 11.286090850830078
v 6.7636942863464355 -9.8532505035400391 -1.7602560520172119
v 4.4446868896484375 15.746748924255371 4.486091136932373
v 1.9636942148208618 -3.2532503604888916 10.36683464050293
v -4.6363058090209961 23.546749114990234 14.858317375183105
v 5.5636940002441406 41.746749877929688 11.513381004333496
v 2.1636941432952881 -3.2532503604888916 10.469613075256348
v 6.9636940956115723 -9.8532505035400391 -1.7687011957168579
v -4.6363058090209961 23.619844436645508 14.886091232299805
v 4.3636941909790039 15.946749687194824 4.4495878219604492
v 1.5636942386627197 27.746749877929688 6.0104131698608398
v 4.4056563377380371 15.946749687194824 4.486091136932373
v 0.76369422674179077 -3.0532503128051758 10.275571823120117
v -0.036305785179138184 -5.2532501220703125 2.4736638069152832
v 6.7636942863464355 -9.6532506942749023 -1.7681430578231812
v 1.763694167137146 27.746749877929688 5.9536876678466797
v -0.036305785179138184 -5.2588958740234375 2.486091136932373
v 17.301298141479492 -30.853250503540039 7.6860909461975098
v 17.363693237304687 -30.853250503540039 7.5419902801513672
v 17.363693237304687 -30.90483283996582 7.6860909461975098
v 41.363693237304688 -37.571102142333984 27.886091232299805
v 41.363693237304688 -37.653251647949219 27.962610244750977
v 41.541877746582031 -37.653251647949219 27.886091232299805
v -7.4363055229187012 49.900661468505859 18.086090087890625
v -4.8363056182861328 23.804927825927734 14.886091232299805
v -4.8363056182861328 23.746749877929688 14.864197731018066
v -4.7902116775512695 23.746749877929688 14.886091232299805
v 0.72305047512054443 -2.85325026512146 10.286090850830078
v 0.76369422674179077 -2.9781365394592285 10.286090850830078
v 6.9636940956115723 -9.6532506942749023 -1.7663816213607788
v 1.5636942386627197 27.946748733520508 6.0165519714355469
v 16.833948135375977 -30.453250885009766 7.6860909461975098
v 16.945623397827148 -30.453250885009766 7.486091136932373
v 16.963693618774414 -30.538230895996094 7.6860909461975098
v -0.036305785179138184 -5.1410856246948242 2.2860910892486572
v 41.363693237304688 -37.43597412109375 27.686090469360352
v 41.363693237304688 -37.453250885009766 27.720375061035156
v 41.415985107421875 -37.453250885009766 27.686090469360352
v -0.036305785179138184 -5.0532503128051758 2.1379952430725098
v 1.763694167137146 27.946748733520508 5.9699621200561523
v -5.058598518371582 23.746749877929688 14.686090469360352
v 41.563694000244141 -37.522403717041016 27.686090469360352
v 41.763694763183594 -37.653251647949219 27.704809188842773
v 0.16369421780109406 -5.0831480026245117 2.2860910892486572
v 4.1697230339050293 16.146749496459961 4.2860908508300781
v 3.9636940956115723 16.146749496459961 4.0969643592834473
v 0.96369421482086182 -3.0532503128051758 10.375447273254395
v 0.16369421780109406 -5.0532503128051758 2.1448721885681152
v 17.163694381713867 -30.640148162841797 7.486091136932373
v 17.248123168945313 -30.653249740600586 7.2860908508300781
v 17.363693237304687 -30.831893920898438 7.486091136932373
v 17.363693237304687 -30.756561279296875 7.2860908508300781
v 3.9076941013336182 16.346750259399414 4.0860910415649414
v 3.9636940956115723 16.346750259399414 4.1320099830627441
v -4.9320125579833984 23.946748733520508 14.886091232299805
v -0.036305785179138184 -5.0299644470214844 2.0860910415649414
v 1.9636942148208618 27.746749877929688 5.8788833618164062
v 5.9636940956115723 41.66644287109375 11.286090850830078
v 5.8615427017211914 41.746749877929688 11.286090850830078
v 0.16369421780109406 -5.0411453247070312 2.0860910415649414
v 4.127565860748291 16.346750259399414 4.2860908508300781
v 16.963693618774414 -30.453250885009766 7.4401865005493164
v 2.1636941432952881 27.746749877929688 5.789125919342041
v 17.163694381713867 -30.575948715209961 7.2860908508300781
v 17.014511108398437 -30.453250885009766 7.2860908508300781
v 4.1636943817138672 16.346750259399414 4.321530818939209
v 6.163693904876709 41.624980926513672 11.286090850830078
v 5.9672942161560059 -9.2532501220703125 -1.513908863067627
v 6.163693904876709 -9.2532501220703125 -1.6302231550216675
v 6.1537714004516602 -9.4532499313354492 -1.513908863067627
v -4.8363056182861328 23.546749114990234 14.802698135375977
v 41.163692474365234 -37.653251647949219 27.986053466796875
v 41.163692474365234 -37.546714782714844 27.886091232299805
v 40.963695526123047 -37.585662841796875 27.886091232299805
v 40.963695526123047 -37.653251647949219 27.960882186889648
v 0.16369421780109406 -5.1050019264221191 2.486091136932373
v 2.0080878734588623 27.946748733520508 5.8860912322998047
v 2.1636941432952881 27.946748733520508 5.8136482238769531
v 1.9636942148208618 27.797903060913086 5.8860912322998047
v 17.105098724365234 -30.653249740600586 7.6860909461975098
v 17.163694381713867 -30.653249740600586 7.5270528793334961
v 17.163694381713867 -30.712087631225586 7.6860909461975098
v 5.5636940002441406 -8.8532505035400391 -1.6178821325302124
v 4.370002269744873 16.146749496459961 4.486091136932373
v 0.76369422674179077 -2.85325026512146 10.303892135620117
v 5.5636940002441406 -8.9569997787475586 -1.513908863067627
v 5.5636940002441406 42.180622100830078 11.286090850830078
v -5.0363059043884277 23.675907135009766 14.686090469360352
v 15.763693809509277 -20.320564270019531 9.2860908508300781
v 15.763693809509277 -20.253250122070313 9.242701530456543
v 15.698154449462891 -20.253250122070313 9.2860908508300781
v 5.7636942863464355 -8.8532505035400391 -1.669349193572998
v 0.96369421482086182 -2.85325026512146 10.394186973571777
v 5.7307124137878418 -9.0532503128051758 -1.513908863067627
v 5.7636942863464355 -9.0792560577392578 -1.513908863067627
v 15.563694000244141 -20.094524383544922 9.2860908508300781
v 15.563694000244141 -20.053249359130859 9.2558317184448242
v 15.535780906677246 -20.053249359130859 9.2860908508300781
v 0.28306511044502258 -5.059638500213623 2.1946265697479248
v 41.163692474365234 -37.412609100341797 27.686090469360352
v -5.0051355361938477 23.546749114990234 14.686090469360352
v 0.28405535221099854 -5.0532503128051758 2.0860910415649414
v 0.36369422078132629 -5.061683177947998 2.0860910415649414
v 41.163692474365234 -37.453250885009766 27.761898040771484
v 4.332374095916748 16.346750259399414 4.486091136932373
v 0.36369422078132629 -5.0532503128051758 2.2785227298736572
v 40.963695526123047 -37.448410034179687 27.686090469360352
v 0.35955840349197388 -5.0532503128051758 2.2860910892486572
v 15.763693809509277 -20.053249359130859 9.109344482421875
v 1.9636942148208618 27.946748733520508 5.9046859741210937
v 5.4514446258544922 42.346748352050781 11.286090850830078
v 1.1636941432952881 -3.0532503128051758 10.423930168151855
v -7.5153875350952148 49.546749114990234 18.486091613769531
v -7.6363058090209961 49.656196594238281 18.286090850830078
v -7.6363058090209961 49.546749114990234 18.409996032714844
v -5.0363059043884277 23.546749114990234 14.658383369445801
v 0.56369417905807495 -5.0794134140014648 2.0860910415649414
v 0.56369417905807495 -5.0532503128051758 2.1666369438171387
v -7.471043586730957 49.746749877929688 18.286090850830078
v 16.163694381713867 -20.542417526245117 9.2860908508300781
v 16.163694381713867 -20.453250885009766 9.2262687683105469
v 15.979483604431152 -20.453250885009766 9.2860908508300781
v 3.8352909088134766 16.546749114990234 4.0860910415649414
v 3.9636940956115723 16.546749114990234 4.1874098777770996
v 1.3636941909790039 -3.0532503128051758 10.412298202514648
v 5.9360733032226562 -8.8532505035400391 -1.7139089107513428
v 6.163693904876709 -8.8532505035400391 -1.7541655302047729
v 6.1570119857788086 -9.0532503128051758 -1.7139089107513428
v 6.163693904876709 -9.0532503128051758 -1.7159820795059204
v 17.622007369995117 -31.053249359130859 7.486091136932373
v 17.686470031738281 -31.053249359130859 7.2860908508300781
v 17.763694763183594 -31.177900314331055 7.486091136932373
v 3.7242710590362549 27.146749496459961 5.6860909461975098
v 3.7636940479278564 27.146749496459961 5.7398562431335449
v 3.7636940479278564 26.999362945556641 5.6860909461975098
v 17.763694763183594 -31.123647689819336 7.2860908508300781
v 1.1636941432952881 -2.85325026512146 10.439726829528809
v 16.563694000244141 -20.747869491577148 9.2860908508300781
v 16.563694000244141 -20.653249740600586 9.215703010559082
v 16.377862930297852 -20.653249740600586 9.2860908508300781
v 4.0815763473510742 16.546749114990234 4.2860908508300781
v 2.2307124137878418 27.346748352050781 5.6860909461975098
v 17.471275329589844 -30.853250503540039 7.2860908508300781
v 17.563694000244141 -31.001930236816406 7.486091136932373
v 5.9636940956115723 -9.0532503128051758 -1.6381601095199585
v 1.3636941909790039 -2.85325026512146 10.428132057189941
v 16.363693237304687 -20.646312713623047 9.2860908508300781
v 16.363693237304687 -20.453250885009766 9.1535987854003906
v 17.563694000244141 -30.937969207763672 7.2860908508300781
v 6.3636941909790039 41.680370330810547 11.286090850830078
v 3.7705156803131104 16.746749877929688 4.0860910415649414
v 3.9636940956115723 16.746749877929688 4.2267260551452637
v 2.3049461841583252 27.546749114990234 5.6860909461975098
v 0.56369417905807495 -5.0114288330078125 2.2860910892486572
v -4.2363057136535645 23.346748352050781 14.832188606262207
v 6.5636940002441406 41.713321685791016 11.286090850830078
v 4.038276195526123 16.746749877929688 4.2860908508300781
v 0.6507112979888916 -2.6532504558563232 10.286090850830078
v -4.4363055229187012 23.346748352050781 14.806710243225098
v 0.24333736300468445 -5.0532503128051758 2.486091136932373
v 6.7636942863464355 41.746749877929688 11.270642280578613
v 4.1636943817138672 16.546749114990234 4.3610024452209473
v 2.3636941909790039 27.746749877929688 5.6726813316345215
v 16.540445327758789 -20.453250885009766 9.0860910415649414
v 0.62645483016967773 -2.4532504081726074 10.286090850830078
v 40.763694763183594 -37.653251647949219 27.870273590087891
v 0.36369422078132629 -4.9848766326904297 2.486091136932373
v 4.1636943817138672 16.746749877929688 4.3966221809387207
v -7.797797679901123 49.546749114990234 18.286090850830078
v -4.6363058090209961 23.346748352050781 14.789937973022461
v 6.9636940956115723 41.746749877929688 11.284933090209961
v 2.3636941909790039 27.82731819152832 5.6860909461975098
v 17.563694000244141 -31.053249359130859 7.6579751968383789
v 15.963693618774414 -20.139455795288086 9.0860910415649414
v 15.963693618774414 -20.053249359130859 9.0300016403198242
v 15.814952850341797 -20.053249359130859 9.0860910415649414
v 0.76369422674179077 -2.6532504558563232 10.340259552001953
v 2.3956468105316162 27.946748733520508 5.6860909461975098
v 0.56369417905807495 -4.9113483428955078 2.486091136932373
v 16.177654266357422 -20.253250122070313 9.0860910415649414
v 16.163694381713867 -20.053249359130859 8.9618978500366211
v 40.763694763183594 -37.517051696777344 27.686090469360352
v 4.2969174385070801 16.546749114990234 4.486091136932373
v 40.944072723388672 -37.453250885009766 27.686090469360352
v -0.66294074058532715 -4.6532502174377441 2.2860910892486572
v -0.63630574941635132 -4.6532502174377441 2.2586889266967773
v -0.63630574941635132 -4.8127422332763672 2.2860910892486572
v 6.4548087120056152 -9.4532499313354492 -1.7139089107513428
v 6.5636940002441406 -9.4532499313354492 -1.7425640821456909
v 15.963693618774414 -20.445062637329102 9.2860908508300781
v 15.963693618774414 -20.253250122070313 9.1609973907470703
v 4.2610082626342773 16.746749877929688 4.486091136932373
v 0.96369421482086182 -2.6532504558563232 10.42279052734375
v 8.4056587219238281 39.346748352050781 11.286090850830078
v 17.553539276123047 -31.053249359130859 7.6860909461975098
v 3.6977124214172363 27.346748352050781 5.6860909461975098
v 3.7636940479278564 27.346748352050781 5.7715048789978027
v -0.69253045320510864 -4.4532504081726074 2.2860910892486572
v -0.63630574941635132 -4.4532504081726074 2.2264537811279297
v 8.4097309112548828 39.346748352050781 11.486090660095215
v 0.76369422674179077 -2.4532504081726074 10.37127685546875
v 3.6726541519165039 27.546749114990234 5.6860909461975098
v 3.7636940479278564 27.546749114990234 5.7848944664001465
v 8.4394397735595703 39.546749114990234 11.286090850830078
v -7.6363058090209961 49.746749877929688 18.132827758789063
v -7.6363058090209961 49.769180297851563 18.086090087890625
v 8.446929931640625 39.546749114990234 11.486090660095215
v -0.81420218944549561 -4.6532502174377441 2.486091136932373
v 3.9636940956115723 16.946748733520508 4.261286735534668
v 6.3636941909790039 -9.2821016311645508 -1.7139089107513428
v 6.5636940002441406 -9.2532501220703125 -1.747040867805481
v 8.3636941909790039 39.282279968261719 11.686090469360352
v 0.96369421482086182 -2.4532504081726074 10.456869125366211
v 3.6239919662475586 27.746749877929688 5.6860909461975098
v 3.7636940479278564 27.746749877929688 5.8252353668212891
v 3.9932363033294678 16.946748733520508 4.2860908508300781
v -4.2363057136535645 23.146749496459961 14.779543876647949
v 8.3636941909790039 39.346748352050781 11.698703765869141
v 6.3636941909790039 -9.4532499313354492 -1.6729750633239746
v -4.4363055229187012 23.146749496459961 14.756194114685059
v -0.83630579710006714 -4.5319619178771973 2.486091136932373
v -0.83630579710006714 -4.4532504081726074 2.4649581909179687
v 3.9636940956115723 17.090097427368164 4.2860908508300781
v 3.5636942386627197 27.908910751342773 5.6860909461975098
v 3.5636942386627197 27.946748733520508 5.6995153427124023
v 3.781308650970459 27.946748733520508 5.8860912322998047
v 40.563694000244141 -37.632640838623047 27.686090469360352
v 1.1636941432952881 -2.6532504558563232 10.461055755615234
v -7.6815075874328613 49.746749877929688 18.086090087890625
v 3.9636940956115723 17.146749496459961 4.2956390380859375
v 16.363693237304687 -20.348247528076172 9.0860910415649414
v 16.363693237304687 -20.253250122070313 9.0206184387207031
v 1.3636941909790039 -2.6532504558563232 10.456893920898437
v 8.3636941909790039 39.535511016845703 11.686090469360352
v -4.6363058090209961 23.146749496459961 14.746195793151855
v -0.49157318472862244 -4.6532502174377441 2.0860910415649414
v 0.89635622501373291 28.146749496459961 5.6860909461975098
v 0.96369421482086182 28.146749496459961 5.7696046829223633
v -0.43630579113960266 -4.7774267196655273 2.0860910415649414
v 41.963695526123047 -38.003128051757813 27.886091232299805
v 41.963695526123047 -38.053249359130859 27.935562133789063
v 42.081298828125 -38.053249359130859 27.886091232299805
v 4.1636943817138672 16.946748733520508 4.4371743202209473
v 16.709415435791016 -30.253250122070313 7.486091136932373
v 16.763694763183594 -30.253250122070313 7.3628678321838379
v 16.763694763183594 -30.304086685180664 7.486091136932373
v 16.563694000244141 -20.253250122070313 8.9307050704956055
v 8.1636943817138672 39.865962982177734 11.686090469360352
v 8.1636943817138672 39.946750640869141 11.652963638305664
v 8.1191930770874023 39.946750640869141 11.686090469360352
v 1.1354442834854126 -2.4532504081726074 10.486090660095215
v 0.89975637197494507 28.346748352050781 5.6860909461975098
v 0.96369421482086182 28.346748352050781 5.7660708427429199
v 8.4297380447387695 39.746749877929688 11.486090660095215
v -4.8363056182861328 23.346748352050781 14.770122528076172
v -7.8363056182861328 49.674106597900391 18.086090087890625
v 8.4859695434570312 39.746749877929688 11.286090850830078
v -0.54664391279220581 -4.4532504081726074 2.0860910415649414
v 6.7636942863464355 -9.4532499313354492 -1.7471898794174194
v 1.0772590637207031 28.146749496459961 5.8860912322998047
v -7.8363056182861328 49.546749114990234 18.25419807434082
v 4.1804261207580566 17.146749496459961 4.486091136932373
v 1.2667763233184814 -2.4532504081726074 10.486090660095215
v 8.5099611282348633 39.946750640869141 11.286090850830078
v 16.963693618774414 -30.412612915039063 7.2860908508300781
v 16.357973098754883 -20.053249359130859 8.8860912322998047
v 8.3636941909790039 39.960979461669922 11.486090660095215
v 16.790029525756836 -30.253250122070313 7.2860908508300781
v 41.763694763183594 -38.053249359130859 28.021835327148438
v 1.3636941909790039 -2.4450254440307617 10.486090660095215
v 6.9998860359191895 -9.4532499313354492 -1.7139089107513428
v 16.563694000244141 -20.195440292358398 8.8860912322998047
v 4.2194757461547852 16.946748733520508 4.486091136932373
v 41.763694763183594 -37.859596252441406 27.886091232299805
v 1.0829981565475464 28.346748352050781 5.8860912322998047
v -0.7205994725227356 -4.2532501220703125 2.2860910892486572
v -0.63630574941635132 -4.2532501220703125 2.1802949905395508
v 8.3636941909790039 39.746749877929688 11.582756996154785
v 8.2435283660888672 39.746749877929688 11.686090469360352
v 16.563694000244141 -30.123685836791992 7.486091136932373
v 16.563694000244141 -30.053249359130859 7.3327069282531738
v 1.5636942386627197 -3.0532503128051758 10.373581886291504
v 6.7684931755065918 -9.2532501220703125 -1.7139089107513428
v 1.1636941432952881 28.146749496459961 5.9433236122131348
v 16.583381652832031 -30.053249359130859 7.2860908508300781
v 41.963695526123047 -37.805961608886719 27.686090469360352
v 41.963695526123047 -37.853248596191406 27.732213973999023
v 42.03436279296875 -37.853248596191406 27.686090469360352
v -0.74738478660583496 -4.0532503128051758 2.2860910892486572
v -0.63630574941635132 -4.0532503128051758 2.0951485633850098
v 3.9191353321075439 17.346750259399414 4.2860908508300781
v 1.763694167137146 -3.0532503128051758 10.358997344970703
v -4.9820842742919922 23.346748352050781 14.686090469360352
v 1.3636941909790039 28.146749496459961 6.0140390396118164
v -0.87088704109191895 -4.2532501220703125 2.486091136932373
v -0.83630579710006714 -4.2532501220703125 2.4310400485992432
v 3.8921058177947998 17.546749114990234 4.2860908508300781
v 16.563694000244141 -30.253250122070313 7.6932024955749512
v 16.763694763183594 -30.405355453491211 7.6860909461975098
v 1.5636942386627197 -2.85325026512146 10.391861915588379
v 1.1636941432952881 28.346748352050781 5.9367489814758301
v 6.9636940956115723 -9.2532501220703125 -1.6367324590682983
v 3.9636940956115723 17.346750259399414 4.3225975036621094
v -8.0008363723754883 49.546749114990234 18.086090087890625
v 1.763694167137146 -2.85325026512146 10.403398513793945
v -4.8363056182861328 23.146749496459961 14.742209434509277
v 1.3636941909790039 28.346748352050781 6.0111298561096191
v -0.88838070631027222 -4.0532503128051758 2.486091136932373
v -0.83630579710006714 -4.0532503128051758 2.4097476005554199
v 7.7636942863464355 40.346748352050781 11.699794769287109
v 7.7636942863464355 40.546749114990234 11.623001098632813
v 7.649207592010498 40.546749114990234 11.686090469360352
v 4.1636943817138672 17.240640640258789 4.486091136932373
v 6.3636941909790039 -9.0532503128051758 -1.7560360431671143
v 4.1636943817138672 17.346750259399414 4.5041232109069824
v 14.963693618774414 -19.198219299316406 9.2860908508300781
v 14.963693618774414 -19.053249359130859 9.2298660278320312
v 14.884916305541992 -19.053249359130859 9.2860908508300781
v 0.89910507202148438 28.546749114990234 5.6860909461975098
v 0.96369421482086182 28.546749114990234 5.7626566886901855
v 7.7636942863464355 40.746749877929687 11.533883094787598
v 7.5636940002441406 40.759395599365234 11.686090469360352
v 6.5636940002441406 -9.0532503128051758 -1.760263204574585
v 3.9636940956115723 17.546749114990234 4.3480191230773926
v 8.1636943817138672 40.305515289306641 11.486090660095215
v 8.1636943817138672 40.346748352050781 11.460991859436035
v 8.1320676803588867 40.346748352050781 11.486090660095215
v 0.90814518928527832 28.746749877929687 5.6860909461975098
v 0.96369421482086182 28.746749877929687 5.7496156692504883
v -0.58956873416900635 -4.2532501220703125 2.0860910415649414
v -4.9561324119567871 23.146749496459961 14.686090469360352
v 14.963693618774414 -18.853250503540039 9.1269044876098633
v 14.763693809509277 -18.86994743347168 9.2860908508300781
v 14.763693809509277 -18.853250503540039 9.2789506912231445
v 1.0969595909118652 28.546749114990234 5.8860912322998047
v 8.1636943817138672 40.146747589111328 11.575846672058105
v 6.3636941909790039 -8.8532505035400391 -1.7697958946228027
v 8.0067167282104492 40.146747589111328 11.686090469360352
v 4.1073107719421387 17.546749114990234 4.486091136932373
v -0.63630574941635132 -4.0413775444030762 2.0860910415649414
v 1.9636942148208618 -3.0532503128051758 10.425360679626465
v 7.9636940956115723 40.199993133544922 11.686090469360352
v 7.9636940956115723 40.346748352050781 11.60826301574707
v 7.7995162010192871 40.346748352050781 11.686090469360352
v 1.1259505748748779 28.746749877929687 5.8860912322998047
v 6.5636940002441406 -8.8532505035400391 -1.7421127557754517
v 2.0895342826843262 -3.0532503128051758 10.486090660095215
v 14.563694000244141 -18.65203857421875 9.2860908508300781
v 14.563694000244141 -18.453250885009766 9.1730060577392578
v 14.363694190979004 -18.453250885009766 9.2711057662963867
v 1.1636941432952881 28.546749114990234 5.928591251373291
v 2.1636941432952881 -3.1944842338562012 10.486090660095215
v -7.6363058090209961 49.466724395751953 18.486091613769531
v 3.8449466228485107 17.746749877929688 4.2860908508300781
v 14.963693618774414 -18.792562484741211 9.0860910415649414
v 14.963693618774414 -18.653249740600586 8.9761161804199219
v 14.861001014709473 -18.653249740600586 9.0860910415649414
v 1.3636941909790039 28.546749114990234 6.0116252899169922
v 41.563694000244141 -37.853248596191406 28.038431167602539
v 14.763693809509277 -18.52410888671875 9.0860910415649414
v 14.763693809509277 -18.453250885009766 9.0374937057495117
v 14.70014476776123 -18.453250885009766 9.0860910415649414
v 6.7275733947753906 -9.0532503128051758 -1.7139089107513428
v 1.9636942148208618 -2.8254497051239014 10.486090660095215
v 3.8043613433837891 17.946748733520508 4.2860908508300781
v -1.0773582458496094 -2.6532504558563232 2.2860910892486572
v -1.1463439464569092 -2.6532504558563232 2.0860910415649414
v -1.0363057851791382 -2.7385184764862061 2.2860910892486572
v 1.1636941432952881 28.746749877929687 5.9109506607055664
v 8.3636941909790039 40.146747589111328 11.40159797668457
v 8.2718038558959961 40.146747589111328 11.486090660095215
v -1.0363057851791382 -2.85325026512146 2.0658156871795654
v 22.963693618774414 -26.156909942626953 7.486091136932373
v 22.963693618774414 -26.253250122070313 7.2752842903137207
v 22.79380989074707 -26.053249359130859 7.2860908508300781
v -5.0363059043884277 23.346748352050781 14.624850273132324
v 22.867374420166016 -26.053249359130859 7.486091136932373
v 14.963693618774414 -18.545387268066406 8.8860912322998047
v 3.9636940956115723 17.746749877929688 4.3871502876281738
v -1.1564550399780273 -2.4532504081726074 2.2860910892486572
v -1.2203923463821411 -2.4532504081726074 2.0860910415649414
v 14.90410327911377 -18.453250885009766 8.8860912322998047
v 1.3636941909790039 28.746749877929687 6.0109295845031738
v 6.6316142082214355 -8.8532505035400391 -1.7139089107513428
v 22.963693618774414 -26.114839553833008 7.6860909461975098
v 1.5636942386627197 -2.6532504558563232 10.443209648132324
v 22.908025741577148 -26.053249359130859 7.6860909461975098
v 8.4579362869262695 40.146747589111328 11.286090850830078
v 4.0673232078552246 17.746749877929688 4.486091136932373
v -1.0896943807601929 -2.6532504558563232 2.486091136932373
v 1.5636942386627197 28.146749496459961 6.0205287933349609
v -1.0363057851791382 -2.8078558444976807 2.486091136932373
v 14.763693809509277 -18.653249740600586 9.1670665740966797
v 14.56492805480957 -18.653249740600586 9.2860908508300781
v 6.7636942863464355 -9.0532503128051758 -1.6956596374511719
v 22.563694000244141 -25.735551834106445 7.486091136932373
v 22.563694000244141 -25.793214797973633 7.2860908508300781
v 22.433132171630859 -25.653249740600586 7.2860908508300781
v 3.9636940956115723 17.946748733520508 4.4209771156311035
v 22.478214263916016 -25.653249740600586 7.486091136932373
v 1.763694167137146 -2.6532504558563232 10.460483551025391
v -1.1560401916503906 -2.4532504081726074 2.486091136932373
v 1.763694167137146 28.146749496459961 5.9810938835144043
v 8.3636941909790039 40.346748352050781 11.274172782897949
v 22.563694000244141 -25.706161499023438 7.6860909461975098
v 4.033714771270752 17.946748733520508 4.486091136932373
v 22.501638412475586 -25.653249740600586 7.6860909461975098
v -7.8363056182861328 49.346748352050781 18.392196655273438
v -7.8363056182861328 49.507785797119141 18.286090850830078
v 6.9636940956115723 -9.0532503128051758 -1.5574699640274048
v 1.5636942386627197 -2.5024294853210449 10.486090660095215
v 1.5636942386627197 28.346748352050781 6.0280842781066895
v -0.7808489203453064 -3.85325026512146 2.2860910892486572
v -0.69428110122680664 -3.85325026512146 2.0860910415649414
v 22.763694763183594 -25.942253112792969 7.486091136932373
v 22.763694763183594 -26.018428802490234 7.2860908508300781
v 22.617868423461914 -25.853250503540039 7.2860908508300781
v 22.678176879882813 -25.853250503540039 7.486091136932373
v 6.7636942863464355 -8.8532505035400391 -1.6300501823425293
v 1.763694167137146 28.346748352050781 5.9888572692871094
v -7.7451057434082031 49.346748352050781 18.486091613769531
v 1.763694167137146 -2.5807161331176758 10.486090660095215
v -0.80636399984359741 -3.6532504558563232 2.2860910892486572
v -0.74960160255432129 -3.6532504558563232 2.0860910415649414
v 6.9636940956115723 -8.9317111968994141 -1.513908863067627
v 3.9636940956115723 18.146749496459961 4.4567661285400391
v 2.0402801036834717 28.146749496459961 5.8860912322998047
v 2.1636941432952881 28.146749496459961 5.8305230140686035
v -5.0363059043884277 23.146749496459961 14.573332786560059
v 6.9262757301330566 -8.8532505035400391 -1.513908863067627
v 1.8420326709747314 -2.6532504558563232 10.486090660095215
v 3.9926791191101074 18.146749496459961 4.486091136932373
v 15.363694190979004 -19.806966781616211 9.2860908508300781
v 15.363694190979004 -19.653249740600586 9.1695737838745117
v 15.249853134155273 -19.653249740600586 9.2860908508300781
v 2.0733098983764648 28.346748352050781 5.8860912322998047
v 2.1636941432952881 28.346748352050781 5.8488273620605469
v -0.90410840511322021 -3.85325026512146 2.486091136932373
v -0.83630579710006714 -3.85325026512146 2.3820743560791016
v 15.763693809509277 -20.016670227050781 9.0860910415649414
v 15.763693809509277 -19.853250503540039 8.9811363220214844
v 15.588541030883789 -19.853250503540039 9.0860910415649414
v 7.5985374450683594 -11.853250503540039 -1.513908863067627
v 7.7636942863464355 -11.853250503540039 -1.621478796005249
v 22.763694763183594 -25.894601821899414 7.6860909461975098
v 8.1636943817138672 40.546749114990234 11.342418670654297
v 22.722440719604492 -25.853250503540039 7.6860909461975098
v 3.9636940956115723 18.258764266967773 4.486091136932373
v 7.9636940956115723 40.574192047119141 11.486090660095215
v 15.563694000244141 -19.825651168823242 9.0860910415649414
v 15.563694000244141 -19.653249740600586 8.9674749374389648
v 15.445199012756348 -19.653249740600586 9.0860910415649414
v 1.9636942148208618 28.146749496459961 5.9173784255981445
v 3.9636940956115723 18.346750259399414 4.5123090744018555
v 7.9636940956115723 40.746749877929687 11.396847724914551
v 7.8354358673095703 40.746749877929687 11.486090660095215
v 7.503258228302002 -11.653250694274902 -1.513908863067627
v 7.5636940002441406 -11.653250694274902 -1.5613174438476563
v 7.5636940002441406 -11.780652046203613 -1.513908863067627
v -0.91294991970062256 -3.6532504558563232 2.486091136932373
v -0.83630579710006714 -3.6532504558563232 2.3529746532440186
v 7.7636942863464355 -11.653250694274902 -1.6675357818603516
v -7.8390960693359375 49.146747589111328 18.486091613769531
v 15.703099250793457 -19.653249740600586 8.8860912322998047
v 8.1636943817138672 40.655872344970703 11.286090850830078
v 15.763693809509277 -19.695730209350586 8.8860912322998047
v 2.3636941909790039 -3.85325026512146 10.423663139343262
v 8.1084794998168945 40.746749877929687 11.286090850830078
v 1.9636942148208618 28.346748352050781 5.9278802871704102
v 7.2777237892150879 -11.253250122070312 -1.513908863067627
v 7.3636941909790039 -11.253250122070312 -1.5809688568115234
v 7.3636941909790039 -11.400830268859863 -1.513908863067627
v 2.4822955131530762 -3.85325026512146 10.486090660095215
v 15.397790908813477 -19.853250503540039 9.2860908508300781
v 22.163694381713867 -25.344350814819336 7.486091136932373
v 22.163694381713867 -25.36509895324707 7.2860908508300781
v 22.066745758056641 -25.253250122070312 7.2860908508300781
v 3.8877391815185547 18.546749114990234 4.486091136932373
v 2.5636942386627197 -3.9732687473297119 10.486090660095215
v 22.080123901367188 -25.253250122070312 7.486091136932373
v 7.3931317329406738 -11.453249931335449 -1.513908863067627
v 7.5636940002441406 -11.453249931335449 -1.6278356313705444
v 3.8391196727752686 18.746749877929688 4.486091136932373
v 22.163694381713867 -25.349328994750977 7.6860909461975098
v 22.070558547973633 -25.253250122070312 7.6860909461975098
v -0.81997799873352051 -3.4532504081726074 2.2860910892486572
v -0.78278744220733643 -3.4532504081726074 2.0860910415649414
v 7.7636942863464355 -11.453249931335449 -1.6978157758712769
v 3.7934944629669189 18.946748733520508 4.486091136932373
v 2.3636941909790039 -3.6532504558563232 10.473040580749512
v 21.763694763183594 -24.920049667358398 7.486091136932373
v 21.763694763183594 -24.925024032592773 7.2860908508300781
v 21.696846008300781 -24.853250503540039 7.2860908508300781
v 1.5636942386627197 28.546749114990234 6.0328330993652344
v 21.701139450073242 -24.853250503540039 7.486091136932373
v -0.84758442640304565 -3.2532503604888916 2.2860910892486572
v -0.83630579710006714 -3.2532503604888916 2.2427186965942383
v -0.83630579710006714 -3.3176567554473877 2.2860910892486572
v 1.763694167137146 28.546749114990234 5.9968299865722656
v 21.763694763183594 -24.922714233398438 7.6860909461975098
v 21.698383331298828 -24.853250503540039 7.6860909461975098
v -5.2363057136535645 23.746749877929688 14.534651756286621
v -0.82680028676986694 -3.2532503604888916 2.0860910415649414
v 7.5636940002441406 -11.253250122070312 -1.6791107654571533
v 2.3021078109741211 -3.4532504081726074 10.486090660095215
v 2.3636941909790039 -3.5964541435241699 10.486090660095215
v 1.5636942386627197 28.746749877929687 6.0413966178894043
v 21.963693618774414 -25.127548217773438 7.486091136932373
v 21.963693618774414 -25.134668350219727 7.2860908508300781
v 21.88749885559082 -25.053249359130859 7.2860908508300781
v 7.7636942863464355 -11.253250122070312 -1.7138456106185913
v -7.9265131950378418 49.346748352050781 18.286090850830078
v 21.892065048217773 -25.053249359130859 7.486091136932373
v -7.9531593322753906 49.146747589111328 18.286090850830078
v -5.2973031997680664 23.746749877929688 14.486090660095215
v 1.763694167137146 28.746749877929687 6.0068511962890625
v -0.92010027170181274 -3.4532504081726074 2.486091136932373
v -0.83630579710006714 -3.4532504081726074 2.328707218170166
v 2.1988070011138916 -3.2532503604888916 10.486090660095215
v 8.2238283157348633 40.546749114990234 11.286090850830078
v 15.363694190979004 -19.538091659545898 9.0860910415649414
v 15.363694190979004 -19.453250885009766 9.021636962890625
v 15.309770584106445 -19.453250885009766 9.0860910415649414
v 7.9636940956115723 -11.853250503540039 -1.6884081363677979
v 2.1636941432952881 28.546749114990234 5.8772234916687012
v 15.196286201477051 -19.253250122070313 9.0860910415649414
v 7.7636942863464355 40.830879211425781 11.486090660095215
v 7.7636942863464355 40.946750640869141 11.418693542480469
v 7.6888628005981445 40.946750640869141 11.486090660095215
v 15.363694190979004 -19.253250122070313 8.8618888854980469
v 15.163694381713867 -19.526350021362305 9.2860908508300781
v 15.163694381713867 -19.453250885009766 9.2411975860595703
v 15.111958503723145 -19.453250885009766 9.2860908508300781
v -0.93973171710968018 -3.2532503604888916 2.486091136932373
v 21.963693618774414 -25.141357421875 7.6860909461975098
v 21.882598876953125 -25.053249359130859 7.6860909461975098
v 7.6290831565856934 41.146747589111328 11.486090660095215
v -5.2363057136535645 23.592456817626953 14.486090660095215
v -5.2363057136535645 23.546749114990234 14.468899726867676
v -4.8622102737426758 20.146749496459961 4.2860908508300781
v -4.8363056182861328 20.146749496459961 4.1794633865356445
v -4.8363056182861328 19.986717224121094 4.2860908508300781
v 1.9636942148208618 28.546749114990234 5.9393019676208496
v 7.7636942863464355 41.146747589111328 11.307770729064941
v 8.1636943817138672 -11.853250503540039 -1.6980136632919312
v 7.5636940002441406 40.946750640869141 11.618824005126953
v 7.5139751434326172 40.946750640869141 11.686090469360352
v -4.7763528823852539 19.946748733520508 4.0860910415649414
v 7.9636940956115723 -11.653250694274902 -1.7006723880767822
v -4.8363056182861328 19.946748733520508 4.3005480766296387
v -4.814908504486084 20.146749496459961 4.0860910415649414
v 1.9636942148208618 28.746749877929687 5.9533224105834961
v -0.90416485071182251 -3.0532503128051758 2.2860910892486572
v -0.91290980577468872 -3.0532503128051758 2.0860910415649414
v 8.1636943817138672 -11.653250694274902 -1.6673550605773926
v 15.163694381713867 -19.253250122070313 9.12359619140625
v -4.8906502723693848 20.346750259399414 4.2860908508300781
v -4.8497133255004883 20.346750259399414 4.0860910415649414
v -4.8363056182861328 20.268892288208008 4.0860910415649414
v 22.363693237304687 -25.544929504394531 7.486091136932373
v 22.363693237304687 -25.579635620117188 7.2860908508300781
v 22.244792938232422 -25.453250885009766 7.2860908508300781
v 14.963693618774414 -19.253250122070313 9.3062000274658203
v 7.5040984153747559 41.146747589111328 11.686090469360352
v 22.269546508789063 -25.453250885009766 7.486091136932373
v 2.1636941432952881 28.605152130126953 5.8860912322998047
v 7.5636940002441406 41.146747589111328 11.590507507324219
v 2.1636941432952881 28.746749877929687 5.904944896697998
v -0.98472487926483154 -2.85325026512146 2.2860910892486572
v 0.93470776081085205 28.946748733520508 5.6860909461975098
v 0.96369421482086182 28.946748733520508 5.723212718963623
v 0.33776900172233582 -2.2532503604888916 10.086091041564941
v 0.56369417905807495 -2.2532503604888916 10.250064849853516
v -8.0363054275512695 49.42352294921875 18.086090087890625
v 0.96369421482086182 29.145473480224609 5.6860909461975098
v 8.3636941909790039 -11.853250503540039 -1.6384760141372681
v -0.97172057628631592 -3.0532503128051758 2.486091136932373
v -4.9323935508728027 20.146749496459961 4.486091136932373
v 7.163693904876709 41.372035980224609 11.686090469360352
v 7.163693904876709 41.550815582275391 11.486090660095215
v 15.563694000244141 -19.531482696533203 8.8860912322998047
v -8.0436334609985352 49.346748352050781 18.086090087890625
v -4.9218306541442871 19.946748733520508 4.486091136932373
v 0.36369422078132629 -2.0532503128051758 10.129498481750488
v 0.31204584240913391 -2.0532503128051758 10.086091041564941
v 15.50104808807373 -19.453250885009766 8.8860912322998047
v 1.1636941432952881 28.946748733520508 5.9002566337585449
v 22.363693237304687 -25.535423278808594 7.6860909461975098
v -1.0216704607009888 -2.85325026512146 2.486091136932373
v 8.5636940002441406 -11.86524486541748 -1.513908863067627
v 22.271871566772461 -25.453250885009766 7.6860909461975098
v 7.3636941909790039 41.346748352050781 11.692737579345703
v 7.3636941909790039 41.546749114990234 11.471739768981934
v 7.2370762825012207 41.546749114990234 11.486090660095215
v 0.56369417905807495 -2.0532503128051758 10.262343406677246
v -4.9359798431396484 20.346750259399414 4.486091136932373
v 8.3636941909790039 -11.653250694274902 -1.5773303508758545
v 1.1636941432952881 29.146749496459961 5.8978109359741211
v 0.36369422078132629 -1.8532503843307495 10.173294067382812
v 7.7636942863464355 41.206855773925781 11.286090850830078
v 0.26291421055793762 -1.8532503843307495 10.086091041564941
v 7.6121735572814941 41.346748352050781 11.486090660095215
v 0.96386760473251343 29.146749496459961 5.6860909461975098
v -4.9245543479919434 20.546749114990234 4.2860908508300781
v -4.8794240951538086 20.546749114990234 4.0860910415649414
v 8.4594039916992187 -11.653250694274902 -1.513908863067627
v 7.7331252098083496 41.346748352050781 11.286090850830078
v 0.55659842491149902 -1.8532503843307495 10.286090850830078
v 0.56369417905807495 -1.8749892711639404 10.286090850830078
v -4.9625015258789062 20.746749877929688 4.2860908508300781
v -4.9208803176879883 20.746749877929688 4.0860910415649414
v 7.5636940002441406 41.442577362060547 11.486090660095215
v 7.5636940002441406 41.546749114990234 11.397514343261719
v 7.9636940956115723 -11.453249931335449 -1.6992000341415405
v 15.963693618774414 -19.853250503540039 8.9176406860351562
v 1.3636941909790039 -5.3343496322631836 2.0860910415649414
v 1.3636941909790039 -5.2532501220703125 2.1744194030761719
v 1.1868425607681274 -5.2532501220703125 2.0860910415649414
v 0.36369422078132629 -1.6532503366470337 10.205912590026855
v 1.3636941909790039 28.946748733520508 6.001439094543457
v 0.2314603328704834 -1.6532503366470337 10.086091041564941
v -4.9478602409362793 20.546749114990234 4.486091136932373
v 7.6834530830383301 41.546749114990234 11.286090850830078
v 0.76369422674179077 -5.1056971549987793 2.0860910415649414
v 0.76369422674179077 -5.0532503128051758 2.1540782451629639
v 8.1636943817138672 -11.453249931335449 -1.6285645961761475
v 16.06591796875 -19.853250503540039 8.8860912322998047
v 0.48927414417266846 -1.6532503366470337 10.286090850830078
v 26.163694381713867 -29.885120391845703 7.486091136932373
v 26.163694381713867 -29.963264465332031 7.2860908508300781
v 26.065488815307617 -29.853250503540039 7.2860908508300781
v -4.9891347885131836 20.746749877929688 4.486091136932373
v 26.13275146484375 -29.853250503540039 7.486091136932373
v 16.163694381713867 -19.916986465454102 8.8860912322998047
v 0.96369421482086182 -5.1763997077941895 2.0860910415649414
v 0.96369421482086182 -5.0532503128051758 2.2121057510375977
v 1.3636941909790039 29.146749496459961 5.9950141906738281
v 7.9636940956115723 -11.253250122070312 -1.671852707862854
v -8.043095588684082 49.146747589111328 18.086090087890625
v 7.5636940002441406 41.346748352050781 11.550835609436035
v 25.963693618774414 -29.669002532958984 7.486091136932373
v 25.963693618774414 -29.743619918823242 7.2860908508300781
v 25.873920440673828 -29.653249740600586 7.2860908508300781
v 15.963693618774414 -19.79682731628418 8.8860912322998047
v 0.98333817720413208 29.346748352050781 5.6860909461975098
v 8.1636943817138672 -11.253250122070312 -1.5661431550979614
v 0.56369417905807495 -1.6532503366470337 10.324197769165039
v 0.76369422674179077 -4.979680061340332 2.2860910892486572
v 1.1636941432952881 29.346748352050781 5.8909759521484375
v -5.0814623832702637 21.146749496459961 4.486091136932373
v -5.0363059043884277 21.146749496459961 4.3372178077697754
v -5.0363059043884277 20.946748733520508 4.4931435585021973
v 0.96369421482086182 -5.0162887573242188 2.2860910892486572
v 0.99088799953460693 29.546749114990234 5.6860909461975098
v 8.3636941909790039 -11.469083786010742 -1.513908863067627
v -5.0933856964111328 21.546749114990234 4.2860908508300781
v -5.0363059043884277 21.546749114990234 4.1470413208007812
v -5.0363059043884277 21.346750259399414 4.2513418197631836
v 1.1636941432952881 29.546749114990234 5.8929257392883301
v -5.127171516418457 23.346748352050781 14.486090660095215
v 26.163694381713867 -29.853250503540039 7.5424232482910156
v 0.36369422078132629 -1.4532504081726074 10.206233978271484
v 0.76369422674179077 -4.8987565040588379 2.486091136932373
v 40.763694763183594 -37.853248596191406 28.051342010498047
v 0.2293524444103241 -1.4532504081726074 10.086091041564941
v 1.3636941909790039 29.346748352050781 5.9927253723144531
v 0.96369421482086182 -4.9693145751953125 2.486091136932373
v 0.47181949019432068 -1.4532504081726074 10.286090850830078
v 15.163694381713867 -19.184133529663086 9.0860910415649414
v 15.163694381713867 -19.053249359130859 9.0011253356933594
v 15.104611396789551 -19.053249359130859 9.0860910415649414
v -5.1205205917358398 21.346750259399414 4.486091136932373
v -5.0363059043884277 21.257888793945313 4.2860908508300781
v 8.2507801055908203 -11.253250122070312 -1.513908863067627
v 26.163694381713867 -29.754405975341797 7.6860909461975098
v 26.074142456054687 -29.653249740600586 7.6860909461975098
v 0.36369422078132629 -1.2532503604888916 10.230851173400879
v -5.0737223625183105 23.146749496459961 14.486090660095215
v 0.20218691229820251 -1.2532503604888916 10.086091041564941
v 1.0745378732681274 -5.0532503128051758 2.2860910892486572
v -5.1370954513549805 21.546749114990234 4.486091136932373
v 7.1404633522033691 -11.053250312805176 -1.513908863067627
v 7.163693904876709 -11.053250312805176 -1.5353260040283203
v 7.163693904876709 -11.083508491516113 -1.513908863067627
v 15.235334396362305 -19.053249359130859 8.8860912322998047
v 40.563694000244141 -37.837604522705078 27.886091232299805
v 1.1636941432952881 -5.2445998191833496 2.0860910415649414
v 1.3636941909790039 29.546749114990234 5.9969244003295898
v 1.1636941432952881 -5.0874824523925781 2.2860910892486572
v 0.44528168439865112 -1.2532503604888916 10.286090850830078
v 7.9636940956115723 40.935672760009766 11.286090850830078
v 7.953575611114502 40.946750640869141 11.286090850830078
v 7.3636941909790039 -11.053250312805176 -1.6579554080963135
v -4.997901439666748 20.946748733520508 4.2860908508300781
v -4.9531540870666504 20.946748733520508 4.0860910415649414
v 0.56369417905807495 -1.4532504081726074 10.33767032623291
v 15.00209903717041 -18.853250503540039 9.0860910415649414
v 15.163694381713867 -18.915576934814453 8.8860912322998047
v 1.5636942386627197 28.946748733520508 6.0393161773681641
v 15.132793426513672 -18.853250503540039 8.8860912322998047
v -5.0228195190429687 21.146749496459961 4.2860908508300781
v -4.9653749465942383 21.146749496459961 4.0860910415649414
v 1.3636941909790039 -5.1736822128295898 2.2860910892486572
v 40.549221038818359 -37.853248596191406 27.886091232299805
v 0.56369417905807495 -1.2532503604888916 10.347309112548828
v 24.526811599731445 -28.253250122070313 7.2860908508300781
v 24.563694000244141 -28.253250122070313 7.3310513496398926
v 24.563694000244141 -28.285633087158203 7.2860908508300781
v 7.163693904876709 -10.853250503540039 -1.6494773626327515
v 1.763694167137146 28.946748733520508 6.0099139213562012
v 24.319545745849609 -28.053249359130859 7.2860908508300781
v 24.363693237304688 -28.053249359130859 7.3376631736755371
v 24.363693237304688 -28.100759506225586 7.2860908508300781
v 1.5636942386627197 29.146749496459961 6.0361170768737793
v 7.3912668228149414 -10.853250503540039 -1.7139089107513428
v 0.36369422078132629 -1.0532504320144653 10.248401641845703
v 0.16369421780109406 -1.0532504320144653 10.068661689758301
v 1.1596728563308716 -5.0532503128051758 2.486091136932373
v -7.8995494842529297 48.946750640869141 18.486091613769531
v -7.9627571105957031 48.946750640869141 18.286090850830078
v 7.5636940002441406 -10.853250503540039 -1.722303032875061
v 7.5636940002441406 -11.053250312805176 -1.7120052576065063
v 24.563694000244141 -28.131843566894531 7.486091136932373
v 1.763694167137146 29.146749496459961 6.0106010437011719
v 0.41543999314308167 -1.0532504320144653 10.286090850830078
v 1.3636941909790039 -5.1130208969116211 2.486091136932373
v 24.491748809814453 -28.053249359130859 7.486091136932373
v 7.638679027557373 -10.853250503540039 -1.7139089107513428
v 1.9636942148208618 28.946748733520508 5.9608778953552246
v 7.163693904876709 41.757804870605469 11.286090850830078
v 0.36369422078132629 -0.85325038433074951 10.246453285217285
v 0.16369421780109406 -0.85325038433074951 10.07734489440918
v -5.8363056182861328 26.19294548034668 14.886091232299805
v -6.0363059043884277 26.146749496459961 14.772274017333984
v -5.8363056182861328 26.146749496459961 14.868509292602539
v 24.563694000244141 -28.053249359130859 7.5866012573242188
v -4.9798364639282227 21.346750259399414 4.0860910415649414
v 2.1636941432952881 28.946748733520508 5.9198555946350098
v 0.41952893137931824 -0.85325038433074951 10.286090850830078
v 7.3636941909790039 41.756023406982422 11.286090850830078
v 1.5636942386627197 -5.509002685546875 2.0860910415649414
v 1.5636942386627197 -5.4532504081726074 2.1517252922058105
v 1.5180596113204956 -5.4532504081726074 2.0860910415649414
v 7.7636942863464355 -11.053250312805176 -1.7092776298522949
v 15.026228904724121 -18.653249740600586 8.8860912322998047
v 1.9636942148208618 29.146749496459961 5.9607768058776855
v 0.56369417905807495 -1.0532504320144653 10.372687339782715
v 25.363693237304687 -28.955821990966797 7.486091136932373
v 25.363693237304687 -29.053249359130859 7.2708353996276855
v 25.24589729309082 -28.853250503540039 7.486091136932373
v -5.0092334747314453 21.546749114990234 4.0860910415649414
v 25.163694381713867 -28.853250503540039 7.2828068733215332
v 1.6086816787719727 -5.4532504081726074 2.2860910892486572
v 1.6713322401046753 -5.6532502174377441 2.2860910892486572
v 2.1636941432952881 29.146749496459961 5.9297361373901367
v -5.9426989555358887 26.346748352050781 14.886091232299805
v 1.6376177072525024 -5.6532502174377441 2.0860910415649414
v -6.0363059043884277 26.346748352050781 14.835237503051758
v 0.56369417905807495 -0.85325038433074951 10.377285003662109
v 40.563694000244141 -38.053249359130859 28.032154083251953
v 25.363693237304687 -28.902729034423828 7.6860909461975098
v 25.310657501220703 -28.853250503540039 7.6860909461975098
v 1.5636942386627197 29.346748352050781 6.0503907203674316
v 1.4711325168609619 -5.2532501220703125 2.2860910892486572
v 1.5636942386627197 -5.3673896789550781 2.2860910892486572
v 25.689712524414062 -29.453250885009766 7.2860908508300781
v 25.763694763183594 -29.453250885009766 7.4556970596313477
v 25.763694763183594 -29.540164947509766 7.2860908508300781
v -5.1126971244812012 21.746749877929688 4.2860908508300781
v -5.034482479095459 21.746749877929688 4.0860910415649414
v -7.9196810722351074 48.746749877929688 18.486091613769531
v -7.9608798027038574 48.746749877929688 18.286090850830078
v 7.7636942863464355 -10.853250503540039 -1.6812909841537476
v 1.763694167137146 29.346748352050781 6.0236492156982422
v -6.2363057136535645 26.346748352050781 14.769062042236328
v -6.2511181831359863 26.146749496459961 14.686090469360352
v -8.0363054275512695 49.006198883056641 18.086090087890625
v -8.0363054275512695 48.946750640869141 18.077323913574219
v -5.0952291488647461 21.946748733520508 4.2860908508300781
v -5.0337686538696289 21.946748733520508 4.0860910415649414
v 0.16369421780109406 -0.45325040817260742 10.113597869873047
v 0.13296879827976227 -0.45325040817260742 10.086091041564941
v 0.15032109618186951 -0.65325039625167847 10.086091041564941
v 1.5636942386627197 29.546749114990234 6.0563797950744629
v 7.171504020690918 -10.653250694274902 -1.7139089107513428
v 7.3636941909790039 -10.653250694274902 -1.7322217226028442
v 7.3636941909790039 -10.817834854125977 -1.7139089107513428
v 6.9879765510559082 -10.453249931335449 -1.7139089107513428
v 7.163693904876709 -10.453249931335449 -1.7499064207077026
v 7.163693904876709 -10.653250694274902 -1.7123700380325317
v 25.763694763183594 -29.431512832641602 7.486091136932373
v 25.642101287841797 -29.253250122070312 7.486091136932373
v 1.6084024906158447 -5.4532504081726074 2.486091136932373
v -5.135472297668457 21.746749877929688 4.486091136932373
v 1.763694167137146 29.546749114990234 6.0285406112670898
v 0.16369421780109406 -0.7763020396232605 10.086091041564941
v 1.6729518175125122 -5.6532502174377441 2.486091136932373
v 25.563694000244141 -29.270143508911133 7.2860908508300781
v 0.36369422078132629 -0.65325039625167847 10.262683868408203
v 3.3636941909790039 -11.434643745422363 8.8860912322998047
v 3.3636941909790039 -11.253250122070312 8.9333724975585938
v 3.2416763305664062 -11.253250122070312 8.8860912322998047
v 1.5437883138656616 -5.2532501220703125 2.486091136932373
v 1.5636942386627197 -5.2993826866149902 2.486091136932373
v -5.1228046417236328 21.946748733520508 4.486091136932373
v 7.4242539405822754 41.746749877929688 11.286090850830078
v 7.3636941909790039 -10.453249931335449 -1.7392436265945435
v 1.9636942148208618 29.346748352050781 5.9670920372009277
v 3.5636942386627197 -11.523346900939941 8.8860912322998047
v 3.5636942386627197 -11.453249931335449 8.9078102111816406
v 3.4006435871124268 -11.453249931335449 8.8860912322998047
v 7.5636940002441406 41.700138092041016 11.286090850830078
v 25.763694763183594 -29.297468185424805 7.6860909461975098
v -5.0612115859985352 22.146749496459961 4.2860908508300781
v -5.0363059043884277 22.146749496459961 4.1987318992614746
v 0.39894303679466248 -0.65325039625167847 10.286090850830078
v 25.722671508789063 -29.253250122070312 7.6860909461975098
v 2.1636941432952881 29.346748352050781 5.9408073425292969
v 3.7636940479278564 -11.609137535095215 8.8860912322998047
v 3.7636940479278564 -11.453249931335449 8.9306869506835937
v -5.8363056182861328 25.946748733520508 14.808241844177246
v -5.0567226409912109 22.346748352050781 4.2860908508300781
v -5.0363059043884277 22.346748352050781 4.2326278686523437
v 0.36369422078132629 -0.45325040817260742 10.260022163391113
v 1.9636942148208618 29.546749114990234 5.9666380882263184
v -6.0363059043884277 25.923652648925781 14.686090469360352
v 3.5636942386627197 -11.253250122070312 8.9456100463867187
v 0.40173137187957764 -0.45325040817260742 10.286090850830078
v -5.1122188568115234 22.146749496459961 4.486091136932373
v 2.1636941432952881 29.546749114990234 5.9434914588928223
v -6.0541424751281738 25.946748733520508 14.686090469360352
v 0.56369417905807495 -0.65325039625167847 10.380181312561035
v -5.128044605255127 22.346748352050781 4.486091136932373
v 3.7636940479278564 -11.253250122070312 8.9887561798095703
v 4.9636940956115723 42.426921844482422 11.686090469360352
v 4.9636940956115723 42.546749114990234 11.628137588500977
v 4.882441520690918 42.546749114990234 11.686090469360352
v 2.3636941909790039 28.146749496459961 5.7315936088562012
v 25.963693618774414 -29.519855499267578 7.6860909461975098
v 0.56369417905807495 -0.45325040817260742 10.385066986083984
v 25.907941818237305 -29.453250885009766 7.6860909461975098
v 41.963695526123047 -39.253250122070313 28.033483505249023
v 0.16369421780109406 -0.25325042009353638 10.113282203674316
v -8.0106782913208008 48.746749877929688 18.086090087890625
v 4.9636940956115723 42.746749877929687 11.553168296813965
v 0.13273456692695618 -0.25325042009353638 10.086091041564941
v 2.4610574245452881 28.146749496459961 5.6860909461975098
v 4.7636942863464355 42.746749877929687 11.701991081237793
v -1.2736831903457642 -2.2532503604888916 2.2860910892486572
v -1.3085476160049438 -2.2532503604888916 2.0860910415649414
v -1.2363057136535645 -2.3088877201080322 2.2860910892486572
v 3.3636941909790039 -11.053250312805176 8.922175407409668
v -1.2363057136535645 -2.4151253700256348 2.0860910415649414
v 3.2438416481018066 -11.053250312805176 8.8860912322998047
v 0.13664281368255615 -0.053250409662723541 10.086091041564941
v 7.4666132926940918 -10.750942230224609 -1.7183600664138794
v 41.763694763183594 -39.253250122070313 28.045549392700195
v -6.2363057136535645 25.946748733520508 14.609378814697266
v 7.5536365509033203 -10.653250694274902 -1.7139089107513428
v 2.3636941909790039 28.346748352050781 5.7634854316711426
v 7.5636940002441406 -10.67481803894043 -1.7139089107513428
v 3.3636941909790039 -10.920994758605957 8.8860912322998047
v 0.36369422078132629 -0.25325042009353638 10.267545700073242
v -6.4363055229187012 26.271156311035156 14.686090469360352
v -6.4363055229187012 26.346748352050781 14.735819816589355
v 5.3636941909790039 42.530258178710937 11.286090850830078
v -5.0015764236450195 22.146749496459961 4.0860910415649414
v 5.1636943817138672 42.523597717285156 11.486090660095215
v 3.5636942386627197 -11.053250312805176 8.9491090774536133
v -1.4184294939041138 -2.0532503128051758 2.2860910892486572
v -1.4055200815200806 -2.0532503128051758 2.0860910415649414
v 2.5636942386627197 28.327144622802734 5.6860909461975098
v -4.1553945541381836 48.546749114990234 18.286090850830078
v -4.2363057136535645 48.546749114990234 18.380855560302734
v 5.3576793670654297 42.546749114990234 11.286090850830078
v 25.563694000244141 -29.156265258789063 7.486091136932373
v 25.468008041381836 -29.053249359130859 7.486091136932373
v -4.9803004264831543 22.346748352050781 4.0860910415649414
v 41.163692474365234 -39.253250122070313 28.047964096069336
v -6.6363058090209961 26.303276062011719 14.686090469360352
v -6.6363058090209961 26.346748352050781 14.718619346618652
v -1.2687076330184937 -2.2532503604888916 2.486091136932373
v -1.2363057136535645 -2.2997264862060547 2.486091136932373
v 7.4734282493591309 -10.453249931335449 -1.7139089107513428
v -4.2363057136535645 48.346748352050781 18.353996276855469
v -4.1874055862426758 48.346748352050781 18.286090850830078
v 3.7636940479278564 -11.053250312805176 9.0199375152587891
v 5.1636943817138672 42.746749877929687 11.393017768859863
v 5.0571365356445312 42.746749877929687 11.486090660095215
v 2.3636941909790039 28.546749114990234 5.807523250579834
v 0.36369422078132629 -0.053250409662723541 10.284463882446289
v 5.2820444107055664 42.746749877929687 11.286090850830078
v -5.084266185760498 22.546749114990234 4.2860908508300781
v -5.0363059043884277 22.546749114990234 4.178746223449707
v 2.5636942386627197 28.546749114990234 5.7447652816772461
v 40.963695526123047 -39.253250122070313 28.042434692382813
v 3.4434983730316162 -10.853250503540039 8.8860912322998047
v 40.563694000244141 -39.053249359130859 28.055852890014648
v 3.5636942386627197 -10.853250503540039 8.9354095458984375
v -1.4363057613372803 -2.0448057651519775 2.486091136932373
v 25.563694000244141 -29.091167449951172 7.6860909461975098
v -5.0963897705078125 22.746749877929688 4.2860908508300781
v -5.0363059043884277 22.746749877929688 4.1644315719604492
v 7.7636942863464355 -10.653250694274902 -1.6350642442703247
v 25.524335861206055 -29.053249359130859 7.6860909461975098
v 0.56369417905807495 -0.25325042009353638 10.390002250671387
v 40.763694763183594 -39.253250122070313 27.9967041015625
v 2.2292218208312988 28.746749877929687 5.8860912322998047
v 2.3636941909790039 28.746749877929687 5.8463559150695801
v -1.5015672445297241 -1.8532503843307495 2.2860910892486572
v -1.4743640422821045 -1.8532503843307495 2.0860910415649414
v -1.4363057613372803 -1.9679361581802368 2.0860910415649414
v -5.1525068283081055 22.546749114990234 4.486091136932373
v 3.7636940479278564 -10.853250503540039 9.0794887542724609
v 7.5636940002441406 -10.453249931335449 -1.6818150281906128
v -1.4363057613372803 -2.0175216197967529 2.2860910892486572
v 0.56369417905807495 -0.053250409662723541 10.428208351135254
v -1.5609104633331299 -1.6532503366470337 2.2860910892486572
v -1.5490767955780029 -1.6532503366470337 2.0860910415649414
v 2.5636942386627197 28.746749877929687 5.7996525764465332
v 3.5252318382263184 -10.653250694274902 8.8860912322998047
v -5.1707277297973633 22.746749877929688 4.486091136932373
v 7.7636942863464355 -10.453249931335449 -1.578307032585144
v 3.5636942386627197 -10.653250694274902 8.9260778427124023
v -6.4363055229187012 26.146749496459961 14.606851577758789
v -1.5421152114868164 -1.8532503843307495 2.486091136932373
v 4.9755134582519531 42.946750640869141 11.486090660095215
v 4.9636940956115723 43.146747589111328 11.438940048217773
v 4.9044981002807617 43.146747589111328 11.486090660095215
v -5.1128396987915039 22.946748733520508 4.2860908508300781
v -5.0363059043884277 22.946748733520508 4.1605043411254883
v 4.7636942863464355 42.800872802734375 11.686090469360352
v 4.7636942863464355 42.946750640869141 11.644058227539063
v 4.714200496673584 42.946750640869141 11.686090469360352
v 7.9636940956115723 -11.053250312805176 -1.6192672252655029
v 3.6900458335876465 -10.653250694274902 9.0860910415649414
v -4.0363059043884277 48.546749114990234 18.097627639770508
v 3.7636940479278564 -10.836901664733887 9.0860910415649414
v -1.6151123046875 -1.6532503366470337 2.486091136932373
v 2.596463680267334 28.346748352050781 5.6860909461975098
v -5.1403918266296387 23.146749496459961 4.2860908508300781
v -5.0363059043884277 23.146749496459961 4.1514983177185059
v 0.16369421780109406 0.1467495858669281 10.115109443664551
v 0.12663726508617401 0.1467495858669281 10.086091041564941
v 2.7636942863464355 28.413490295410156 5.6860909461975098
v 3.5292806625366211 -10.453249931335449 8.8860912322998047
v 2.7636942863464355 28.546749114990234 5.7148094177246094
v 8.1636943817138672 -11.107603073120117 -1.513908863067627
v 3.5636942386627197 -10.453249931335449 8.9641427993774414
v 8.1636943817138672 -11.053250312805176 -1.4955146312713623
v 24.963693618774414 -28.58045768737793 7.486091136932373
v 24.963693618774414 -28.653249740600586 7.3066434860229492
v 24.763694763183594 -28.453250885009766 7.3208975791931152
v 0.16369421780109406 0.34674957394599915 10.12163257598877
v -5.1973567008972168 22.946748733520508 4.486091136932373
v 24.844335556030273 -28.453250885009766 7.486091136932373
v 2.9636940956115723 28.510839462280273 5.6860909461975098
v 0.1185666099190712 0.34674957394599915 10.086091041564941
v 4.7636942863464355 43.146747589111328 11.591696739196777
v 24.745944976806641 -28.453250885009766 7.2860908508300781
v 4.633018970489502 43.146747589111328 11.686090469360352
v 3.6248395442962646 -10.453249931335449 9.0860910415649414
v 24.955799102783203 -28.653249740600586 7.2860908508300781
v 7.9636940956115723 -10.853250503540039 -1.5616494417190552
v 0.36369422078132629 0.1467495858669281 10.27436351776123
v 40.563694000244141 -39.253250122070313 27.921195983886719
v -5.234950065612793 23.146749496459961 4.486091136932373
v 2.7636942863464355 28.746749877929687 5.7645907402038574
v 24.963693618774414 -28.453250885009766 7.6729559898376465
v 3.7636940479278564 -10.653250694274902 9.1707925796508789
v 8.0380210876464844 -10.853250503540039 -1.513908863067627
v 2.9636940956115723 28.746749877929687 5.7213754653930664
v -6.6363058090209961 26.146749496459961 14.572471618652344
v -4.9897480010986328 22.546749114990234 4.0860910415649414
v -6.4363055229187012 25.946748733520508 14.519228935241699
v 25.163694381713867 -28.773962020874023 7.486091136932373
v -1.8680808544158936 -1.0532504320144653 2.486091136932373
v -1.8363057374954224 -1.0532504320144653 2.4003772735595703
v -1.8363057374954224 -1.1406139135360718 2.486091136932373
v 3.3007700443267822 28.346748352050781 5.6860909461975098
v 3.3636941909790039 28.346748352050781 5.7069625854492187
v 3.3636941909790039 28.233663558959961 5.6860909461975098
v 25.037328720092773 -28.653249740600586 7.486091136932373
v 3.7636940479278564 -10.453249931335449 9.2470254898071289
v 0.36369422078132629 0.34674957394599915 10.273710250854492
v -4.9889316558837891 22.746749877929688 4.0860910415649414
v 5.1636943817138672 42.946750640869141 11.327761650085449
v 3.420097827911377 28.146749496459961 5.6860909461975098
v 3.5636942386627197 28.146749496459961 5.7600951194763184
v 40.381855010986328 -38.053249359130859 27.886091232299805
v -4.0363059043884277 48.523284912109375 18.086090087890625
v 7.9636940956115723 -10.672616958618164 -1.513908863067627
v -1.9270612001419067 -0.85325038433074951 2.486091136932373
v -1.8363057374954224 -0.87082666158676147 2.2860910892486572
v 5.2125473022460937 42.946750640869141 11.286090850830078
v 3.5173671245574951 -10.253250122070312 8.8860912322998047
v -4.0494136810302734 48.346748352050781 18.086090087890625
v 40.363693237304688 -37.853248596191406 27.728515625
v 3.5636942386627197 -10.245090484619141 9.0860910415649414
v 3.7636940479278564 28.058315277099609 5.8860912322998047
v -4.9800100326538086 22.946748733520508 4.0860910415649414
v 0.56369417905807495 0.1467495858669281 10.444709777832031
v 3.7636940479278564 28.146749496459961 5.8918180465698242
v 40.363693237304688 -37.802028656005859 27.686090469360352
v 25.163694381713867 -28.696016311645508 7.6860909461975098
v 25.127429962158203 -28.653249740600586 7.6860909461975098
v -6.6363058090209961 26.020692825317383 14.486090660095215
v -6.4996867179870605 25.946748733520508 14.486090660095215
v -4.9676632881164551 23.146749496459961 4.0860910415649414
v 5.1636943817138672 43.089576721191406 11.286090850830078
v 0.56369417905807495 0.34674957394599915 10.431180000305176
v 7.869450569152832 -10.453249931335449 -1.513908863067627
v 3.5636942386627197 28.346748352050781 5.7936058044433594
v 5.1453037261962891 43.146747589111328 11.286090850830078
v -1.6384679079055786 -1.4532504081726074 2.2860910892486572
v -1.6363058090209961 -1.4821765422821045 2.0860910415649414
v 3.54374098777771 -10.053250312805176 9.0860910415649414
v 3.5144217014312744 -10.053250312805176 8.8860912322998047
v 0.16369421780109406 0.54674959182739258 10.122737884521484
v 0.11704543977975845 0.54674959182739258 10.086091041564941
v 40.318157196044922 -37.853248596191406 27.686090469360352
v -4.2363057136535645 48.146747589111328 18.33460807800293
v -4.1972570419311523 48.146747589111328 18.286090850830078
v -1.7340786457061768 -1.2532503604888916 2.2860910892486572
v -1.7277359962463379 -1.2532503604888916 2.0860910415649414
v 0.16369421780109406 0.74674957990646362 10.118396759033203
v -3.5237345695495605 22.346748352050781 4.0860910415649414
v -3.4363057613372803 22.346748352050781 4.1286807060241699
v -3.4363057613372803 22.138046264648438 4.0860910415649414
v 3.7636940479278564 28.240884780883789 5.8860912322998047
v 0.11891224980354309 0.74674957990646362 10.086091041564941
v -5.9304804801940918 25.746749877929688 14.686090469360352
v -5.8363056182861328 25.746749877929688 14.753927230834961
v 0.36369422078132629 0.54674959182739258 10.263088226318359
v 3.7698359489440918 28.346748352050781 5.8860912322998047
v -1.6363058090209961 -1.5908744335174561 2.486091136932373
v -1.6883068084716797 -1.4532504081726074 2.486091136932373
v 3.7414364814758301 -10.253250122070312 9.2860908508300781
v 3.7636940479278564 -10.321253776550293 9.2860908508300781
v 7.163693904876709 -10.253250122070312 -1.7657204866409302
v 4.5636940002441406 43.245357513427734 11.686090469360352
v 4.5636940002441406 43.346748352050781 11.637186050415039
v 4.4841632843017578 43.346748352050781 11.686090469360352
v 40.163692474365234 -38.021495819091797 27.686090469360352
v 40.163692474365234 -38.053249359130859 27.710067749023437
v -3.2363057136535645 22.146749496459961 4.1032314300537109
v -3.2363057136535645 22.074274063110352 4.0860910415649414
v 24.763694763183594 -28.358194351196289 7.486091136932373
v 0.39475774765014648 0.54674959182739258 10.286090850830078
v 4.3636941909790039 43.505458831787109 11.686090469360352
v 4.3636941909790039 43.546749114990234 11.669015884399414
v 4.327460765838623 43.546749114990234 11.686090469360352
v 24.673530578613281 -28.253250122070313 7.486091136932373
v -4.2363057136535645 47.946750640869141 18.361501693725586
v -4.1576952934265137 47.946750640869141 18.286090850830078
v 3.5636942386627197 -10.053250312805176 9.1323089599609375
v -1.7880172729492187 -1.2532503604888916 2.486091136932373
v -3.1787130832672119 22.146749496459961 4.0860910415649414
v 32.763694763183594 -39.989067077636719 21.286090850830078
v 32.763694763183594 -40.053249359130859 21.133893966674805
v 32.887683868408203 -40.053249359130859 21.286090850830078
v 7.3636941909790039 -10.253250122070312 -1.7304713726043701
v 0.36369422078132629 0.74674957990646362 10.257946968078613
v 3.6821713447570801 -10.053250312805176 9.2860908508300781
v 4.5636940002441406 43.546749114990234 11.555441856384277
v 40.133720397949219 -38.053249359130859 27.686090469360352
v 3.1964218616485596 28.546749114990234 5.6860909461975098
v 3.3636941909790039 28.546749114990234 5.7320079803466797
v -3.2363057136535645 22.346748352050781 4.143709659576416
v -1.796454906463623 -1.0532504320144653 2.2860910892486572
v -1.7633500099182129 -1.0532504320144653 2.0860910415649414
v 7.163693904876709 -10.053250312805176 -1.7585835456848145
v 0.40178847312927246 0.74674957990646362 10.286090850830078
v 32.563694000244141 -39.979709625244141 21.086090087890625
v 32.722793579101563 -40.053249359130859 21.086090087890625
v 3.5247566699981689 -9.8532505035400391 9.0860910415649414
v 3.4974043369293213 -9.8532505035400391 8.8860912322998047
v 3.1636941432952881 28.609762191772461 5.6860909461975098
v 24.763694763183594 -28.253250122070313 7.622767448425293
v -5.8401618003845215 25.546749114990234 14.686090469360352
v 4.1636943817138672 43.946750640869141 11.595659255981445
v 3.9636940956115723 43.959335327148437 11.686090469360352
v 4.1293621063232422 43.746749877929688 11.686090469360352
v 3.1636941432952881 28.746749877929687 5.6956439018249512
v 4.5636940002441406 43.801582336425781 11.486090660095215
v 4.5636940002441406 43.946750640869141 11.43394947052002
v 4.4436759948730469 43.946750640869141 11.486090660095215
v 7.3636941909790039 -10.122865676879883 -1.7139089107513428
v -3.0363056659698486 22.346748352050781 4.0763006210327148
v -1.7971056699752808 -0.85325038433074951 2.0860910415649414
v 3.4910199642181396 -9.6532506942749023 9.0860910415649414
v 3.4451868534088135 -9.6532506942749023 8.8860912322998047
v 0.56369417905807495 0.54674959182739258 10.421310424804687
v 32.563694000244141 -39.877082824707031 21.286090850830078
v -2.6638538837432861 22.146749496459961 4.0860910415649414
v -2.6363058090209961 22.146749496459961 4.1036252975463867
v -2.6363058090209961 22.090017318725586 4.0860910415649414
v 7.3636941909790039 -10.053250312805176 -1.7001886367797852
v 3.3636941909790039 28.746749877929687 5.7494573593139648
v 24.801010131835938 -28.253250122070313 7.6860909461975098
v 4.3636941909790039 43.746749877929688 11.600875854492188
v 0.56369417905807495 0.74674957990646362 10.421492576599121
v 40.363693237304688 -38.253250122070313 27.982364654541016
v -2.7577354907989502 22.346748352050781 4.0860910415649414
v -2.6363058090209961 22.346748352050781 4.1616582870483398
v 3.5636942386627197 -9.8532505035400391 9.1848793029785156
v 0.61846691370010376 -2.2532503604888916 10.286090850830078
v 3.5636942386627197 28.546749114990234 5.8091936111450195
v 4.5636940002441406 43.746749877929688 11.503999710083008
v 24.763694763183594 -28.210262298583984 7.6860909461975098
v 24.621986389160156 -28.053249359130859 7.6860909461975098
v 7.4120650291442871 -10.253250122070312 -1.7139089107513428
v 3.6299221515655518 -9.8532505035400391 9.2860908508300781
v -3.5637679100036621 22.546749114990234 4.0860910415649414
v -3.4363057613372803 22.546749114990234 4.1604776382446289
v 0.60410875082015991 -2.0532503128051758 10.286090850830078
v 4.3636941909790039 43.946750640869141 11.519346237182617
v 3.7636940479278564 28.4512939453125 5.8860912322998047
v -3.707869291305542 22.746749877929688 4.0860910415649414
v -3.6363058090209961 22.746749877929688 4.1198792457580566
v -3.6363058090209961 22.672935485839844 4.0860910415649414
v 3.5787193775177002 -9.6532506942749023 9.2860908508300781
v 0.76369422674179077 -2.2532503604888916 10.375664710998535
v 3.7636940479278564 28.546749114990234 5.8936595916748047
v 7.5636940002441406 -10.253250122070312 -1.6426154375076294
v -1.8835326433181763 -0.65325039625167847 2.2860910892486572
v -1.8363057374954224 -0.65325039625167847 2.1368832588195801
v -4.0363059043884277 48.213466644287109 18.086090087890625
v -6.0363059043884277 25.746749877929688 14.61896800994873
v -3.4363057613372803 22.746749877929688 4.2183670997619629
v 0.96369421482086182 -2.2532503604888916 10.465884208679199
v 3.5636942386627197 28.746749877929687 5.8391671180725098
v 0.76369422674179077 -2.0532503128051758 10.374765396118164
v 7.775782585144043 -10.253250122070312 -1.513908863067627
v -1.9029048681259155 -0.45325040817260742 2.2860910892486572
v -1.8363057374954224 -0.45325040817260742 2.1290321350097656
v 4.9636940956115723 43.346748352050781 11.38090705871582
v 3.6575849056243896 28.746749877929687 5.8860912322998047
v 3.3636941909790039 -9.3774528503417969 8.8860912322998047
v 3.3636941909790039 -9.2532501220703125 9.082514762878418
v 3.3329899311065674 -9.2532501220703125 8.8860912322998047
v -3.8750796318054199 22.946748733520508 4.0860910415649414
v -3.8363056182861328 22.946748733520508 4.1006784439086914
v -3.8363056182861328 22.897804260253906 4.0860910415649414
v -1.9841412305831909 -0.65325039625167847 2.486091136932373
v -4.0363059043884277 48.146747589111328 18.103498458862305
v 7.5636940002441406 -10.053250312805176 -1.5855282545089722
v 4.8138599395751953 43.346748352050781 11.486090660095215
v 0.96369421482086182 -2.0532503128051758 10.467429161071777
v 26.963693618774414 -30.698701858520508 7.486091136932373
v 26.963693618774414 -30.785074234008789 7.2860908508300781
v 26.843023300170898 -30.653249740600586 7.2860908508300781
v 3.4325828552246094 -9.4532499313354492 9.0860910415649414
v 3.3844592571258545 -9.4532499313354492 8.8860912322998047
v -2.0175824165344238 -0.45325040817260742 2.486091136932373
v 3.7636940479278564 28.746749877929687 5.952631950378418
v 4.7636942863464355 43.427677154541016 11.486090660095215
v 4.7636942863464355 43.546749114990234 11.439548492431641
v 4.6854338645935059 43.546749114990234 11.486090660095215
v 26.919412612915039 -30.653249740600586 7.486091136932373
v 32.537742614746094 -40.053249359130859 20.886091232299805
v -6.2363057136535645 25.746749877929688 14.537393569946289
v -4.0363059043884277 23.118938446044922 4.0860910415649414
v -3.8363056182861328 23.146749496459961 4.1472477912902832
v 1.040377140045166 -2.2532503604888916 10.486090660095215
v 26.763694763183594 -30.486904144287109 7.486091136932373
v 26.763694763183594 -30.566633224487305 7.2860908508300781
v 26.653432846069336 -30.453250885009766 7.2860908508300781
v 2.3179738521575928 28.946748733520508 5.8860912322998047
v 2.3636941909790039 28.946748733520508 5.8761739730834961
v 26.732494354248047 -30.453250885009766 7.486091136932373
v -1.896762490272522 -0.25325042009353638 2.2860910892486572
v -1.8363057374954224 -0.25325042009353638 2.1678688526153564
v 3.3636941909790039 -9.2512588500976563 9.0860910415649414
v 7.6762804985046387 -10.053250312805176 -1.513908863067627
v 4.9636940956115723 43.546749114990234 11.309535026550293
v 2.5636942386627197 28.946748733520508 5.843864917755127
v 1.0223253965377808 -2.0532503128051758 10.486090660095215
v -1.9121888875961304 -0.053250409662723541 2.2860910892486572
v -1.8363057374954224 -0.053250409662723541 2.124422550201416
v -3.6363058090209961 22.946748733520508 4.2030014991760254
v 2.3636941909790039 29.015836715698242 5.8860912322998047
v 26.963693618774414 -30.653249740600586 7.6548938751220703
v 3.5172269344329834 -9.4532499313354492 9.2860908508300781
v 3.5636942386627197 -9.5988025665283203 9.2860908508300781
v 7.163693904876709 -9.8532505035400391 -1.7413712739944458
v -2.0287387371063232 -0.25325042009353638 2.486091136932373
v 4.7636942863464355 43.346748352050781 11.518655776977539
v 26.763694763183594 -30.453250885009766 7.5843720436096191
v 2.4710354804992676 29.146749496459961 5.8860912322998047
v 2.5636942386627197 29.146749496459961 5.8755173683166504
v -3.4363057613372803 22.946748733520508 4.2746186256408691
v -4.0363059043884277 47.946750640869141 18.175392150878906
v -3.9373941421508789 47.946750640869141 18.086090087890625
v 0.76369422674179077 -1.8532503843307495 10.397100448608398
v 7.2402667999267578 -9.8532505035400391 -1.7139089107513428
v 33.763694763183594 -40.389583587646484 21.286090850830078
v 33.763694763183594 -40.453250885009766 21.125688552856445
v 33.889900207519531 -40.453250885009766 21.286090850830078
v 40.230770111083984 -38.253250122070313 27.886091232299805
v 26.963693618774414 -30.645172119140625 7.6860909461975098
v 26.794654846191406 -30.453250885009766 7.6860909461975098
v -3.6363058090209961 23.146749496459961 4.2235679626464844
v -2.0363056659698486 -0.17558152973651886 2.486091136932373
v -2.0363056659698486 -0.053250409662723541 2.4667985439300537
v 7.163693904876709 -9.6532506942749023 -1.717103123664856
v 3.4359893798828125 -9.2532501220703125 9.2860908508300781
v -3.4363057613372803 23.146749496459961 4.2759056091308594
v 0.96369421482086182 -1.8532503843307495 10.478054046630859
v -3.2363057136535645 22.546749114990234 4.1853399276733398
v 27.363693237304687 -31.150619506835938 7.486091136932373
v 27.285799026489258 -31.053249359130859 7.486091136932373
v 3.3055002689361572 -9.0532503128051758 9.0860910415649414
v 3.2766172885894775 -9.0532503128051758 8.8860912322998047
v 33.363693237304688 -40.221969604492188 21.286090850830078
v 33.363693237304688 -40.253250122070313 21.19659423828125
v 33.453720092773437 -40.253250122070313 21.286090850830078
v -1.824838399887085 -0.65325039625167847 2.0860910415649414
v 27.163694381713867 -31.026668548583984 7.2860908508300781
v 0.76369422674179077 -1.6532503366470337 10.422198295593262
v 2.3636941909790039 29.146749496459961 5.9033074378967285
v 5.0845475196838379 43.346748352050781 11.286090850830078
v 7.3636941909790039 -9.8532505035400391 -1.6479169130325317
v -3.0363056659698486 22.405174255371094 4.0860910415649414
v -6.0363059043884277 25.546749114990234 14.545587539672852
v -1.8223103284835815 -0.45325040817260742 2.0860910415649414
v 0.9559817910194397 -1.6532503366470337 10.486090660095215
v 0.96369421482086182 -1.6919096708297729 10.486090660095215
v 27.163694381713867 -30.913854598999023 7.486091136932373
v 27.025337219238281 -30.853250503540039 7.2860908508300781
v -3.0363056659698486 22.546749114990234 4.111332893371582
v 27.109485626220703 -30.853250503540039 7.486091136932373
v 3.240999698638916 -8.8532505035400391 9.0860910415649414
v 3.2123618125915527 -8.8532505035400391 8.8860912322998047
v 2.7636942863464355 28.946748733520508 5.8251938819885254
v 7.3636941909790039 -9.6532506942749023 -1.5901679992675781
v 4.9960823059082031 43.546749114990234 11.286090850830078
v -1.8076611757278442 -0.25325042009353638 2.0860910415649414
v -3.2363057136535645 22.746749877929688 4.2285585403442383
v 3.3636941909790039 -9.0532503128051758 9.3068656921386719
v 4.7636942863464355 43.746749877929688 11.370112419128418
v -3.0363056659698486 22.746749877929688 4.1586441993713379
v 7.5636940002441406 -9.8536825180053711 -1.513908863067627
v 2.9636940956115723 28.946748733520508 5.7658200263977051
v 40.363693237304688 -38.453250885009766 28.037088394165039
v 27.363693237304687 -31.058860778808594 7.6860909461975098
v -1.8234508037567139 -0.053250409662723541 2.0860910415649414
v 3.2854650020599365 -8.8532505035400391 9.2860908508300781
v 33.563694000244141 -40.38067626953125 21.086090087890625
v 33.731330871582031 -40.453250885009766 21.086090087890625
v 4.8757033348083496 43.746749877929688 11.286090850830078
v -2.8363058567047119 22.454242706298828 4.0860910415649414
v 4.9636940956115723 43.598312377929688 11.286090850830078
v -2.8363058567047119 22.546749114990234 4.1149063110351562
v 2.7636942863464355 29.146749496459961 5.8742485046386719
v 33.563694000244141 -40.295085906982422 21.286090850830078
v 27.163694381713867 -30.853565216064453 7.6860909461975098
v -1.9415487051010132 0.1467495858669281 2.2860910892486572
v -1.8363057374954224 0.1467495858669281 2.0601110458374023
v -1.8363057374954224 0.04267578199505806 2.0860910415649414
v -2.6363058090209961 22.546749114990234 4.2144975662231445
v -6.1673660278320312 25.546749114990234 14.486090660095215
v -6.2363057136535645 25.608421325683594 14.486090660095215
v 7.464902400970459 -9.6532506942749023 -1.513908863067627
v 2.9636940956115723 29.146749496459961 5.8336257934570313
v 0.76369422674179077 -1.4532504081726074 10.43741512298584
v 4.7636942863464355 43.946750640869141 11.312454223632813
v 2.5636942386627197 29.203990936279297 5.8860912322998047
v -1.9586018323898315 0.34674957394599915 2.2860910892486572
v -1.8363057374954224 0.34674957394599915 2.0544116497039795
v 4.7984099388122559 43.946750640869141 11.286090850830078
v 0.88906300067901611 -1.4532504081726074 10.486090660095215
v -2.8363058567047119 22.746749877929688 4.169959545135498
v 3.1636941432952881 -8.696599006652832 8.8860912322998047
v 3.1636941432952881 -8.6532506942749023 8.9814262390136719
v 3.1501510143280029 -8.6532506942749023 8.8860912322998047
v 40.163692474365234 -38.345577239990234 27.886091232299805
v 2.3636941909790039 29.346748352050781 5.9247126579284668
v -2.0718014240264893 0.1467495858669281 2.486091136932373
v -2.0363056659698486 0.1467495858669281 2.4350578784942627
v 40.163692474365234 -38.453250885009766 27.925693511962891
v 0.76369422674179077 -1.2532503604888916 10.458816528320312
v -2.6363058090209961 22.746749877929688 4.2635278701782227
v 33.363693237304688 -40.296562194824219 21.086090087890625
v 3.1765987873077393 -8.6532506942749023 9.0860910415649414
v 0.81982731819152832 -1.2532503604888916 10.486090660095215
v -4.2363057136535645 47.746749877929688 18.395647048950195
v -4.1144232749938965 47.746749877929688 18.286090850830078
v -3.2363057136535645 22.946748733520508 4.2681937217712402
v -2.0885443687438965 0.34674957394599915 2.486091136932373
v -2.0363056659698486 0.34674957394599915 2.4128913879394531
v 2.5636942386627197 29.346748352050781 5.9148411750793457
v 3.1186964511871338 -8.4532499313354492 9.0860910415649414
v 3.0933675765991211 -8.4532499313354492 8.8860912322998047
v 3.1636941432952881 -8.6115646362304687 9.0860910415649414
v 2.3636941909790039 29.546749114990234 5.9444150924682617
v -3.0363056659698486 22.946748733520508 4.2087278366088867
v 0.76369422674179077 -1.0532504320144653 10.479445457458496
v 4.1660099029541016 44.146747589111328 11.486090660095215
v 4.1636943817138672 44.346748352050781 11.388679504394531
v 3.974217414855957 44.346748352050781 11.486090660095215
v -6.4363055229187012 25.820539474487305 14.486090660095215
v 2.5636942386627197 29.546749114990234 5.9580764770507812
v -3.2363057136535645 23.130605697631836 4.2860908508300781
v -3.3533186912536621 23.146749496459961 4.2860908508300781
v 3.9636940956115723 44.146747589111328 11.598869323730469
v 3.8235704898834229 44.146747589111328 11.686090469360352
v 3.2180235385894775 -8.6532506942749023 9.2860908508300781
v -6.3911094665527344 25.746749877929688 14.486090660095215
v -1.9709734916687012 0.54674959182739258 2.2860910892486572
v -1.8619102239608765 0.54674959182739258 2.0860910415649414
v 7.163693904876709 -9.4532499313354492 -1.6365330219268799
v 0.76369422674179077 -0.85325038433074951 10.482806205749512
v 2.7636942863464355 29.197719573974609 5.8860912322998047
v -4.0970306396484375 47.546749114990234 18.286090850830078
v -4.2363057136535645 47.546749114990234 18.420011520385742
v 40.163692474365234 -38.253250122070313 27.841123580932617
v 3.1540193557739258 -8.4532499313354492 9.2860908508300781
v 33.551811218261719 -40.453250885009766 20.886091232299805
v 26.563694000244141 -30.278369903564453 7.486091136932373
v 26.563694000244141 -30.363401412963867 7.2860908508300781
v 26.448143005371094 -30.253250122070313 7.2860908508300781
v -3.2363057136535645 23.146749496459961 4.2875685691833496
v -3.0363056659698486 23.146749496459961 4.2556333541870117
v 7.3636941909790039 -9.4948520660400391 -1.513908863067627
v 2.9816350936889648 29.346748352050781 5.8860912322998047
v -2.0363056659698486 0.74674957990646362 2.3069860935211182
v -1.9068682193756104 0.74674957990646362 2.0860910415649414
v 7.3323540687561035 -9.4532499313354492 -1.513908863067627
v 26.363693237304688 -30.077610015869141 7.486091136932373
v 26.363693237304688 -30.168582916259766 7.2860908508300781
v 26.249618530273438 -30.053249359130859 7.2860908508300781
v 2.7636942863464355 29.346748352050781 5.9200472831726074
v 33.363693237304688 -40.370616912841797 20.886091232299805
v -2.1269052028656006 0.54674959182739258 2.486091136932373
v -2.0363056659698486 0.54674959182739258 2.3835375308990479
v 3.0671563148498535 -8.2532501220703125 9.0860910415649414
v 3.0370550155639648 -8.2532501220703125 8.8860912322998047
v 7.163693904876709 -9.2691221237182617 -1.513908863067627
v -3.9027056694030762 47.746749877929688 18.086090087890625
v -4.0363059043884277 47.746749877929688 18.215980529785156
v -2.8363058567047119 22.946748733520508 4.2299771308898926
v 3.0105512142181396 -8.0532503128051758 9.0860910415649414
v 2.9636940956115723 -8.0532503128051758 8.8628482818603516
v -6.7418322563171387 26.346748352050781 14.686090469360352
v 34.163692474365234 -40.56915283203125 21.286090850830078
v 33.963695526123047 -40.553112030029297 21.086090087890625
v 34.163692474365234 -40.628074645996094 21.086090087890625
v -2.2086694240570068 0.74674957990646362 2.486091136932373
v 2.7636942863464355 29.546749114990234 5.9714856147766113
v 33.963695526123047 -40.489883422851563 21.286090850830078
v -2.6363058090209961 22.822959899902344 4.2860908508300781
v 3.0894644260406494 -8.2532501220703125 9.2860908508300781
v 4.3636941909790039 44.006874084472656 11.486090660095215
v 4.3636941909790039 44.146747589111328 11.414917945861816
v 2.9636940956115723 29.546749114990234 5.950836181640625
v -2.7156736850738525 22.946748733520508 4.2860908508300781
v 26.563694000244141 -30.193248748779297 7.6860909461975098
v 26.563694000244141 -30.253250122070313 7.5479602813720703
v 26.431705474853516 -30.053249359130859 7.6860909461975098
v 26.363693237304688 -30.053249359130859 7.5393972396850586
v 0.75462019443511963 -0.65325039625167847 10.486090660095215
v 0.76369422674179077 -0.7516096830368042 10.486090660095215
v 3.1636941432952881 28.946748733520508 5.7137341499328613
v 3.0286006927490234 -8.0532503128051758 9.2860908508300781
v 4.5636940002441406 44.146747589111328 11.342585563659668
v 7.0232133865356445 -9.0532503128051758 -1.513908863067627
v 3.3636941909790039 28.946748733520508 5.7751951217651367
v -2.8363058567047119 23.124414443969727 4.2860908508300781
v 0.72099399566650391 -0.45325040817260742 10.486090660095215
v 3.1636941432952881 29.146749496459961 5.7746038436889648
v -2.8563830852508545 23.146749496459961 4.2860908508300781
v 2.956627368927002 -7.8532505035400391 9.0860910415649414
v 2.9067196846008301 -7.8532505035400391 8.8860912322998047
v -6.8363056182861328 26.146749496459961 14.584821701049805
v -6.8363056182861328 26.346748352050781 14.652268409729004
v -2.6363058090209961 22.946748733520508 4.3198676109313965
v 26.763694763183594 -30.415872573852539 7.6860909461975098
v 26.621730804443359 -30.253250122070313 7.6860909461975098
v 3.3636941909790039 29.146749496459961 5.8226165771484375
v 4.3636941909790039 44.346748352050781 11.323651313781738
v 2.8972845077514648 -7.6532502174377441 9.0860910415649414
v 2.8446342945098877 -7.6532502174377441 8.8860912322998047
v 40.089530944824219 -38.453250885009766 27.886091232299805
v 0.6952890157699585 -0.25325042009353638 10.486090660095215
v 4.4992504119873047 -8.4532499313354492 -1.513908863067627
v 4.5636940002441406 -8.4532499313354492 -1.5416780710220337
v 4.5636940002441406 -8.5428247451782227 -1.513908863067627
v 4.4585356712341309 44.346748352050781 11.286090850830078
v 3.575899600982666 28.946748733520508 5.8860912322998047
v -3.9055233001708984 47.546749114990234 18.086090087890625
v -4.0363059043884277 47.546749114990234 18.226444244384766
v 4.5636940002441406 44.257793426513672 11.286090850830078
v 4.0841732025146484 -8.0532503128051758 -1.513908863067627
v 4.1636943817138672 -8.0532503128051758 -1.554133415222168
v 4.1636943817138672 -8.1528768539428711 -1.513908863067627
v 0.64350581169128418 -0.053250409662723541 10.486090660095215
v -2.6363058090209961 23.146749496459961 4.3611116409301758
v 4.2607650756835937 -8.2532501220703125 -1.513908863067627
v 4.3636941909790039 -8.2532501220703125 -1.551228404045105
v 4.3636941909790039 -8.3393650054931641 -1.513908863067627
v 2.9229779243469238 -7.6532502174377441 9.2860908508300781
v 2.9636940956115723 -7.7888689041137695 9.2860908508300781
v 2.9636940956115723 -7.8532505035400391 9.142094612121582
v 39.963695526123047 -38.221660614013672 27.686090469360352
v 4.5636940002441406 -8.2532501220703125 -1.6131782531738281
v 39.963695526123047 -38.253250122070313 27.70783805847168
v -5.1368613243103027 23.346748352050781 4.2860908508300781
v -5.0363059043884277 23.346748352050781 4.1740374565124512
v 3.4857757091522217 29.146749496459961 5.8860912322998047
v 0.61907303333282471 0.1467495858669281 10.486090660095215
v -2.66280198097229 2.7467496395111084 2.486091136932373
v -2.6363058090209961 2.7467496395111084 2.4547955989837646
v -2.6363058090209961 2.5467495918273926 2.46262526512146
v 2.8339760303497314 -7.4532504081726074 9.0860910415649414
v 2.7636942863464355 -7.4347038269042969 8.8860912322998047
v -7.0363059043884277 26.346748352050781 14.556549072265625
v -5.1172881126403809 23.546749114990234 4.2860908508300781
v -5.0363059043884277 23.546749114990234 4.2088704109191895
v -7.0363059043884277 26.146749496459961 14.53897762298584
v 4.3636941909790039 -8.0532503128051758 -1.6245651245117188
v 26.363693237304688 -29.968690872192383 7.6860909461975098
v 26.262758255004883 -29.853250503540039 7.6860909461975098
v 3.9636940956115723 44.546749114990234 11.40894889831543
v 3.8432788848876953 44.546749114990234 11.486090660095215
v 0.62954533100128174 0.34674957394599915 10.486090660095215
v 3.7636940479278564 28.946748733520508 6.0095438957214355
v -5.255314826965332 23.346748352050781 4.486091136932373
v -5.2363057136535645 23.346748352050781 4.4527387619018555
v -5.2363057136535645 23.156360626220703 4.486091136932373
v -2.6799192428588867 2.9467494487762451 2.486091136932373
v -2.6363058090209961 2.9467494487762451 2.4341259002685547
v 2.7558977603912354 -7.2532501220703125 9.0860910415649414
v 2.6630153656005859 -7.2532501220703125 8.8860912322998047
v 34.163692474365234 -40.653251647949219 20.980743408203125
v 33.963695526123047 -40.599925994873047 20.886091232299805
v 34.108211517333984 -40.653251647949219 20.886091232299805
v 4.5636940002441406 -8.0286703109741211 -1.7139089107513428
v 3.5636942386627197 29.146749496459961 5.9348740577697754
v 4.1636943817138672 44.546749114990234 11.318881988525391
v 0.63731145858764648 0.54674959182739258 10.486090660095215
v -2.7231085300445557 3.1467494964599609 2.486091136932373
v -2.6363058090209961 3.1467494964599609 2.3748123645782471
v 4.9122891426086426 -8.6532506942749023 -1.7139089107513428
v 4.9636940956115723 -8.6532506942749023 -1.736567497253418
v 4.9636940956115723 -8.7201147079467773 -1.7139089107513428
v 39.927173614501953 -38.253250122070313 27.686090469360352
v 0.63386553525924683 0.74674957990646362 10.486090660095215
v 3.9636940956115723 44.746749877929688 11.345085144042969
v -5.2363057136535645 23.546749114990234 4.4550848007202148
v 2.855332612991333 -7.4532504081726074 9.2860908508300781
v 3.7636940479278564 29.146749496459961 6.0594749450683594
v -6.8363056182861328 25.946748733520508 14.491255760192871
v -6.8350028991699219 25.946748733520508 14.486090660095215
v 4.8382902145385742 -8.4532499313354492 -1.7139089107513428
v 4.9636940956115723 -8.4532499313354492 -1.7754977941513062
v -2.7787771224975586 3.3467495441436768 2.486091136932373
v -2.6363058090209961 3.3467495441436768 2.3186104297637939
v 3.1636941432952881 29.346748352050781 5.8383846282958984
v 23.724803924560547 -27.253250122070312 7.2860908508300781
v 23.763694763183594 -27.253250122070312 7.3297286033630371
v 23.763694763183594 -27.300016403198242 7.2860908508300781
v -4.0804119110107422 47.346748352050781 18.286090850830078
v -4.254326343536377 47.346748352050781 18.486091613769531
v 4.6140875816345215 -8.6532506942749023 -1.513908863067627
v 4.7636942863464355 -8.6532506942749023 -1.6253855228424072
v 4.1005311012268066 44.746749877929688 11.286090850830078
v 4.1636943817138672 44.660884857177734 11.286090850830078
v -5.100426197052002 23.746749877929688 4.2860908508300781
v -5.0363059043884277 23.746749877929688 4.2339911460876465
v 39.963695526123047 -38.453250885009766 27.816217422485352
v 3.3636941909790039 29.346748352050781 5.8768529891967773
v -5.0402002334594727 23.946748733520508 4.2860908508300781
v -5.0363059043884277 23.946748733520508 4.2834162712097168
v 2.7837016582489014 -7.2532501220703125 9.2860908508300781
v 2.7636942863464355 -7.2532501220703125 9.1319513320922852
v 3.1636941432952881 29.491992950439453 5.8860912322998047
v -2.8363058567047119 3.5217025279998779 2.486091136932373
v -2.6363058090209961 3.5253980159759521 2.2860910892486572
v 24.024904251098633 -27.653249740600586 7.2860908508300781
v 24.163694381713867 -27.653249740600586 7.4352693557739258
v 24.163694381713867 -27.856786727905273 7.2860908508300781
v 33.763694763183594 -40.533454895019531 20.886091232299805
v -6.9893169403076172 25.946748733520508 14.486090660095215
v -7.0363059043884277 25.960546493530273 14.486090660095215
v 3.3636941909790039 29.386043548583984 5.8860912322998047
v 4.7636942863464355 -8.4532499313354492 -1.6684478521347046
v -4.2363057136535645 47.271862030029297 18.486091613769531
v -5.2363057136535645 23.746749877929688 4.4712557792663574
v -4.0547342300415039 47.146747589111328 18.286090850830078
v -2.6838810443878174 3.7467496395111084 2.2860910892486572
v -2.6363058090209961 3.7467496395111084 2.2485229969024658
v 24.363693237304688 -27.888113021850586 7.486091136932373
v 34.163692474365234 -40.674446105957031 20.886091232299805
v -4.2363057136535645 47.146747589111328 18.513755798339844
v 24.340673446655273 -27.853250503540039 7.486091136932373
v 2.9826116561889648 -7.8532505035400391 9.2860908508300781
v 39.763694763183594 -38.452812194824219 27.686090469360352
v -2.7357845306396484 3.9467494487762451 2.2860910892486572
v -2.6363058090209961 3.9467494487762451 2.2024364471435547
v 4.2480435371398926 44.546749114990234 11.286090850830078
v 4.3636941909790039 44.433185577392578 11.286090850830078
v 3.1636941432952881 29.546749114990234 5.9057517051696777
v -5.217710018157959 23.946748733520508 4.486091136932373
v -5.2363057136535645 23.826999664306641 4.486091136932373
v 3.3636941909790039 29.546749114990234 5.9238662719726562
v -2.9214282035827637 3.7467496395111084 2.486091136932373
v -2.8363058567047119 3.7467496395111084 2.4062142372131348
v 39.763458251953125 -38.453250885009766 27.686090469360352
v 0.16369421780109406 0.94674956798553467 10.1278076171875
v 24.203662872314453 -27.653249740600586 7.486091136932373
v 0.10741511732339859 0.94674956798553467 10.086091041564941
v -4.9025025367736816 23.346748352050781 4.0860910415649414
v 5.1636943817138672 -8.6532506942749023 -1.7788378000259399
v 5.1636943817138672 -8.792393684387207 -1.7139089107513428
v 24.363693237304688 -27.853250503540039 7.5181179046630859
v 0.16369421780109406 1.1467496156692505 10.157032012939453
v -7.2016468048095703 26.346748352050781 14.486090660095215
v -7.1319313049316406 26.146749496459961 14.486090660095215
v 0.070045940577983856 1.1467496156692505 10.086091041564941
v 5.3636941909790039 -8.7447481155395508 -1.7139089107513428
v 4.6718120574951172 44.146747589111328 11.286090850830078
v 5.3636941909790039 -8.6532506942749023 -1.7657582759857178
v 24.563694000244141 -27.985897064208984 7.6860909461975098
v 24.461196899414063 -27.853250503540039 7.6860909461975098
v -4.8363056182861328 23.433170318603516 4.0860910415649414
v 4.7636942863464355 44.015975952148438 11.286090850830078
v -4.8363056182861328 23.546749114990234 4.119016170501709
v 0.36369422078132629 0.94674956798553467 10.278886795043945
v -2.9896554946899414 3.9467494487762451 2.486091136932373
v -2.8363058567047119 3.9467494487762451 2.3590908050537109
v 3.5636942386627197 29.346748352050781 5.9827227592468262
v 2.1636941432952881 -6.3716907501220703 8.8860912322998047
v 2.1636941432952881 -6.2532501220703125 8.9505367279052734
v 2.0946750640869141 -6.2532501220703125 8.8860912322998047
v 5.1636943817138672 -8.4532499313354492 -1.8198662996292114
v -3.9065704345703125 47.346748352050781 18.086090087890625
v -4.0363059043884277 47.346748352050781 18.236248016357422
v -4.6363058090209961 23.546749114990234 4.1316437721252441
v 3.7689414024353027 29.346748352050781 6.0860910415649414
v 1.994537353515625 -6.0532503128051758 8.8860912322998047
v -4.6363058090209961 23.404806137084961 4.0860910415649414
v 5.3636941909790039 -8.4532499313354492 -1.7928467988967896
v 24.363693237304688 -27.713541030883789 7.6860909461975098
v 2.1636941432952881 -6.0532503128051758 9.0608978271484375
v 0.34655669331550598 1.1467496156692505 10.286090850830078
v 0.36369422078132629 1.0238877534866333 10.286090850830078
v 24.320991516113281 -27.653249740600586 7.6860909461975098
v 3.5636942386627197 29.546749114990234 5.9995307922363281
v -4.5370430946350098 23.346748352050781 4.0860910415649414
v -4.4363055229187012 23.346748352050781 4.110865592956543
v -4.4363055229187012 23.27244758605957 4.0860910415649414
v 1.763694167137146 -5.7270522117614746 8.8860912322998047
v 1.763694167137146 -5.6532502174377441 8.9272756576538086
v 1.6911605596542358 -5.6532502174377441 8.8860912322998047
v -4.2363057136535645 23.346748352050781 4.1355047225952148
v -4.2363057136535645 23.146749496459961 4.077265739440918
v 3.7711513042449951 29.546749114990234 6.0860910415649414
v 1.9636942148208618 -6.0012526512145996 8.8860912322998047
v 1.9636942148208618 -5.8532505035400391 8.9518976211547852
v 1.8627262115478516 -5.8532505035400391 8.8860912322998047
v 3.8884601593017578 44.946750640869141 11.286090850830078
v 3.9636940956115723 44.873680114746094 11.286090850830078
v 23.880779266357422 -27.453250885009766 7.2860908508300781
v 23.963693618774414 -27.453250885009766 7.3886904716491699
v 23.963693618774414 -27.567403793334961 7.2860908508300781
v -3.0826549530029297 4.3467493057250977 2.486091136932373
v -3.0363056659698486 4.3467493057250977 2.4490537643432617
v -3.0363056659698486 4.1467494964599609 2.47586989402771
v 0.56369417905807495 0.94674956798553467 10.443695068359375
v -4.4363055229187012 23.546749114990234 4.1628031730651855
v 2.1079747676849365 -5.8532505035400391 9.0860910415649414
v 2.1636941432952881 -6.0065054893493652 9.0860910415649414
v -2.7765102386474609 4.1467494964599609 2.2860910892486572
v -2.6363058090209961 4.1467494964599609 2.1643049716949463
v 24.163694381713867 -27.599754333496094 7.486091136932373
v 24.035242080688477 -27.453250885009766 7.486091136932373
v -6.8363056182861328 25.935470581054687 14.486090660095215
v -4.2363057136535645 23.546749114990234 4.1750712394714355
v 4.7636942863464355 -8.2680683135986328 -1.7139089107513428
v 4.9636940956115723 -8.2532501220703125 -1.8006472587585449
v 0.55373871326446533 1.1467496156692505 10.486090660095215
v 0.56369417905807495 1.112479567527771 10.486090660095215
v -2.7767765522003174 4.3467493057250977 2.2860910892486572
v -2.6363058090209961 4.3467493057250977 2.1543934345245361
v 1.9636942148208618 -5.6532502174377441 9.0363445281982422
v 4.7636942863464355 -8.0532503128051758 -1.781665563583374
v -4.8363056182861328 23.746749877929688 4.1680617332458496
v 23.963693618774414 -27.368425369262695 7.486091136932373
v 23.873540878295898 -27.253250122070312 7.486091136932373
v -3.9117345809936523 47.146747589111328 18.086090087890625
v -8.301544189453125 45.746749877929688 11.686090469360352
v -8.2363052368164062 45.746749877929688 11.581153869628906
v 4.9636940956115723 -8.0532503128051758 -1.7840045690536499
v -4.6363058090209961 23.746749877929688 4.1838932037353516
v -3.0363056659698486 4.1013059616088867 2.486091136932373
v -2.8363058567047119 4.1467494964599609 2.3298962116241455
v 2.0251386165618896 -5.6532502174377441 9.0860910415649414
v 0.16369421780109406 1.3467495441436768 10.198076248168945
v -8.2912178039550781 45.946750640869141 11.686090469360352
v -8.2363052368164062 45.946750640869141 11.603353500366211
v -2.5418148040771484 32.546749114990234 5.6860909461975098
v 0.030499912798404694 1.3467495441436768 10.086091041564941
v -4.8363056182861328 23.946748733520508 4.2209687232971191
v 2.1636941432952881 -5.8532505035400391 9.2247848510742187
v 0.16369421780109406 1.5467495918273926 10.242578506469727
v -2.4363057613372803 32.746749877929687 5.6806411743164062
v -0.036305785179138184 1.5467495918273926 10.069648742675781
v 24.163694381713867 -27.471467971801758 7.6860909461975098
v -4.6363058090209961 23.946748733520508 4.2370762825012207
v 40.363693237304688 -38.653251647949219 28.060434341430664
v -8.2983789443969727 46.146747589111328 11.686090469360352
v -8.2363052368164062 46.146747589111328 11.592333793640137
v -2.8363058567047119 4.3467493057250977 2.3297913074493408
v 2.102219820022583 -5.6532502174377441 9.2860908508300781
v 2.1636941432952881 -5.8287258148193359 9.2860908508300781
v 0.29852285981178284 1.3467495441436768 10.286090850830078
v 23.963693618774414 -27.266416549682617 7.6860909461975098
v 1.0055544376373291 29.746749877929688 5.6860909461975098
v 1.1636941432952881 29.746749877929688 5.8940978050231934
v 33.163692474365234 -40.159488677978516 21.286090850830078
v -8.3124513626098633 46.346748352050781 11.686090469360352
v -8.2363052368164062 46.346748352050781 11.570096969604492
v 2.5636942386627197 -7.0246233940124512 8.8860912322998047
v 2.5636942386627197 -6.8532505035400391 8.9977502822875977
v 2.4771952629089355 -6.8532505035400391 8.8860912322998047
v -4.4363055229187012 23.746749877929688 4.2081866264343262
v 0.2227756679058075 1.5467495918273926 10.286090850830078
v 5.1636943817138672 -8.2532501220703125 -1.7951892614364624
v 1.0150164365768433 29.946748733520508 5.6860909461975098
v -3.1089053153991699 4.5467495918273926 2.486091136932373
v -3.0363056659698486 4.5467495918273926 2.4344980716705322
v 2.6725497245788574 -7.0532503128051758 9.0860910415649414
v -4.2363057136535645 23.746749877929688 4.2111406326293945
v -8.1758308410644531 45.746749877929688 11.486090660095215
v -8.0158252716064453 45.746749877929688 11.286090850830078
v 1.1636941432952881 29.946748733520508 5.8908181190490723
v 33.260066986083984 -40.253250122070313 21.086090087890625
v 0.36369422078132629 1.3467495441436768 10.330588340759277
v -4.4363055229187012 23.946748733520508 4.2593989372253418
v 5.3636941909790039 -8.2532501220703125 -1.73063063621521
v -3.1354546546936035 4.7467494010925293 2.486091136932373
v -3.0363056659698486 4.7467494010925293 2.4158132076263428
v 2.6002762317657471 -6.8532505035400391 9.0860910415649414
v 33.163692474365234 -40.215160369873047 21.086090087890625
v 40.163692474365234 -38.653251647949219 27.959867477416992
v 0.51009643077850342 1.3467495441436768 10.486090660095215
v -2.7735946178436279 4.5467495918273926 2.2860910892486572
v -2.6363058090209961 4.5467495918273926 2.1272127628326416
v -8.1535062789916992 45.946750640869141 11.486090660095215
v -8.0363054275512695 45.946750640869141 11.339163780212402
v 1.3636941909790039 29.746749877929688 5.9938201904296875
v -4.2363057136535645 23.946748733520508 4.2674884796142578
v 5.1636943817138672 -8.0532503128051758 -1.7087069749832153
v 5.151301383972168 -8.0532503128051758 -1.7139089107513428
v 2.7129924297332764 -7.0532503128051758 9.2860908508300781
v 2.7636942863464355 -7.1995649337768555 9.2860908508300781
v 32.963695526123047 -40.147079467773437 21.086090087890625
v -4.3556098937988281 48.546749114990234 18.486091613769531
v 0.36369422078132629 1.5467495918273926 10.383302688598633
v -7.9906535148620605 45.946750640869141 11.286090850830078
v 32.963695526123047 -40.0885009765625 21.286090850830078
v -2.8269026279449463 4.7467494010925293 2.2860910892486572
v -2.6363058090209961 4.7467494010925293 2.0663199424743652
v -2.6363058090209961 4.6884360313415527 2.0860910415649414
v -5.0363059043884277 23.954793930053711 4.2860908508300781
v 5.3636941909790039 -8.2016716003417969 -1.7139089107513428
v 23.763694763183594 -27.122276306152344 7.486091136932373
v 1.3636941909790039 29.946748733520508 5.9876532554626465
v 23.704011917114258 -27.053249359130859 7.486091136932373
v 23.563694000244141 -27.067628860473633 7.2860908508300781
v 0.47310563921928406 1.5467495918273926 10.486090660095215
v 40.363693237304688 -38.853248596191406 28.046512603759766
v 2.6450262069702148 -6.8532505035400391 9.2860908508300781
v -2.8363058567047119 4.5467495918273926 2.3337891101837158
v -5.1697158813476563 24.146749496459961 4.486091136932373
v -5.0363059043884277 24.146749496459961 4.3574590682983398
v 2.3636941909790039 -6.6747097969055176 8.8860912322998047
v 2.3636941909790039 -6.6532502174377441 8.8983135223388672
v 2.3484592437744141 -6.6532502174377441 8.8860912322998047
v -5.8363056182861328 25.346748352050781 14.62354564666748
v -6.0363059043884277 25.380245208740234 14.486090660095215
v 1.1636941432952881 30.113731384277344 5.8860912322998047
v 5.3636941909790039 -8.0532503128051758 -1.6848136186599731
v 23.563694000244141 -26.886537551879883 7.486091136932373
v 23.40400505065918 -26.853250503540039 7.2860908508300781
v -0.036305785179138184 1.6200900077819824 10.086091041564941
v -0.036305785179138184 1.7467495203018188 10.108861923217773
v -0.068659916520118713 1.7467495203018188 10.086091041564941
v 1.0235596895217896 30.146749496459961 5.6860909461975098
v 23.536783218383789 -26.853250503540039 7.486091136932373
v -8.1558704376220703 46.146747589111328 11.486090660095215
v -8.0363054275512695 46.146747589111328 11.349761009216309
v 3.9409894943237305 -7.8532505035400391 -1.513908863067627
v 3.9636940956115723 -7.8532505035400391 -1.5290061235427856
v 3.9636940956115723 -7.8920125961303711 -1.513908863067627
v -4.3475613594055176 48.346748352050781 18.486091613769531
v 2.5023765563964844 -6.6532502174377441 9.0860910415649414
v 1.0379012823104858 30.346748352050781 5.6860909461975098
v 1.187682032585144 30.346748352050781 5.8860912322998047
v 0.16369421780109406 1.7467495203018188 10.265361785888672
v -5.1246323585510254 24.346748352050781 4.486091136932373
v -5.0363059043884277 24.346748352050781 4.411980152130127
v 2.5636942386627197 -6.7685084342956543 9.0860910415649414
v 4.1636943817138672 -7.8532505035400391 -1.6218037605285645
v 23.763694763183594 -27.053249359130859 7.6326236724853516
v 23.563694000244141 -26.853250503540039 7.5559463500976562
v -7.9754362106323242 46.146747589111328 11.286090850830078
v 40.163692474365234 -38.853248596191406 27.941116333007813
v -0.036305785179138184 1.9467495679855347 10.131481170654297
v 2.3636941909790039 -6.4532504081726074 9.0376806259155273
v -8.1712322235107422 46.346748352050781 11.486090660095215
v -8.0363054275512695 46.346748352050781 11.346452713012695
v -5.0823535919189453 24.546749114990234 4.486091136932373
v -5.0363059043884277 24.546749114990234 4.4527440071105957
v -0.093337960541248322 1.9467495679855347 10.086091041564941
v 2.214561939239502 -6.4532504081726074 8.8860912322998047
v 3.8745253086090088 -7.6532502174377441 -1.513908863067627
v 3.9636940956115723 -7.6532502174377441 -1.5770385265350342
v 33.163692474365234 -40.253250122070313 20.96160888671875
v 23.779441833496094 -27.053249359130859 7.6860909461975098
v 23.604608535766602 -26.853250503540039 7.6860909461975098
v -3.1299264430999756 4.9467496871948242 2.486091136932373
v -3.0363056659698486 4.9467496871948242 2.4222848415374756
v -5.0363059043884277 24.71319580078125 4.486091136932373
v 0.15674732625484467 1.9467495679855347 10.286090850830078
v 0.16369421780109406 1.9096617698669434 10.286090850830078
v -4.3509678840637207 48.146747589111328 18.486091613769531
v -7.967430591583252 46.346748352050781 11.286090850830078
v 2.3942170143127441 -6.4532504081726074 9.0860910415649414
v 1.3636941909790039 30.146749496459961 5.982144832611084
v 4.1636943817138672 -7.6532502174377441 -1.6701469421386719
v -4.8363056182861328 24.145467758178711 4.2860908508300781
v -3.0363056659698486 5.1467494964599609 2.4789822101593018
v 23.363693237304687 -26.65437126159668 7.486091136932373
v 23.363693237304687 -26.798412322998047 7.2860908508300781
v 23.260164260864258 -26.653249740600586 7.2860908508300781
v 32.963695526123047 -40.197063446044922 20.886091232299805
v 33.107566833496094 -40.253250122070313 20.886091232299805
v 2.5595672130584717 -6.6532502174377441 9.2860908508300781
v 4.4279613494873047 -7.8532505035400391 -1.7139089107513428
v 4.5636940002441406 -7.8532505035400391 -1.7608429193496704
v 40.0242919921875 -38.653251647949219 27.886091232299805
v 1.3636941909790039 30.346748352050781 5.9689664840698242
v 23.117572784423828 -26.453250885009766 7.2860908508300781
v 23.163694381713867 -26.453250885009766 7.3941597938537598
v 23.163694381713867 -26.520381927490234 7.2860908508300781
v -4.6363058090209961 24.101100921630859 4.2860908508300781
v 4.3036513328552246 -7.6532502174377441 -1.7139089107513428
v 4.3636941909790039 -7.6532502174377441 -1.7297871112823486
v 4.3636941909790039 -7.7481575012207031 -1.7139089107513428
v 2.4725410938262939 -6.4532504081726074 9.2860908508300781
v 23.199386596679688 -26.453250885009766 7.486091136932373
v -2.8363058567047119 4.7961502075195313 2.2860910892486572
v -2.8363058567047119 4.9467496871948242 2.2757799625396729
v -2.6828823089599609 4.9467496871948242 2.0860910415649414
v 4.5636940002441406 -7.6532502174377441 -1.7706762552261353
v 1.5636942386627197 29.746749877929688 6.0509347915649414
v -5.9675745964050293 25.146749496459961 14.486090660095215
v -5.8363056182861328 25.146749496459961 14.573590278625488
v -8.3103857040405273 46.546749114990234 11.686090469360352
v -8.2363052368164062 46.546749114990234 11.56675910949707
v 1.763694167137146 29.746749877929688 6.0299453735351563
v 0.36369422078132629 1.7467495203018188 10.43215274810791
v -4.6363058090209961 24.146749496459961 4.3007616996765137
v -4.3476428985595703 47.946750640869141 18.486091613769531
v 0.4210553765296936 1.7467495203018188 10.486090660095215
v 4.3636941909790039 -7.8532505035400391 -1.6878243684768677
v -8.2881002426147461 46.746749877929688 11.686090469360352
v -8.2363052368164062 46.746749877929688 11.592611312866211
v 1.5636942386627197 29.946748733520508 6.0456523895263672
v 23.363693237304687 -26.557497024536133 7.6860909461975098
v -4.8363056182861328 24.346748352050781 4.3431296348571777
v 23.269760131835938 -26.453250885009766 7.6860909461975098
v 40.062114715576172 -38.853248596191406 27.886091232299805
v -2.8221499919891357 5.1467494964599609 2.2860910892486572
v -2.7077555656433105 5.1467494964599609 2.0860910415649414
v -2.8363058567047119 5.0947175025939941 2.2860910892486572
v 1.763694167137146 29.946748733520508 6.0327491760253906
v -8.2656936645507813 46.946750640869141 11.686090469360352
v -8.2363052368164062 46.946750640869141 11.632928848266602
v 0.36369422078132629 1.9467495679855347 10.475016593933105
v -4.6363058090209961 24.346748352050781 4.3610105514526367
v 1.9636942148208618 29.746749877929688 5.9615998268127441
v 2.2738912105560303 -6.2532501220703125 9.0860910415649414
v 2.3636941909790039 -6.398491382598877 9.0860910415649414
v 33.163692474365234 -40.278083801269531 20.886091232299805
v -8.2363052368164062 47.146747589111328 11.671342849731445
v -4.4363055229187012 24.030239105224609 4.2860908508300781
v 2.1636941432952881 29.746749877929688 5.9350504875183105
v 23.563694000244141 -26.803573608398438 7.6860909461975098
v 23.443994522094727 -26.653249740600586 7.6860909461975098
v -8.1771383285522461 46.546749114990234 11.486090660095215
v -8.0363054275512695 46.546749114990234 11.345712661743164
v -0.036305785179138184 2.1467494964599609 10.15703296661377
v 1.9636942148208618 29.946748733520508 5.9556365013122559
v -4.2363057136535645 23.997705459594727 4.2860908508300781
v -0.117302305996418 2.1467494964599609 10.086091041564941
v 2.1800816059112549 -6.0532503128051758 9.0860910415649414
v 39.963695526123047 -38.653251647949219 27.851371765136719
v -7.9598531723022461 46.546749114990234 11.286090850830078
v 0.11013218760490417 2.1467494964599609 10.286090850830078
v 3.8394346237182617 -7.4532504081726074 -1.513908863067627
v 3.9636940956115723 -7.4532504081726074 -1.5884219408035278
v 2.3636941909790039 -6.2532501220703125 9.24237060546875
v -4.4363055229187012 24.146749496459961 4.3242006301879883
v -8.1658649444580078 46.746749877929688 11.486090660095215
v -8.0363054275512695 46.746749877929688 11.347914695739746
v 2.1636941432952881 29.946748733520508 5.9290037155151367
v -7.9602899551391602 46.746749877929688 11.286090850830078
v 2.3636941909790039 -6.2229905128479004 9.2860908508300781
v -0.036305785179138184 2.3467495441436768 10.210756301879883
v 4.1636943817138672 -7.4532504081726074 -1.6827415227890015
v -4.2363057136535645 24.146749496459961 4.3385014533996582
v -0.18138918280601501 2.3467495441436768 10.086091041564941
v 1.5636942386627197 30.146749496459961 6.0376930236816406
v 3.7794814109802246 -7.2532501220703125 -1.513908863067627
v 3.9636940956115723 -7.2532501220703125 -1.6013911962509155
v 0.051223177462816238 2.3467495441436768 10.286090850830078
v -4.4363055229187012 24.346748352050781 4.3934078216552734
v -5.9087190628051758 24.946748733520508 14.486090660095215
v 2.2618932723999023 -6.0532503128051758 9.2860908508300781
v 1.763694167137146 30.146749496459961 6.0307130813598633
v -5.8363056182861328 24.946748733520508 14.526412963867188
v 4.1636943817138672 -7.2532501220703125 -1.6419336795806885
v -4.2363057136535645 24.346748352050781 4.3988361358642578
v 0.16369421780109406 2.1467494964599609 10.334934234619141
v -2.8644285202026367 5.3467493057250977 2.2860910892486572
v -2.8363058567047119 5.3467493057250977 2.2343757152557373
v -2.8363058567047119 5.2457866668701172 2.2860910892486572
v -4.3267111778259277 47.746749877929688 18.486091613769531
v 4.2541122436523437 -7.4532504081726074 -1.7139089107513428
v 4.3636941909790039 -7.4532504081726074 -1.7345545291900635
v -8.144256591796875 46.946750640869141 11.486090660095215
v -8.0363054275512695 46.946750640869141 11.356184959411621
v 0.16369421780109406 2.3467495441436768 10.391630172729492
v 1.5636942386627197 30.346748352050781 6.0308146476745605
v -4.8363056182861328 24.546749114990234 4.3950419425964355
v 4.5691227912902832 -7.4532504081726074 -1.7139089107513428
v -2.755871057510376 5.3467493057250977 2.0860910415649414
v 1.763694167137146 30.346748352050781 6.039177417755127
v -7.9492282867431641 46.946750640869141 11.286090850830078
v 0.32374754548072815 2.1467494964599609 10.486090660095215
v 0.36369422078132629 1.9964555501937866 10.486090660095215
v -4.6363058090209961 24.546749114990234 4.4186782836914062
v 4.3636941909790039 -7.3880634307861328 -1.7139089107513428
v 1.9636942148208618 30.146749496459961 5.9609866142272949
v -8.1089582443237305 47.146747589111328 11.486090660095215
v -8.0363054275512695 47.146747589111328 11.402883529663086
v -2.9225804805755615 5.5467495918273926 2.2860910892486572
v -2.8363058567047119 5.5467495918273926 2.1299517154693604
v 39.763694763183594 -38.653251647949219 27.723293304443359
v -5.0198879241943359 24.746749877929688 4.486091136932373
v -4.8363056182861328 24.746749877929688 4.4479293823242187
v 23.163694381713867 -26.407321929931641 7.486091136932373
v 23.045215606689453 -26.253250122070313 7.486091136932373
v -5.8363056182861328 24.819849014282227 14.486090660095215
v 2.1636941432952881 30.146749496459961 5.9299511909484863
v -7.8622441291809082 47.146747589111328 11.286090850830078
v -2.8103222846984863 5.5467495918273926 2.0860910415649414
v 0.26852929592132568 2.3467495441436768 10.486090660095215
v -4.6363058090209961 24.746749877929688 4.4767661094665527
v 1.9636942148208618 30.346748352050781 5.9750046730041504
v 32.763694763183594 -40.071285247802734 21.086090087890625
v -3.0097110271453857 5.3467493057250977 2.486091136932373
v 2.1636941432952881 30.346748352050781 5.9398274421691895
v 6.9636940956115723 -17.137886047363281 8.8860912322998047
v 6.9636940956115723 -17.053249359130859 8.9396934509277344
v 6.916846752166748 -17.053249359130859 8.8860912322998047
v 4.3636941909790039 -7.2532501220703125 -1.6495189666748047
v -4.4363055229187012 24.546749114990234 4.4528121948242187
v -4.3002758026123047 47.546749114990234 18.486091613769531
v 23.163694381713867 -26.338968276977539 7.6860909461975098
v 1.0486598014831543 30.546749114990234 5.6860909461975098
v 1.1636941432952881 30.546749114990234 5.8508286476135254
v 23.087705612182617 -26.253250122070313 7.6860909461975098
v -0.23630578815937042 2.7467496395111084 10.167420387268066
v -0.34155836701393127 2.7467496395111084 10.086091041564941
v -0.26095002889633179 2.5467495918273926 10.086091041564941
v 6.9593009948730469 -16.853250503540039 9.0860910415649414
v 6.7636942863464355 -16.823890686035156 8.8860912322998047
v 39.963695526123047 -38.853248596191406 27.833301544189453
v 4.5636940002441406 -7.2532501220703125 -1.6261767148971558
v -4.2363057136535645 24.546749114990234 4.4546999931335449
v -0.23630578815937042 2.9467494487762451 10.228111267089844
v 1.2063771486282349 30.546749114990234 5.8860912322998047
v -0.43630579113960266 2.9467494487762451 10.064846038818359
v -3.0363056659698486 5.5103425979614258 2.486091136932373
v -3.0363056659698486 5.5467495918273926 2.4721853733062744
v 1.0661141872406006 30.746749877929687 5.6860909461975098
v 1.1636941432952881 30.746749877929687 5.827883243560791
v 4.7636942863464355 -7.8532505035400391 -1.7875914573669434
v -0.43630579113960266 3.0154449939727783 10.086091041564941
v -0.43630579113960266 3.1467494964599609 10.126399993896484
v -0.49053162336349487 3.1467494964599609 10.086091041564941
v -4.4363055229187012 24.654636383056641 4.486091136932373
v -4.5963811874389648 24.746749877929688 4.486091136932373
v 39.763694763183594 -38.853248596191406 27.724092483520508
v -0.25090295076370239 3.1467494964599609 10.286090850830078
v -0.23630578815937042 3.1110775470733643 10.286090850830078
v 1.2358876466751099 30.746749877929687 5.8860912322998047
v 4.975532054901123 -7.8532505035400391 -1.7139089107513428
v -4.2363057136535645 24.645959854125977 4.486091136932373
v 1.3636941909790039 30.546749114990234 5.9587616920471191
v -8.0363054275512695 47.346748352050781 11.465974807739258
v 6.5636940002441406 -16.491003036499023 8.8860912322998047
v 6.5636940002441406 -16.453250885009766 8.9179220199584961
v 6.5418133735656738 -16.453250885009766 8.8860912322998047
v -3.0810773372650146 5.7467494010925293 2.486091136932373
v -3.0363056659698486 5.7467494010925293 2.4230527877807617
v 32.763694763183594 -40.133434295654297 20.886091232299805
v 4.7636942863464355 -7.6532502174377441 -1.7511115074157715
v -4.1249194145202637 23.146749496459961 4.0860910415649414
v -4.0363059043884277 23.346748352050781 4.1512613296508789
v 6.7636942863464355 -16.653249740600586 9.0328397750854492
v 6.6608257293701172 -16.653249740600586 8.8860912322998047
v 1.3636941909790039 30.746749877929687 5.9425921440124512
v -3.8363056182861328 23.346748352050781 4.1885433197021484
v -3.1122181415557861 5.9467496871948242 2.486091136932373
v -3.0363056659698486 5.9467496871948242 2.3779537677764893
v 19.763694763183594 -22.742153167724609 7.486091136932373
v 19.763694763183594 -22.704301834106445 7.2860908508300781
v 19.678230285644531 -22.653249740600586 7.486091136932373
v 19.7144775390625 -22.653249740600586 7.2860908508300781
v -7.8363056182861328 47.185947418212891 11.286090850830078
v -7.8363056182861328 47.346748352050781 11.333465576171875
v -4.0363059043884277 23.546749114990234 4.1923618316650391
v 4.8519015312194824 -7.6532502174377441 -1.7139089107513428
v 6.8059115409851074 -16.653249740600586 9.0860910415649414
v 1.0878254175186157 30.946748733520508 5.6860909461975098
v 1.1636941432952881 30.946748733520508 5.7934675216674805
v -2.949359655380249 5.7467494010925293 2.2860910892486572
v -2.8315398693084717 5.7467494010925293 2.0860910415649414
v 19.563694000244141 -22.532249450683594 7.486091136932373
v 19.563694000244141 -22.492610931396484 7.2860908508300781
v 19.487192153930664 -22.453250885009766 7.486091136932373
v 40.363693237304688 -39.053249359130859 27.963966369628906
v 19.526994705200195 -22.453250885009766 7.2860908508300781
v -3.8363056182861328 23.546749114990234 4.2278580665588379
v -7.9887404441833496 47.546749114990234 11.486090660095215
v -7.8363056182861328 47.546749114990234 11.382530212402344
v -8.0363054275512695 47.415367126464844 11.486090660095215
v -0.23630578815937042 2.4895257949829102 10.086091041564941
v 1.2811952829360962 30.946748733520508 5.8860912322998047
v -0.036305785179138184 2.5718629360198975 10.286090850830078
v 6.6924304962158203 -16.453250885009766 9.0860910415649414
v 4.9636940956115723 -7.6532502174377441 -1.6711329221725464
v -3.6363058090209961 23.346748352050781 4.2384033203125
v 6.7636942863464355 -16.585067749023437 9.0860910415649414
v 19.763694763183594 -22.800071716308594 7.6860909461975098
v 19.627939224243164 -22.653249740600586 7.6860909461975098
v 1.103563666343689 31.146749496459961 5.6860909461975098
v 1.1636941432952881 31.146749496459961 5.7740578651428223
v -8.222041130065918 47.346748352050781 11.686090469360352
v -8.2363052368164062 47.226947784423828 11.686090469360352
v 40.163692474365234 -39.027641296386719 27.886091232299805
v -2.9761528968811035 5.9467496871948242 2.2860910892486572
v -2.8589866161346436 5.9467496871948242 2.0860910415649414
v -2.8363058567047119 5.7886443138122559 2.0860910415649414
v -3.4363057613372803 23.25819206237793 4.2860908508300781
v -4.1951932907104492 46.946750640869141 18.486091613769531
v 19.563694000244141 -22.585371017456055 7.6860909461975098
v 19.433784484863281 -22.453250885009766 7.6860909461975098
v -3.4863924980163574 23.346748352050781 4.2860908508300781
v -0.10002285987138748 2.7467496395111084 10.286090850830078
v 1.2971698045730591 31.146749496459961 5.8860912322998047
v -4.0482926368713379 46.946750640869141 18.286090850830078
v -2.6363058090209961 23.10462760925293 14.886091232299805
v -2.8363058567047119 22.946748733520508 14.82070255279541
v -2.6363058090209961 22.946748733520508 14.830231666564941
v -8.1979780197143555 47.546749114990234 11.686090469360352
v -8.0363054275512695 47.546749114990234 11.523029327392578
v -2.8363058567047119 23.15087890625 14.886091232299805
v 6.9636940956115723 -16.653249740600586 9.2503862380981445
v 5.1636943817138672 -7.8532505035400391 -1.6639370918273926
v 40.485862731933594 -39.253250122070313 27.886091232299805
v 40.363693237304688 -39.174732208251953 27.886091232299805
v 6.7636942863464355 -16.453250885009766 9.1634769439697266
v -3.6363058090209961 23.501840591430664 4.2860908508300781
v 1.3636941909790039 30.946748733520508 5.9225025177001953
v -3.6827969551086426 23.546749114990234 4.2860908508300781
v 0.16369421780109406 2.5467495918273926 10.446141242980957
v 5.3636941909790039 -7.8532505035400391 -1.6762009859085083
v 6.9267821311950684 -16.453250885009766 9.2860908508300781
v 6.9636940956115723 -16.552654266357422 9.2860908508300781
v 1.3636941909790039 31.146749496459961 5.9166784286499023
v -7.75299072265625 47.346748352050781 11.286090850830078
v -0.036305785179138184 2.7467496395111084 10.342503547668457
v -3.4363057613372803 23.346748352050781 4.3010745048522949
v -7.7207217216491699 47.546749114990234 11.286090850830078
v 5.1636943817138672 -7.6532502174377441 -1.6566897630691528
v 0.13613644242286682 2.7467496395111084 10.486090660095215
v 0.16369421780109406 2.6791236400604248 10.486090660095215
v 1.5636942386627197 30.546749114990234 6.0261044502258301
v 18.963693618774414 -21.863441467285156 7.486091136932373
v 18.963693618774414 -21.853250503540039 7.4556488990783691
v 18.763694763183594 -21.647176742553711 7.486091136932373
v -4.0805840492248535 46.746749877929688 18.286090850830078
v -3.6363058090209961 23.546749114990234 4.3100981712341309
v 18.83270263671875 -21.653249740600586 7.2860908508300781
v -4.1858878135681152 46.746749877929688 18.486091613769531
v -3.144589900970459 6.1467494964599609 2.486091136932373
v -3.0363056659698486 6.1467494964599609 2.3232705593109131
v 18.963693618774414 -21.800491333007813 7.2860908508300781
v -7.9254474639892578 47.746749877929688 11.486090660095215
v -7.8363056182861328 47.746749877929688 11.411370277404785
v 6.423335075378418 -16.253250122070313 8.8860912322998047
v 5.3636941909790039 -7.6532502174377441 -1.6697787046432495
v 1.763694167137146 30.546749114990234 6.0418572425842285
v 0.21528147161006927 2.5467495918273926 10.486090660095215
v 6.5636940002441406 -16.253250122070313 9.067718505859375
v 18.963693618774414 -21.943294525146484 7.6860909461975098
v 18.880271911621094 -21.853250503540039 7.6860909461975098
v -3.4363057613372803 23.546749114990234 4.3946661949157715
v -3.0363056659698486 23.174833297729492 14.886091232299805
v 6.3636941909790039 -16.152664184570313 8.8860912322998047
v 6.3636941909790039 -16.053249359130859 8.9498977661132812
v 6.3035874366760254 -16.053249359130859 8.8860912322998047
v -3.1715109348297119 6.3467493057250977 2.486091136932373
v -3.0363056659698486 6.3467493057250977 2.2556197643280029
v -3.0363056659698486 6.2664031982421875 2.2860910892486572
v 1.5636942386627197 30.746749877929687 6.0182123184204102
v -7.9264464378356934 47.946750640869141 11.486090660095215
v -7.8363056182861328 47.946750640869141 11.362714767456055
v 18.763694763183594 -21.727235794067383 7.6860909461975098
v 18.693807601928711 -21.653249740600586 7.6860909461975098
v 4.7636942863464355 -7.5619635581970215 -1.7139089107513428
v 6.4986491203308105 -16.053249359130859 9.0860910415649414
v -0.166065514087677 2.9467494487762451 10.286090850830078
v -4.0363059043884277 23.746749877929688 4.23028564453125
v 1.763694167137146 30.746749877929687 6.0417871475219727
v -3.0363056659698486 22.946748733520508 14.812810897827148
v 6.5636940002441406 -16.216028213500977 9.0860910415649414
v -8.1659345626831055 47.746749877929688 11.686090469360352
v -8.0363054275512695 47.746749877929688 11.56922435760498
v -3.9174041748046875 46.946750640869141 18.086090087890625
v -3.0133721828460693 6.1467494964599609 2.2860910892486572
v -2.9039618968963623 6.1467494964599609 2.0860910415649414
v 1.9636942148208618 30.546749114990234 5.9764947891235352
v -3.8363056182861328 23.705619812011719 4.2860908508300781
v 6.5636940002441406 -16.053249359130859 9.141754150390625
v 19.363693237304687 -22.316856384277344 7.486091136932373
v 19.348644256591797 -22.253250122070313 7.2860908508300781
v 19.30879020690918 -22.253250122070313 7.486091136932373
v -0.036305785179138184 2.9467494487762451 10.399491310119629
v -3.8726410865783691 23.746749877929688 4.2860908508300781
v 2.1636941432952881 30.546749114990234 5.9448390007019043
v -2.9492781162261963 6.3467493057250977 2.0860910415649414
v 4.7636942863464355 -7.4532504081726074 -1.6693775653839111
v 31.585075378417969 -37.853248596191406 21.286090850830078
v 31.563694000244141 -37.653251647949219 21.139059066772461
v 31.563694000244141 -37.880275726318359 21.286090850830078
v 19.163694381713867 -22.091634750366211 7.486091136932373
v 19.163694381713867 -22.053249359130859 7.3321948051452637
v 19.129552841186523 -22.053249359130859 7.486091136932373
v -8.1340188980102539 47.946750640869141 11.686090469360352
v -8.0363054275512695 47.946750640869141 11.593481063842773
v -4.0363059043884277 23.917184829711914 4.2860908508300781
v -4.0923590660095215 23.946748733520508 4.2860908508300781
v 0.062284316867589951 2.9467494487762451 10.486090660095215
v 4.9636940956115723 -7.4532504081726074 -1.6444703340530396
v -2.6363058090209961 22.746749877929688 14.767634391784668
v 1.9636942148208618 30.746749877929687 5.9824247360229492
v 19.163694381713867 -22.041707992553711 7.2860908508300781
v -0.036305785179138184 3.1791245937347412 10.486090660095215
v 6.7636942863464355 -16.253250122070313 9.2326622009277344
v 31.763692855834961 -37.656589508056641 21.286090850830078
v 2.1636941432952881 30.746749877929687 5.9443774223327637
v -7.7399082183837891 47.746749877929688 11.286090850830078
v 19.363693237304687 -22.379318237304688 7.6860909461975098
v 19.247085571289063 -22.253250122070313 7.6860909461975098
v -2.8363058567047119 22.746749877929688 14.761964797973633
v -3.8363056182861328 23.746749877929688 4.3048977851867676
v 40.363693237304688 -39.253250122070313 27.829248428344727
v 4.7636942863464355 -7.2532501220703125 -1.6154780387878418
v 6.8567371368408203 -16.253250122070313 9.2860908508300781
v 19.163694381713867 -22.161172866821289 7.6860909461975098
v 19.06610107421875 -22.053249359130859 7.6860909461975098
v 1.5636942386627197 30.946748733520508 6.0146579742431641
v -7.7964439392089844 47.946750640869141 11.286090850830078
v 4.9636940956115723 -7.2532501220703125 -1.6278765201568604
v -3.093189001083374 6.5467495918273926 2.2860910892486572
v -3.0363056659698486 6.5467495918273926 2.1705312728881836
v -3.0363056659698486 22.746749877929688 14.74854850769043
v 40.163692474365234 -39.253250122070313 27.751960754394531
v -0.43630579113960266 3.3467495441436768 10.188396453857422
v 1.763694167137146 30.946748733520508 6.0526332855224609
v -3.8363056182861328 23.946748733520508 4.3831262588500977
v -0.57161432504653931 3.3467495441436768 10.086091041564941
v 6.7636942863464355 -16.053249359130859 9.2714738845825195
v 5.1636943817138672 -7.4532504081726074 -1.6541286706924438
v -0.32107731699943542 3.3467495441436768 10.286090850830078
v 1.5636942386627197 31.146749496459961 6.0081305503845215
v -7.9745550155639648 48.146747589111328 11.486090660095215
v -7.8856048583984375 48.146747589111328 11.286090850830078
v -7.8363056182861328 48.036891937255859 11.286090850830078
v -3.1426675319671631 6.7467494010925293 2.2860910892486572
v -3.0363056659698486 6.744053840637207 2.0860910415649414
v -4.0363059043884277 46.746749877929688 18.211381912231445
v -3.9537394046783447 46.746749877929688 18.086090087890625
v -0.43630579113960266 3.5467495918273926 10.234224319458008
v 5.3636941909790039 -7.4532504081726074 -1.6478415727615356
v -0.63630574941635132 3.5467495918273926 10.077507972717285
v 1.763694167137146 31.146749496459961 6.054262638092041
v -3.6363058090209961 23.746749877929688 4.4414839744567871
v -0.37218081951141357 3.5467495918273926 10.286090850830078
v -3.2013003826141357 6.5467495918273926 2.486091136932373
v 5.1636943817138672 -7.2532501220703125 -1.6282278299331665
v 6.163693904876709 -15.793581962585449 8.8860912322998047
v 6.163693904876709 -15.653249740600586 8.9398565292358398
v 6.1042699813842773 -15.653249740600586 8.8860912322998047
v -8.0064935684204102 48.346748352050781 11.486090660095215
v -7.9240288734436035 48.346748352050781 11.286090850830078
v 1.9636942148208618 30.946748733520508 5.9885940551757812
v -0.23630578815937042 3.3467495441436768 10.366799354553223
v 6.163693904876709 -15.453249931335449 9.0343875885009766
v -8.1226825714111328 48.146747589111328 11.686090469360352
v -8.0363054275512695 48.146747589111328 11.581165313720703
v -3.4363057613372803 23.741998672485352 4.486091136932373
v -3.5109753608703613 23.746749877929688 4.486091136932373
v 5.3636941909790039 -7.2532501220703125 -1.5798391103744507
v 6.0081472396850586 -15.453249931335449 8.8860912322998047
v 2.1636941432952881 30.946748733520508 5.9420361518859863
v 19.007823944091797 -21.853250503540039 7.2860908508300781
v -0.23630578815937042 3.5467495918273926 10.405788421630859
v 5.9636940956115723 -15.370258331298828 8.8860912322998047
v 5.9636940956115723 -15.253250122070313 8.9526376724243164
v 5.9014105796813965 -15.253250122070313 8.8860912322998047
v -3.2363057136535645 6.6959390640258789 2.486091136932373
v -3.2363057136535645 6.7467494010925293 2.4615426063537598
v 5.5636940002441406 -8.7133579254150391 -1.7139089107513428
v 1.9636942148208618 31.146749496459961 5.9943099021911621
v 5.5636940002441406 -8.6532506942749023 -1.7356458902359009
v -3.6363058090209961 23.875459671020508 4.486091136932373
v 31.489435195922852 -37.653251647949219 21.086090087890625
v -0.63630574941635132 3.588543176651001 10.086091041564941
v -0.63630574941635132 3.7467496395111084 10.118966102600098
v -0.68014681339263916 3.7467496395111084 10.086091041564941
v -8.1178684234619141 48.346748352050781 11.686090469360352
v -8.0363054275512695 48.346748352050781 11.548666000366211
v -3.6363058090209961 23.946748733520508 4.5014200210571289
v 6.0955619812011719 -15.253250122070313 9.0860910415649414
v 6.163693904876709 -15.360645294189453 9.0860910415649414
v 5.7636942863464355 -8.6532506942749023 -1.7277657985687256
v 2.1636941432952881 31.146749496459961 5.9403438568115234
v 5.7636942863464355 -8.730381965637207 -1.7139089107513428
v -2.9942548274993896 6.5467495918273926 2.0860910415649414
v -0.63630574941635132 3.9467494487762451 10.163398742675781
v -0.73783504962921143 3.9467494487762451 10.086091041564941
v 5.5636940002441406 -8.4532499313354492 -1.7362048625946045
v 6.163693904876709 -15.253250122070313 9.1386079788208008
v 2.3636941909790039 29.746749877929688 5.9540338516235352
v -3.0363056659698486 23.294328689575195 4.2860908508300781
v 6.3636941909790039 -15.853250503540039 9.0464086532592773
v -3.1967072486877441 6.9467496871948242 2.2860910892486572
v -3.0778322219848633 6.9467496871948242 2.0860910415649414
v 5.7636942863464355 -8.4532499313354492 -1.7185837030410767
v 2.5636942386627197 29.746749877929688 5.9876971244812012
v -8.0018558502197266 48.546749114990234 11.486090660095215
v -7.9211263656616211 48.546749114990234 11.286090850830078
v -0.43630579113960266 3.7467496395111084 10.275895118713379
v 6.163693904876709 -15.853250503540039 8.8618221282958984
v -3.2363057136535645 23.346748352050781 4.322350025177002
v -3.2363057136535645 23.146749496459961 14.856446266174316
v 21.363693237304687 -24.482627868652344 7.486091136932373
v 21.363693237304687 -24.491802215576172 7.2860908508300781
v 21.326993942260742 -24.453250885009766 7.2860908508300781
v 6.4124002456665039 -15.853250503540039 9.0860910415649414
v 21.336034774780273 -24.453250885009766 7.486091136932373
v -3.2254776954650879 7.1467494964599609 2.2860910892486572
v -3.1060426235198975 7.1467494964599609 2.0860910415649414
v 2.3636941909790039 29.946748733520508 5.9620890617370605
v -7.969569206237793 48.746749877929688 11.486090660095215
v -7.894373893737793 48.746749877929688 11.286090850830078
v -0.48519760370254517 3.9467494487762451 10.286090850830078
v -0.43630579113960266 3.7927455902099609 10.286090850830078
v 21.363693237304687 -24.480819702148438 7.6860909461975098
v -3.3128986358642578 6.9467496871948242 2.486091136932373
v -3.2363057136535645 6.9467496871948242 2.3563168048858643
v 6.3234634399414062 -15.653249740600586 9.0860910415649414
v 6.3636941909790039 -15.745471000671387 9.0860910415649414
v -8.0743484497070312 48.546749114990234 11.686090469360352
v -8.0363054275512695 48.546749114990234 11.588911056518555
v 2.5636942386627197 29.946748733520508 6.0086636543273926
v 31.363693237304687 -37.834110260009766 21.086090087890625
v -3.2363057136535645 22.946748733520508 14.789571762084961
v 31.351511001586914 -37.853248596191406 21.086090087890625
v -3.0363056659698486 23.346748352050781 4.2963852882385254
v -3.4363057613372803 23.146749496459961 14.844477653503418
v 2.7636942863464355 29.746749877929688 6.0264801979064941
v 5.9636940956115723 -8.6532506942749023 -1.7374558448791504
v -3.2363057136535645 23.546749114990234 4.3716897964477539
v -3.4363057613372803 22.946748733520508 14.782200813293457
v -3.3478116989135742 7.1467494964599609 2.486091136932373
v -8.0363054275512695 48.67327880859375 11.686090469360352
v -0.23630578815937042 3.7467496395111084 10.454245567321777
v 2.9636940956115723 29.746749877929688 6.0247244834899902
v 6.5636940002441406 -15.853250503540039 9.1941566467285156
v 6.163693904876709 -8.6532506942749023 -1.7570706605911255
v -8.0181312561035156 48.746749877929688 11.686090469360352
v 39.963695526123047 -39.053249359130859 27.78651237487793
v -0.43630579113960266 3.9467494487762451 10.32866096496582
v -3.0363056659698486 23.546749114990234 4.3319816589355469
v -3.2363057136535645 22.746749877929688 14.722127914428711
v 2.7636942863464355 29.946748733520508 6.0716805458068848
v 6.3636941909790039 -15.653249740600586 9.1168432235717773
v 21.142314910888672 -24.253250122070312 7.2860908508300781
v 5.9636940956115723 -8.4532499313354492 -1.7325824499130249
v 21.163694381713867 -24.268163681030273 7.486091136932373
v -0.26748552918434143 3.9467494487762451 10.486090660095215
v -0.23630578815937042 3.8577196598052979 10.486090660095215
v -2.3095974922180176 0.94674956798553467 2.486091136932373
v -2.2363057136535645 0.94674956798553467 2.4415781497955322
v -2.2363057136535645 0.80967366695404053 2.486091136932373
v -6.512721061706543 47.746749877929688 11.286090850830078
v -6.4363055229187012 47.746749877929688 11.421326637268066
v -6.4363055229187012 47.692558288574219 11.286090850830078
v 2.9636940956115723 29.898214340209961 6.0860910415649414
v 6.5636940002441406 -15.653249740600586 9.2476043701171875
v 20.963693618774414 -24.053249359130859 7.3282713890075684
v -2.8363058567047119 23.346748352050781 4.3472471237182617
v 2.8164114952087402 29.946748733520508 6.0860910415649414
v 20.972951889038086 -24.053249359130859 7.486091136932373
v -6.2363057136535645 47.746749877929688 11.42755126953125
v 6.163693904876709 -8.4532499313354492 -1.7475302219390869
v -2.3942368030548096 1.1467496156692505 2.486091136932373
v -2.2363057136535645 1.1467496156692505 2.3711364269256592
v 20.957866668701172 -24.053249359130859 7.2860908508300781
v -6.2363057136535645 47.661090850830078 11.286090850830078
v -0.10590682923793793 3.3467495441436768 10.486090660095215
v -4.1250820159912109 46.546749114990234 18.286090850830078
v 2.3636941909790039 30.146749496459961 5.9717106819152832
v 6.7099685668945312 -15.853250503540039 9.2860908508300781
v 6.7636942863464355 -15.987248420715332 9.2860908508300781
v 31.363693237304687 -38.053249359130859 21.214496612548828
v 31.442834854125977 -38.053249359130859 21.286090850830078
v -2.0946776866912842 0.94674956798553467 2.2860910892486572
v -2.0363056659698486 0.94674956798553467 2.1993265151977539
v -2.0363056659698486 0.7891315221786499 2.2860910892486572
v -4.2082076072692871 46.546749114990234 18.486091613769531
v -2.6363058090209961 23.346748352050781 4.4058265686035156
v -6.4363055229187012 47.782108306884766 11.486090660095215
v -6.5648579597473145 47.946750640869141 11.486090660095215
v 21.163694381713867 -24.276952743530273 7.6860909461975098
v 2.5636942386627197 30.146749496459961 6.0368504524230957
v -6.6008114814758301 47.946750640869141 11.286090850830078
v -2.8363058567047119 23.546749114990234 4.3797736167907715
v 5.5636940002441406 -8.3042984008789062 -1.7139089107513428
v 5.4593324661254883 -8.2532501220703125 -1.7139089107513428
v -0.14741657674312592 3.5467495918273926 10.486090660095215
v 2.3636941909790039 30.346748352050781 5.9857339859008789
v -1.964336633682251 0.94674956798553467 2.0860910415649414
v -6.2363057136535645 47.801372528076172 11.486090660095215
v 6.6212763786315918 -15.653249740600586 9.2860908508300781
v 20.963693618774414 -24.053249359130859 7.6446900367736816
v 20.963693618774414 -24.059274673461914 7.6860909461975098
v -2.6363058090209961 23.546749114990234 4.4421734809875488
v -2.1676027774810791 1.1467496156692505 2.2860910892486572
v -2.0222353935241699 1.1467496156692505 2.0860910415649414
v -6.4363055229187012 47.946750640869141 11.623272895812988
v 5.7636942863464355 -8.3627157211303711 -1.7139089107513428
v 2.5636942386627197 30.346748352050781 6.0680150985717773
v 6.219822883605957 -15.453249931335449 9.0860910415649414
v -0.20081368088722229 3.7467496395111084 10.486090660095215
v -6.2363057136535645 47.946750640869141 11.577292442321777
v -3.4363057613372803 22.746749877929688 14.721329689025879
v -3.4226250648498535 23.746749877929688 4.486091136932373
v -3.2363057136535645 23.746749877929688 4.4199724197387695
v 5.5636940002441406 -8.2532501220703125 -1.7061175107955933
v 20.563694000244141 -23.624748229980469 7.486091136932373
v 20.563694000244141 -23.620227813720703 7.2860908508300781
v 20.40826416015625 -23.453250885009766 7.486091136932373
v 2.7636942863464355 30.018974304199219 6.0860910415649414
v 20.410758972167969 -23.453250885009766 7.2860908508300781
v 2.6954643726348877 30.146749496459961 6.0860910415649414
v 0.60858970880508423 0.94674956798553467 10.486090660095215
v -6.050145149230957 47.746749877929688 11.286090850830078
v 6.3636941909790039 -15.453249931335449 9.1885595321655273
v 5.7850747108459473 -8.2532501220703125 -1.7139089107513428
v 20.363693237304687 -23.40351676940918 7.486091136932373
v 20.363693237304687 -23.400564193725586 7.2860908508300781
v 20.233345031738281 -23.253250122070313 7.2860908508300781
v -3.0363056659698486 23.746749877929688 4.3755393028259277
v 20.227745056152344 -23.253250122070313 7.486091136932373
v -6.1409411430358887 47.946750640869141 11.486090660095215
v -6.0363059043884277 47.946750640869141 11.383723258972168
v -3.2813441753387451 23.946748733520508 4.486091136932373
v -3.2363057136535645 23.946748733520508 4.4647002220153809
v 2.6045632362365723 30.346748352050781 6.0860910415649414
v -6.0363059043884277 47.762451171875 11.286090850830078
v 5.5636940002441406 -8.0532503128051758 -1.6976932287216187
v 6.5170893669128418 -15.453249931335449 9.2860908508300781
v 6.5636940002441406 -15.536445617675781 9.2860908508300781
v -3.0363056659698486 23.946748733520508 4.4158110618591309
v 20.579242706298828 -23.653249740600586 7.6860909461975098
v 20.400203704833984 -23.453250885009766 7.6860909461975098
v 3.1636941432952881 29.746749877929688 5.979896068572998
v -5.9329419136047363 47.946750640869141 11.286090850830078
v 5.7636942863464355 -8.0532503128051758 -1.7013603448867798
v -2.8363058567047119 23.746749877929688 4.4093441963195801
v 20.363693237304687 -23.414272308349609 7.6860909461975098
v 3.3636941909790039 29.746749877929688 5.976104736328125
v -2.270665168762207 1.3467495441436768 2.2860910892486572
v -2.2363057136535645 1.3467495441436768 2.2553961277008057
v -2.2363057136535645 1.2912440299987793 2.2860910892486572
v 20.209709167480469 -23.253250122070313 7.6860909461975098
v -2.6363058090209961 23.746749877929688 4.4530401229858398
v 6.3636941909790039 -15.230195045471191 9.2860908508300781
v 5.9636940956115723 -8.2532501220703125 -1.725517749786377
v -2.3862650394439697 1.5467495918273926 2.2860910892486572
v -2.2363057136535645 1.5467495918273926 2.1622664928436279
v -6.6621389389038086 48.546749114990234 11.286090850830078
v -6.6293706893920898 48.546749114990234 11.486090660095215
v -6.6363058090209961 48.346748352050781 11.396909713745117
v 3.112736701965332 29.946748733520508 6.0860910415649414
v 3.1636941432952881 29.946748733520508 6.0691523551940918
v -6.6490316390991211 48.346748352050781 11.286090850830078
v -4.2363057136535645 46.441928863525391 18.486091613769531
v -2.5744149684906006 1.3467495441436768 2.486091136932373
v -2.4363057613372803 1.3467495441436768 2.4142444133758545
v -2.4363057613372803 1.2000881433486938 2.486091136932373
v -2.8363058567047119 23.946748733520508 4.438316822052002
v -6.6363058090209961 48.648372650146484 11.486090660095215
v 20.776952743530273 -23.853250503540039 7.486091136932373
v -6.6736292839050293 48.746749877929688 11.286090850830078
v 20.763694763183594 -23.836145401000977 7.2860908508300781
v 3.3636941909790039 29.946748733520508 6.0439791679382324
v -6.6363058090209961 48.746749877929688 11.509051322937012
v 6.163693904876709 -8.2945775985717773 -1.7139089107513428
v 6.0992021560668945 -8.2532501220703125 -1.7139089107513428
v -4.1525335311889648 46.346748352050781 18.286090850830078
v -2.6363058090209961 23.912443161010742 4.486091136932373
v 20.595239639282227 -23.653249740600586 7.2860908508300781
v 3.5636942386627197 29.746749877929688 6.015632152557373
v 20.589641571044922 -23.653249740600586 7.486091136932373
v -4.2363057136535645 46.346748352050781 18.436450958251953
v 39.763694763183594 -39.028095245361328 27.686090469360352
v -6.6023898124694824 48.146747589111328 11.486090660095215
v 5.9636940956115723 -8.1849737167358398 -1.7139089107513428
v 31.363693237304687 -37.653251647949219 20.99439811706543
v 3.7636940479278564 29.612636566162109 6.0860910415649414
v -6.6293220520019531 48.146747589111328 11.286090850830078
v 39.763694763183594 -39.053249359130859 27.676645278930664
v 3.7636940479278564 29.746749877929688 6.0988659858703613
v -2.6363058090209961 1.4763592481613159 2.486091136932373
v -2.6363058090209961 1.5467495918273926 2.4794802665710449
v -2.4363057613372803 1.5467495918273926 2.3262302875518799
v -2.6363058090209961 22.546749114990234 14.700404167175293
v -2.8363058567047119 22.546749114990234 14.687742233276367
v -6.6363058090209961 48.212474822998047 11.286090850830078
v 7.7181887626647949 -18.253250122070313 9.0860910415649414
v 7.5636940002441406 -18.265953063964844 8.8860912322998047
v 3.5636942386627197 29.946748733520508 6.0516500473022461
v -4.0363059043884277 46.546749114990234 18.129762649536133
v -4.0045928955078125 46.546749114990234 18.086090087890625
v -4.0363059043884277 24.146749496459961 4.3706169128417969
v 7.7636942863464355 -18.318071365356445 9.0860910415649414
v -6.6185035705566406 48.346748352050781 11.486090660095215
v 6.163693904876709 -8.2532501220703125 -1.6994377374649048
v 20.763694763183594 -23.853250503540039 7.6819705963134766
v 3.6758716106414795 29.946748733520508 6.0860910415649414
v 20.763694763183594 -23.853616714477539 7.6860909461975098
v -2.8973090648651123 22.546749114990234 14.686090469360352
v -3.0363056659698486 22.561599731445313 14.686090469360352
v -6.4363055229187012 48.146747589111328 11.6668701171875
v -3.8363056182861328 24.146749496459961 4.4396538734436035
v 7.4333915710449219 -18.053249359130859 8.8860912322998047
v 7.5636940002441406 -18.053249359130859 9.0609712600708008
v -1.0363057851791382 4.5980539321899414 10.086091041564941
v -1.0363057851791382 4.7467494010925293 10.16419506072998
v -1.135839581489563 4.7467494010925293 10.086091041564941
v 3.1636941432952881 29.981500625610352 6.0860910415649414
v -6.2363057136535645 48.146747589111328 11.623294830322266
v 5.9636940956115723 -8.0532503128051758 -1.6800825595855713
v -2.0806832313537598 1.3467495441436768 2.0860910415649414
v -4.0363059043884277 24.346748352050781 4.4228610992431641
v 3.3636941909790039 30.059633255004883 6.0860910415649414
v -2.0363056659698486 1.192802906036377 2.0860910415649414
v 7.7636942863464355 -18.253250122070313 9.1334247589111328
v -6.4363055229187012 48.342399597167969 11.686090469360352
v 6.163693904876709 -8.0532503128051758 -1.6104521751403809
v -1.0363057851791382 4.9467496871948242 10.245948791503906
v -3.8363056182861328 24.296239852905273 4.486091136932373
v 3.5636942386627197 30.068864822387695 6.0860910415649414
v -6.4377775192260742 48.346748352050781 11.686090469360352
v -1.2363057136535645 4.978874683380127 10.086091041564941
v 7.7636942863464355 -18.053249359130859 9.2619466781616211
v -3.8363056182861328 24.346748352050781 4.501716136932373
v 31.225364685058594 -38.053249359130859 21.086090087890625
v -1.2363057136535645 5.1467494964599609 10.115778923034668
v -1.2643780708312988 5.1467494964599609 10.086091041564941
v 7.3636941909790039 -17.912052154541016 8.8860912322998047
v 7.3636941909790039 -17.853250503540039 8.9246234893798828
v 7.3373394012451172 -17.853250503540039 8.8860912322998047
v 6.3636941909790039 -8.6532506942749023 -1.7591811418533325
v 39.999374389648438 -39.253250122070313 27.686090469360352
v 39.963695526123047 -39.231082916259766 27.686090469360352
v -3.7491893768310547 24.146749496459961 4.486091136932373
v -6.3944525718688965 48.346748352050781 11.686090469360352
v -6.2363057136535645 48.346748352050781 11.647289276123047
v -2.1438822746276855 1.5467495918273926 2.0860910415649414
v 2.3636941909790039 30.546749114990234 5.9909253120422363
v 7.2435297966003418 -17.653249740600586 8.8860912322998047
v -1.0703636407852173 5.1467494964599609 10.286090850830078
v -1.0363057851791382 5.0633683204650879 10.286090850830078
v 7.3636941909790039 -17.653249740600586 9.0382680892944336
v 6.5636940002441406 -8.744384765625 -1.7139089107513428
v 2.5836148262023926 30.546749114990234 6.0860910415649414
v -4.0363059043884277 24.546749114990234 4.4741883277893066
v -6.0677857398986816 48.146747589111328 11.486090660095215
v -6.0363059043884277 48.146747589111328 11.45803165435791
v 6.5048379898071289 -8.6532506942749023 -1.7139089107513428
v 7.4828171730041504 -17.853250503540039 9.0860910415649414
v 2.3636941909790039 30.746749877929687 5.9808793067932129
v -1.0363057851791382 5.1467494964599609 10.313580513000488
v 7.5636940002441406 -18.017261505126953 9.0860910415649414
v -2.4307806491851807 1.7467495203018188 2.2860910892486572
v -2.2076947689056396 1.7467495203018188 2.0860910415649414
v 31.163694381713867 -37.762653350830078 20.886091232299805
v 31.221200942993164 -37.653251647949219 20.886091232299805
v -5.8363056182861328 48.146747589111328 11.275198936462402
v 31.163694381713867 -37.853248596191406 20.924978256225586
v 6.3636941909790039 -8.4672479629516602 -1.7139089107513428
v 2.59067702293396 30.746749877929687 6.0860910415649414
v 6.3488602638244629 -8.4532499313354492 -1.7139089107513428
v -4.0363059043884277 24.591583251953125 4.486091136932373
v -6.0363059043884277 48.219554901123047 11.486090660095215
v 21.563694000244141 -24.703605651855469 7.486091136932373
v 21.563694000244141 -24.707841873168945 7.2860908508300781
v 21.514255523681641 -24.653249740600586 7.2860908508300781
v -1.3279315233230591 5.3467493057250977 10.086091041564941
v 21.51872444152832 -24.653249740600586 7.486091136932373
v -1.2363057136535645 5.3467493057250977 10.188063621520996
v -2.6363058090209961 22.504364013671875 14.686090469360352
v -2.4363057613372803 1.813929557800293 2.2860910892486572
v -2.4363057613372803 1.9467495679855347 2.277144193649292
v -2.2299215793609619 1.9467495679855347 2.0860910415649414
v 7.4021482467651367 -17.653249740600586 9.0860910415649414
v 6.5636940002441406 -8.6532506942749023 -1.6786636114120483
v -3.2363057136535645 24.072843551635742 4.486091136932373
v -5.9866843223571777 48.346748352050781 11.486090660095215
v -5.8363056182861328 48.346748352050781 11.355374336242676
v -1.147182822227478 5.3467493057250977 10.286090850830078
v -4.0363059043884277 46.346748352050781 18.114038467407227
v 39.701873779296875 -38.653251647949219 27.686090469360352
v 7.5636940002441406 -17.853250503540039 9.1779756546020508
v -3.2085626125335693 24.146749496459961 4.486091136932373
v -3.0363056659698486 24.146749496459961 4.4442615509033203
v -2.6363058090209961 1.7467495203018188 2.5021038055419922
v -2.6363058090209961 1.6991275548934937 2.486091136932373
v 31.122175216674805 -37.853248596191406 20.886091232299805
v 31.163694381713867 -38.053249359130859 21.028289794921875
v 2.3636941909790039 30.946748733520508 5.9693255424499512
v 6.5636940002441406 -8.4532499313354492 -1.5900218486785889
v 7.6767020225524902 -17.853250503540039 9.2860908508300781
v 7.7636942863464355 -18.008970260620117 9.2860908508300781
v -1.243602991104126 5.5467495918273926 10.286090850830078
v -1.4363057613372803 5.5271215438842773 10.086091041564941
v 21.563694000244141 -24.705657958984375 7.6860909461975098
v 21.517541885375977 -24.653249740600586 7.6860909461975098
v 2.5636942386627197 30.946748733520508 6.0598998069763184
v -3.1184689998626709 24.346748352050781 4.486091136932373
v -3.0363056659698486 24.346748352050781 4.4694271087646484
v 2.3636941909790039 31.146749496459961 5.955385684967041
v -1.0363057851791382 5.3467493057250977 10.387197494506836
v 6.7636942863464355 -8.6532506942749023 -1.5469585657119751
v 7.5636940002441406 -17.653249740600586 9.2672128677368164
v -2.8363058567047119 24.146749496459961 4.4675521850585938
v -2.6015503406524658 1.9467495679855347 2.486091136932373
v -6.0363059043884277 48.346748352050781 11.522724151611328
v 2.5636942386627197 31.146749496459961 6.0320234298706055
v 39.693630218505859 -38.853248596191406 27.686090469360352
v -2.8363058567047119 22.346748352050781 14.620318412780762
v -2.6363058090209961 22.346748352050781 14.640093803405762
v -2.787900447845459 24.146749496459961 4.486091136932373
v 6.814509391784668 -8.6532506942749023 -1.513908863067627
v -1.0363057851791382 5.5467495918273926 10.462270736694336
v 2.6143765449523926 30.946748733520508 6.0860910415649414
v 31.01609992980957 -38.053249359130859 20.886091232299805
v 20.163694381713867 -23.17811393737793 7.486091136932373
v 20.163694381713867 -23.169349670410156 7.2860908508300781
v 20.072597503662109 -23.053249359130859 7.2860908508300781
v -3.0363056659698486 22.346748352050781 14.615053176879883
v 20.060009002685547 -23.053249359130859 7.486091136932373
v 2.6691384315490723 31.146749496459961 6.0860910415649414
v 6.7636942863464355 -8.5662193298339844 -1.513908863067627
v 7.9331760406494141 -18.253250122070313 9.2860908508300781
v 7.9636940956115723 -18.303749084472656 9.2860908508300781
v -0.63630574941635132 4.1467494964599609 10.224433898925781
v -2.8363058567047119 24.269676208496094 4.486091136932373
v -0.83630579710006714 4.1467494964599609 10.067254066467285
v -4.2363057136535645 46.146747589111328 18.408365249633789
v -4.1521010398864746 46.146747589111328 18.286090850830078
v 6.6886763572692871 -8.4532499313354492 -1.513908863067627
v -6.4363055229187012 48.546749114990234 11.688465118408203
v -2.8727648258209229 24.346748352050781 4.486091136932373
v 19.963693618774414 -22.945383071899414 7.486091136932373
v 19.963693618774414 -22.921737670898438 7.2860908508300781
v 19.902307510375977 -22.853250503540039 7.2860908508300781
v 19.872701644897461 -22.853250503540039 7.486091136932373
v -0.83630579710006714 4.1961936950683594 10.086091041564941
v -0.83630579710006714 4.3467493057250977 10.144801139831543
v -0.9050593376159668 4.3467493057250977 10.086091041564941
v 1.1092220544815063 31.346748352050781 5.6860909461975098
v 1.1636941432952881 31.346748352050781 5.7641029357910156
v -6.386970043182373 48.546749114990234 11.686090469360352
v -6.2363057136535645 48.546749114990234 11.646857261657715
v 31.363693237304687 -38.191787719726563 21.286090850830078
v 7.7935805320739746 -18.053249359130859 9.2860908508300781
v -0.67472434043884277 4.3467493057250977 10.286090850830078
v -0.63630574941635132 4.2827010154724121 10.286090850830078
v -3.0363056659698486 24.447799682617188 4.486091136932373
v 1.3256869316101074 31.346748352050781 5.8860912322998047
v -2.2363057136535645 2.0130293369293213 2.0860910415649414
v 6.3636941909790039 -8.2532501220703125 -1.6021561622619629
v -2.4363057613372803 2.1467494964599609 2.2654533386230469
v 20.163694381713867 -23.203639984130859 7.6860909461975098
v -6.5012660026550293 48.746749877929688 11.686090469360352
v -2.2363057136535645 2.1467494964599609 2.0790166854858398
v 20.018251419067383 -23.053249359130859 7.6860909461975098
v -0.63630574941635132 4.3467493057250977 10.318068504333496
v 1.1174429655075073 31.546749114990234 5.6860909461975098
v 1.1636941432952881 31.546749114990234 5.7519798278808594
v -0.56374573707580566 4.1467494964599609 10.286090850830078
v -2.4799578189849854 2.3467495441436768 2.2860910892486572
v -2.4363057613372803 2.3467495441436768 2.2381353378295898
v 19.963693618774414 -22.999298095703125 7.6860909461975098
v -4.1064510345458984 45.946750640869141 18.286090850830078
v -4.2363057136535645 45.946750640869141 18.451755523681641
v 7.163693904876709 -17.507423400878906 8.8860912322998047
v 7.163693904876709 -17.453250885009766 8.922816276550293
v 7.1345310211181641 -17.453250885009766 8.8860912322998047
v 19.814365386962891 -22.853250503540039 7.6860909461975098
v 6.5636940002441406 -8.2916536331176758 -1.513908863067627
v -6.367516040802002 48.746749877929688 11.686090469360352
v -6.2363057136535645 48.746749877929688 11.642976760864258
v -4.8363056182861328 24.914215087890625 4.486091136932373
v 6.5636940002441406 -8.2532501220703125 -1.4971190690994263
v 1.3636941909790039 31.546749114990234 5.8917312622070313
v -5.9569540023803711 48.546749114990234 11.486090660095215
v -5.8363056182861328 48.546749114990234 11.380810737609863
v 7.3086166381835938 -17.453250885009766 9.0860910415649414
v -2.2700390815734863 2.3467495441436768 2.0860910415649414
v 7.3636941909790039 -17.566389083862305 9.0860910415649414
v 1.3636941909790039 31.346748352050781 5.9027400016784668
v 6.3727364540100098 -8.0532503128051758 -1.513908863067627
v -0.43630579113960266 4.1467494964599609 10.401287078857422
v -2.6159851551055908 2.1467494964599609 2.486091136932373
v -3.2363057136535645 22.644681930541992 14.686090469360352
v -5.9858789443969727 48.746749877929688 11.486090660095215
v -5.8363056182861328 48.746749877929688 11.335403442382813
v 41.963695526123047 -39.453250885009766 27.886713027954102
v 7.0222539901733398 -17.253250122070313 8.8860912322998047
v -0.34197181463241577 4.1467494964599609 10.486090660095215
v 7.163693904876709 -17.253250122070313 9.0494718551635742
v -6.0363059043884277 48.546749114990234 11.539420127868652
v -2.6363058090209961 2.3340601921081543 2.486091136932373
v 7.1973457336425781 -17.253250122070313 9.0860910415649414
v 1.1198959350585937 31.746749877929688 5.6860909461975098
v 1.1636941432952881 31.746749877929688 5.7495112419128418
v -0.43630579113960266 4.3467493057250977 10.472156524658203
v 31.163694381713867 -38.172126770019531 21.086090087890625
v 7.3636941909790039 -17.453250885009766 9.1479043960571289
v 5.5636940002441406 -7.8532505035400391 -1.6849809885025024
v 1.3636941909790039 31.746749877929688 5.9014606475830078
v 31.163694381713867 -38.253250122070313 21.115406036376953
v 31.339048385620117 -38.253250122070313 21.286090850830078
v -6.0363059043884277 48.746749877929688 11.523468017578125
v 5.7636942863464355 -7.8532505035400391 -1.665937066078186
v 1.1199951171875 31.946748733520508 5.6860909461975098
v 1.1636941432952881 31.946748733520508 5.7434811592102051
v 7.3636941909790039 -17.253250122070313 9.2560129165649414
v -0.83630579710006714 4.5467495918273926 10.23157787322998
v -2.5026569366455078 2.5467495918273926 2.2860910892486572
v -2.4363057613372803 2.5467495918273926 2.218766450881958
v -1.0043485164642334 4.5467495918273926 10.086091041564941
v -0.77762699127197266 4.5467495918273926 10.286090850830078
v 5.5636940002441406 -7.6532502174377441 -1.6540265083312988
v 1.3636941909790039 31.946748733520508 5.8881335258483887
v 7.4940681457519531 -17.453250885009766 9.2860908508300781
v -5.7645177841186523 48.346748352050781 11.286090850830078
v 18.163694381713867 -20.960744857788086 7.486091136932373
v 18.148857116699219 -20.853250503540039 7.2860908508300781
v 18.072202682495117 -20.853250503540039 7.486091136932373
v -2.2363057136535645 2.5467495918273926 2.0722944736480713
v 7.5636940002441406 -17.609331130981445 9.2860908508300781
v -0.8661876916885376 4.7467494010925293 10.286090850830078
v -0.83630579710006714 4.6853184700012207 10.286090850830078
v 5.7636942863464355 -7.6532502174377441 -1.6075862646102905
v -3.4363057613372803 22.652252197265625 14.686090469360352
v -2.4995362758636475 2.7467496395111084 2.2860910892486572
v -2.4363057613372803 2.7467496395111084 2.2316393852233887
v 18.174829483032227 -21.053249359130859 7.6860909461975098
v 18.007089614868164 -20.853250503540039 7.6860909461975098
v -5.7453570365905762 48.546749114990234 11.286090850830078
v -1.9711087942123413 21.146749496459961 4.0860910415649414
v -1.8363057374954224 21.146749496459961 4.1249470710754395
v -1.8363057374954224 20.93235969543457 4.0860910415649414
v -4.0363059043884277 46.146747589111328 18.146938323974609
v -3.9658873081207275 46.146747589111328 18.086090087890625
v 41.763694763183594 -39.453250885009766 27.893569946289063
v 5.9636940956115723 -7.8532505035400391 -1.6134270429611206
v 31.134618759155273 -38.253250122070313 21.086090087890625
v 7.394749641418457 -17.253250122070313 9.2860908508300781
v -2.2363057136535645 2.6229534149169922 2.0860910415649414
v -2.2529528141021729 21.546749114990234 4.0860910415649414
v -2.2363057136535645 21.546749114990234 4.0906181335449219
v -2.2363057136535645 21.528690338134766 4.0860910415649414
v 6.163693904876709 -7.8532505035400391 -1.5339710712432861
v 1.5636942386627197 31.346748352050781 5.9959168434143066
v -0.63630574941635132 4.5467495918273926 10.399127006530762
v -5.7900629043579102 48.746749877929688 11.286090850830078
v -3.2363057136535645 22.546749114990234 14.653385162353516
v -2.2136993408203125 2.7467496395111084 2.0860910415649414
v 17.763694763183594 -20.551725387573242 7.6860909461975098
v 17.763694763183594 -20.462213516235352 7.486091136932373
v 17.683040618896484 -20.453250885009766 7.6860909461975098
v 1.763694167137146 31.346748352050781 6.0566225051879883
v 5.9636940956115723 -7.6532502174377441 -1.5406827926635742
v 17.763694763183594 -20.453250885009766 7.4651851654052734
v 7.0889272689819336 -17.053249359130859 9.0860910415649414
v -2.0363056659698486 21.302030563354492 4.0860910415649414
v -2.0363056659698486 21.346750259399414 4.0928378105163574
v -1.8363057374954224 21.346750259399414 4.1194915771484375
v -7.9345149993896484 48.946750640869141 11.486090660095215
v -7.8363056182861328 48.946750640869141 11.264209747314453
v 7.163693904876709 -17.190635681152344 9.0860910415649414
v 17.963693618774414 -20.725896835327148 7.486091136932373
v 17.963693618774414 -20.653249740600586 7.3252630233764648
v 17.906721115112305 -20.653249740600586 7.486091136932373
v -0.63630574941635132 4.7467494010925293 10.457804679870605
v 1.5636942386627197 31.546749114990234 5.9882893562316895
v 6.163693904876709 -7.8032360076904297 -1.513908863067627
v -7.9053969383239746 49.146747589111328 11.486090660095215
v -7.8363056182861328 49.146747589111328 11.320630073547363
v -7.8363056182861328 49.030513763427734 11.286090850830078
v 6.0296487808227539 -7.6532502174377441 -1.513908863067627
v -2.0363056659698486 21.546749114990234 4.1033425331115723
v 1.763694167137146 31.546749114990234 6.0584526062011719
v 17.963693618774414 -20.635379791259766 7.2860908508300781
v 31.312726974487305 -38.453250885009766 21.286090850830078
v 31.163694381713867 -38.453250885009766 21.138925552368164
v -0.50726336240768433 4.5467495918273926 10.486090660095215
v -0.43630579113960266 4.3936495780944824 10.486090660095215
v 7.163693904876709 -17.053249359130859 9.1715421676635742
v -7.9979710578918457 48.946750640869141 11.686090469360352
v 5.5636940002441406 -7.4532504081726074 -1.5981467962265015
v -1.8363057374954224 21.546749114990234 4.0992779731750488
v -2.5049307346343994 2.9467494487762451 2.2860910892486572
v -2.4363057613372803 2.9467494487762451 2.2312986850738525
v 1.9636942148208618 31.346748352050781 6.0078024864196777
v 17.819690704345703 -20.453250885009766 7.2860908508300781
v -7.9713354110717773 49.146747589111328 11.686090469360352
v -3.4363057613372803 22.546749114990234 14.645193099975586
v 7.279935359954834 -17.053249359130859 9.2860908508300781
v 5.7636942863464355 -7.4532504081726074 -1.5343742370605469
v 7.3636941909790039 -17.19599723815918 9.2860908508300781
v 2.1636941432952881 31.346748352050781 5.9421882629394531
v -2.2253897190093994 2.9467494487762451 2.0860910415649414
v -0.59615349769592285 4.7467494010925293 10.486090660095215
v 5.5798959732055664 -7.2532501220703125 -1.513908863067627
v -7.8163142204284668 49.146747589111328 11.286090850830078
v -4.0363059043884277 45.946750640869141 18.207983016967773
v -3.8917229175567627 45.946750640869141 18.086090087890625
v -2.553926944732666 3.1467494964599609 2.2860910892486572
v -2.4363057613372803 3.1467494964599609 2.1883862018585205
v 1.9636942148208618 31.546749114990234 6.0136756896972656
v -1.6363058090209961 20.946748733520508 4.0781183242797852
v -1.6363058090209961 21.146749496459961 4.1263923645019531
v 7.154327392578125 -16.853250503540039 9.2860908508300781
v 7.163693904876709 -16.867168426513672 9.2860908508300781
v 17.963693618774414 -20.802526473999023 7.6860909461975098
v 17.843841552734375 -20.653249740600586 7.6860909461975098
v -7.8849549293518066 49.346748352050781 11.486090660095215
v -7.8363056182861328 49.346748352050781 11.368633270263672
v 5.7636942863464355 -7.3968958854675293 -1.513908863067627
v -0.97603523731231689 4.9467496871948242 10.286090850830078
v 2.1636941432952881 31.546749114990234 5.940739631652832
v 31.111963272094727 -38.453250885009766 21.086090087890625
v -1.4363057613372803 21.060609817504883 4.0860910415649414
v -2.314396858215332 3.1467494964599609 2.0860910415649414
v -1.4363057613372803 21.146749496459961 4.1168303489685059
v -7.8785429000854492 49.546749114990234 11.486090660095215
v -7.8363056182861328 49.546749114990234 11.392806053161621
v -1.2363057136535645 21.083354949951172 4.0860910415649414
v 5.9636940956115723 -7.5802993774414063 -1.513908863067627
v -3.2363057136535645 22.346748352050781 14.591341018676758
v 1.5636942386627197 31.746749877929688 5.9872899055480957
v -1.2363057136535645 21.146749496459961 4.1050195693969727
v -7.9503378868103027 49.346748352050781 11.686090469360352
v 5.8264503479003906 -7.4532504081726074 -1.513908863067627
v -0.83630579710006714 4.9467496871948242 10.375138282775879
v -1.0363057851791382 21.146749496459961 4.0813913345336914
v -7.9544963836669922 49.546749114990234 11.686090469360352
v 1.763694167137146 31.746749877929688 6.0510234832763672
v -1.6363058090209961 21.346750259399414 4.1392903327941895
v 17.586627960205078 -20.253250122070313 7.486091136932373
v 17.654781341552734 -20.253250122070313 7.2860908508300781
v -0.6873202919960022 4.9467496871948242 10.486090660095215
v -0.63630574941635132 4.8345441818237305 10.486090660095215
v 17.763694763183594 -20.384920120239258 7.2860908508300781
v 1.5636942386627197 31.946748733520508 5.9840316772460937
v -7.7921185493469238 49.346748352050781 11.286090850830078
v -1.4363057613372803 21.346750259399414 4.1581883430480957
v 17.563694000244141 -20.13578987121582 7.2860908508300781
v 17.432806015014648 -20.053249359130859 7.486091136932373
v 1.763694167137146 31.946748733520508 6.057368278503418
v 17.499095916748047 -20.053249359130859 7.2860908508300781
v -3.4363057613372803 22.346748352050781 14.570838928222656
v -7.7774238586425781 49.546749114990234 11.286090850830078
v 6.2111058235168457 -7.8532505035400391 -1.513908863067627
v 7.0131726264953613 -16.653249740600586 9.2860908508300781
v 42.117397308349609 -39.653251647949219 27.686090469360352
v -1.6363058090209961 21.546749114990234 4.1396560668945313
v -0.83630579710006714 5.1467494964599609 10.449292182922363
v -2.6025972366333008 3.3467495441436768 2.2860910892486572
v -2.4363057613372803 3.3467495441436768 2.1348717212677002
v 1.9636942148208618 31.746749877929688 6.019320011138916
v 17.563694000244141 -20.308252334594727 7.6860909461975098
v 17.563694000244141 -20.253250122070313 7.5531983375549316
v 17.521677017211914 -20.253250122070313 7.6860909461975098
v -0.78602713346481323 5.1467494964599609 10.486090660095215
v -2.3941478729248047 3.3467495441436768 2.0860910415649414
v -7.8566079139709473 49.746749877929688 11.486090660095215
v -7.8363056182861328 49.746749877929688 11.450058937072754
v -7.8363056182861328 49.852649688720703 11.486090660095215
v 2.1636941432952881 31.746749877929688 5.9533390998840332
v -1.4363057613372803 21.546749114990234 4.1761908531188965
v 41.963695526123047 -39.653251647949219 27.697084426879883
v 3.7636940479278564 -7.213526725769043 -1.513908863067627
v 3.7636940479278564 -7.0532503128051758 -1.5235133171081543
v 3.9636940956115723 -7.0532503128051758 -1.6095314025878906
v -2.4273147583007813 3.5467495918273926 2.0860910415649414
v -0.90333956480026245 5.3467493057250977 10.486090660095215
v -0.83630579710006714 5.2347006797790527 10.486090660095215
v -7.9431371688842773 49.746749877929688 11.686090469360352
v 1.9636942148208618 31.946748733520508 6.0305056571960449
v -1.2363057136535645 21.346750259399414 4.141970157623291
v 4.1636943817138672 -7.0532503128051758 -1.6109548807144165
v 30.963693618774414 -38.189739227294922 20.886091232299805
v 30.946460723876953 -38.253250122070313 20.886091232299805
v -7.9074411392211914 49.946750640869141 11.686090469360352
v -7.8363056182861328 49.946750640869141 11.526874542236328
v 17.363693237304687 -20.053249359130859 7.719383716583252
v 2.1636941432952881 31.946748733520508 5.965857982635498
v -1.0363057851791382 21.190422058105469 4.0860910415649414
v -1.0017527341842651 5.5467495918273926 10.486090660095215
v -1.0363057851791382 21.346750259399414 4.1085190773010254
v -7.7163538932800293 49.746749877929688 11.286090850830078
v 3.8107261657714844 -6.8532505035400391 -1.513908863067627
v 3.9636940956115723 -6.8532505035400391 -1.5833914279937744
v 3.7636940479278564 -6.9746160507202148 -1.513908863067627
v 1.134125828742981 32.146747589111328 5.6860909461975098
v 1.1636941432952881 32.146747589111328 5.722480297088623
v -1.2363057136535645 21.546749114990234 4.1776828765869141
v 4.1636943817138672 -6.8532505035400391 -1.6067901849746704
v -3.8363056182861328 45.815826416015625 18.086090087890625
v -3.8363056182861328 45.746749877929688 18.111185073852539
v -3.8009369373321533 45.746749877929688 18.086090087890625
v -1.0363057851791382 21.546749114990234 4.1627030372619629
v 1.3886935710906982 32.146747589111328 5.8860912322998047
v -2.4363057613372803 3.604743480682373 2.0860910415649414
v -7.8120889663696289 49.946750640869141 11.486090660095215
v -7.6363058090209961 49.926742553710938 11.286090850830078
v 18.563694000244141 -21.419771194458008 7.486091136932373
v 18.563694000244141 -21.343042373657227 7.2860908508300781
v 18.417036056518555 -21.253250122070313 7.486091136932373
v 18.485988616943359 -21.253250122070313 7.2860908508300781
v -2.4663488864898682 3.7467496395111084 2.0860910415649414
v 4.3636941909790039 -7.0532503128051758 -1.5922313928604126
v 1.1392768621444702 32.346748352050781 5.6860909461975098
v 1.1636941432952881 32.346748352050781 5.7178769111633301
v -3.6363058090209961 23.146749496459961 14.838271141052246
v 18.563694000244141 -21.510402679443359 7.6860909461975098
v 18.563694000244141 -21.453250885009766 7.5561156272888184
v 18.51658821105957 -21.453250885009766 7.6860909461975098
v -3.6363058090209961 22.946748733520508 14.786130905151367
v -1.8363057374954224 5.966118335723877 10.086091041564941
v -1.8363057374954224 6.1467494964599609 10.180486679077148
v -2.0040836334228516 6.1467494964599609 10.086091041564941
v 4.5636940002441406 -7.0532503128051758 -1.5974349975585937
v -3.8363056182861328 45.546749114990234 18.205156326293945
v -3.7101659774780273 45.546749114990234 18.086090087890625
v -2.0363056659698486 6.1878409385681152 10.086091041564941
v -2.0363056659698486 6.3467493057250977 10.164976119995117
v -2.1598620414733887 6.3467493057250977 10.086091041564941
v 1.3698889017105103 32.346748352050781 5.8860912322998047
v -2.5262002944946289 3.9467494487762451 2.0860910415649414
v 5.3636941909790039 -14.053250312805176 8.9912300109863281
v 5.2324223518371582 -14.053250312805176 8.8860912322998047
v 5.3636941909790039 -14.277920722961426 8.8860912322998047
v 4.3636941909790039 -6.8532505035400391 -1.5827598571777344
v -3.8363056182861328 23.146749496459961 14.824973106384277
v 41.763694763183594 -39.653251647949219 27.716630935668945
v -7.8344969749450684 50.146747589111328 11.686090469360352
v -3.8363056182861328 22.946748733520508 14.77567195892334
v 18.363693237304687 -21.253250122070313 7.6447372436523437
v -1.8363057374954224 6.3467493057250977 10.26103401184082
v 18.363693237304687 -21.266956329345703 7.6860909461975098
v -7.7320384979248047 50.146747589111328 11.486090660095215
v -7.6363058090209961 50.146747589111328 11.376056671142578
v 0.51477056741714478 20.146749496459961 4.2860908508300781
v 0.35405662655830383 20.146749496459961 4.0860910415649414
v 30.963693618774414 -38.453250885009766 20.932832717895508
v 1.1636941432952881 32.546749114990234 5.715172290802002
v 5.1636943817138672 -13.905919075012207 8.8860912322998047
v 5.3636941909790039 -13.844245910644531 9.0860910415649414
v 18.763694763183594 -21.577259063720703 7.2860908508300781
v 18.592058181762695 -21.453250885009766 7.486091136932373
v 5.1377034187316895 -13.853250503540039 8.8860912322998047
v 18.657125473022461 -21.453250885009766 7.2860908508300781
v 4.5636940002441406 -6.8532505035400391 -1.5763804912567139
v 0.28226348757743835 20.346750259399414 4.0860910415649414
v 0.36369422078132629 20.346750259399414 4.148129940032959
v -3.6363058090209961 22.746749877929688 14.734705924987793
v 41.563694000244141 -39.453250885009766 27.891208648681641
v -1.4363057613372803 5.7467494010925293 10.222502708435059
v -1.6363058090209961 5.7336363792419434 10.086091041564941
v 1.3663344383239746 32.546749114990234 5.8860912322998047
v -4.2363057136535645 45.846813201904297 18.486091613769531
v 5.1636943817138672 -13.653250694274902 8.9902639389038086
v 5.013554573059082 -13.653250694274902 8.8860912322998047
v -4.0363059043884277 45.779853820800781 18.286090850830078
v -7.5178289413452148 50.146747589111328 11.286090850830078
v 3.8714385032653809 -6.6532502174377441 -1.513908863067627
v 3.9636940956115723 -6.6532502174377441 -1.5513662099838257
v 0.47722610831260681 20.346750259399414 4.2860908508300781
v -4.1966671943664551 45.746749877929688 18.486091613769531
v -1.6363058090209961 5.9467496871948242 10.173925399780273
v -1.8148483037948608 5.9467496871948242 10.086091041564941
v -3.8363056182861328 22.746749877929688 14.727070808410645
v 3.7258739471435547 3.9467494487762451 2.0860910415649414
v 3.7636940479278564 3.9467494487762451 2.1444122791290283
v 3.7636940479278564 3.8466222286224365 2.0860910415649414
v 4.1636943817138672 -6.6532502174377441 -1.5737911462783813
v 5.2738051414489746 -13.653250694274902 9.0860910415649414
v 0.56369417905807495 20.146749496459961 4.3484559059143066
v 41.504665374755859 -39.453250885009766 27.886091232299805
v 41.363693237304688 -39.432010650634766 27.886091232299805
v -7.6363058090209961 50.287185668945313 11.486090660095215
v 1.3903394937515259 32.746749877929687 5.8860912322998047
v 1.1636941432952881 32.746749877929687 5.7013149261474609
v -1.4428727626800537 5.9467496871948242 10.286090850830078
v -1.4363057613372803 5.9309477806091309 10.286090850830078
v -2.5645027160644531 4.1467494964599609 2.0860910415649414
v 3.933438777923584 -6.4532504081726074 -1.513908863067627
v 3.9636940956115723 -6.4532504081726074 -1.5188905000686646
v 5.3636941909790039 -13.653250694274902 9.1643953323364258
v 0.56369417905807495 20.346750259399414 4.3814139366149902
v -3.9123771190643311 45.546749114990234 18.286090850830078
v -4.0363059043884277 45.546749114990234 18.42460823059082
v -2.581751823425293 4.3467493057250977 2.0860910415649414
v -7.5843806266784668 50.346748352050781 11.486090660095215
v -7.4363055229187012 50.346748352050781 11.367600440979004
v 5.7636942863464355 -14.985409736633301 8.8860912322998047
v 5.7636942863464355 -14.853250503540039 8.9709377288818359
v 5.6858816146850586 -14.853250503540039 8.8860912322998047
v -7.4363055229187012 50.223388671875 11.286090850830078
v 31.163694381713867 -38.653251647949219 21.125322341918945
v 31.328878402709961 -38.653251647949219 21.286090850830078
v 4.1636943817138672 -6.4631834030151367 -1.513908863067627
v 4.0037260055541992 -6.4532504081726074 -1.513908863067627
v -4.0363059043884277 23.146749496459961 14.804717063903809
v -4.0363059043884277 22.946748733520508 14.750535011291504
v -1.3534916639328003 5.7467494010925293 10.286090850830078
v 5.7971768379211426 -15.053250312805176 8.8860912322998047
v -0.036305785179138184 20.70680046081543 4.0860910415649414
v -0.036305785179138184 20.746749877929688 4.0926895141601562
v 0.16369421780109406 20.746749877929688 4.1191649436950684
v 5.9636940956115723 -15.038449287414551 9.0860910415649414
v 0.16369421780109406 20.587408065795898 4.0860910415649414
v 31.123796463012695 -38.653251647949219 21.086090087890625
v -2.6096343994140625 4.5467495918273926 2.0860910415649414
v 4.3636941909790039 -6.6532502174377441 -1.541262149810791
v 0.18829971551895142 20.546749114990234 4.0860910415649414
v 0.36369422078132629 20.546749114990234 4.2001442909240723
v -4.2363057136535645 22.946748733520508 14.722944259643555
[truncated: 26,471,402 more chars]
