# Supplementary material for: A Middle Palaeolithic wooden digging stick from Aranbaltza III, Spain
Source: PLoS One. 2018 Mar 28;13(3):e0195044. doi: 10.1371/journal.pone.0195044 (PMC5874079; doi:10.1371/journal.pone.0195044)
Supplement: S5 File — (ZIP) [file pone.0195044.s005.zip › 0_SFusion.xf]

1 0 0 0 
0 1 0 0 
0 0 1 0 
0 0 0 1 
0.000000
