# Supplementary material for: A Middle Palaeolithic wooden digging stick from Aranbaltza III, Spain
Source: PLoS One. 2018 Mar 28;13(3):e0195044. doi: 10.1371/journal.pone.0195044 (PMC5874079; doi:10.1371/journal.pone.0195044)
Supplement: S6 File — (ZIP) [file pone.0195044.s006.zip › 0_SFusion.obj]

# File exported by Artec Group 3D Scanning Solutions
# www.artec-group.com

# 201922 vertices
# 403840 triangular faces

mtllib 0_SFusion.mtl

v 5.5925412178039551 55.034496307373047 10.464799880981445
v 5.8520803451538086 54.908176422119141 10.464799880981445
v 5.6574258804321289 54.952720642089844 10.332841873168945
v -15.20745849609375 -34.153701782226562 2.4648001194000244
v -15.20745849609375 -34.091823577880859 2.4896228313446045
v -15.116719245910645 -34.091823577880859 2.4648001194000244
v 5.5925412178039551 54.960033416748047 10.264800071716309
v 3.1925413608551025 38.037532806396484 3.4648001194000244
v 3.1925413608551025 37.972255706787109 3.2648000717163086
v 3.1562399864196777 38.108173370361328 3.2648000717163086
v 12.965183258056641 -2.6918251514434814 4.6648001670837402
v 12.992541313171387 -2.6918251514434814 4.506690502166748
v 12.953229904174805 -2.4918251037597656 4.6648001670837402
v -5.4151911735534668 -36.691825866699219 5.864799976348877
v -5.4397730827331543 -36.691825866699219 5.6648001670837402
v -5.4074587821960449 -36.644989013671875 5.6648001670837402
v 3.1737070083618164 38.108173370361328 3.4648001194000244
v 5.5925412178039551 54.908176422119141 10.136966705322266
v 12.992541313171387 -2.4918251037597656 4.4727625846862793
v 8.9569225311279297 3.908174991607666 -0.33519992232322693
v 8.9925413131713867 3.908174991607666 -0.3041529655456543
v 8.9695253372192383 3.7081749439239502 -0.33519992232322693
v -24.328054428100586 -37.691825866699219 7.0648002624511719
v -24.20745849609375 -37.691825866699219 6.9634814262390137
v -24.324600219726563 -37.891826629638672 6.864799976348877
v -24.407459259033203 -37.7598876953125 7.0648002624511719
v -24.407459259033203 -37.891826629638672 6.9215145111083984
v -24.20745849609375 -37.804515838623047 6.864799976348877
v 3.1925413608551025 38.108173370361328 3.5463738441467285
v -5.2966709136962891 -36.491825103759766 5.864799976348877
v -5.2921218872070312 -36.491825103759766 5.6648001670837402
v -3.1599295139312744 -18.091825485229492 1.2648000717163086
v -3.0074586868286133 -18.091825485229492 1.2878990173339844
v -3.0074586868286133 -18.20611572265625 1.2648000717163086
v 8.3539886474609375 53.708175659179687 10.064800262451172
v 8.1925411224365234 53.679706573486328 10.064800262451172
v 8.2627220153808594 53.541187286376953 10.187793731689453
v -15.20745849609375 -33.891826629638672 2.5721635818481445
v 13.00229549407959 -2.6918251514434814 4.4647998809814453
v -24.051536560058594 -37.691825866699219 6.864799976348877
v -15.007458686828613 -34.0233154296875 2.4648001194000244
v -2.8082499504089355 -18.091825485229492 1.2648000717163086
v -15.007458686828613 -33.891826629638672 2.5141122341156006
v 9.1925411224365234 3.908174991607666 -0.2008499950170517
v 9.1925411224365234 3.7081749439239502 -0.21387879550457001
v 3.2822198867797852 37.708175659179688 3.4648001194000244
v 3.2681126594543457 37.708175659179688 3.2648000717163086
v 3.2262990474700928 37.908176422119141 3.4648001194000244
v -5.2074589729309082 -36.395534515380859 5.6648001670837402
v 3.2103900909423828 37.908176422119141 3.2648000717163086
v -24.20745849609375 -37.594493865966797 7.0648002624511719
v -5.2074589729309082 -36.332122802734375 5.864799976348877
v -14.867878913879395 -33.891826629638672 2.4648001194000244
v 8.9297685623168945 4.1081748008728027 -0.33519992232322693
v 8.9925413131713867 4.1081748008728027 -0.29261288046836853
v 8.3925409317016602 53.708175659179687 10.069360733032227
v 12.992541313171387 -2.4015848636627197 4.4647998809814453
v 12.953402519226074 -2.2918250560760498 4.6648001670837402
v 12.990066528320313 -2.2918250560760498 4.4647998809814453
v -3.2074587345123291 -17.973224639892578 1.2648000717163086
v -3.2074587345123291 -17.891824722290039 1.2732385396957397
v -3.0074586868286133 -17.891824722290039 1.3144917488098145
v 9.1925411224365234 4.1081748008728027 -0.18525993824005127
v -24.058788299560547 -37.491825103759766 7.0648002624511719
v -24.00745964050293 -37.491825103759766 7.0314016342163086
v 8.3925409317016602 53.480133056640625 10.264800071716309
v -15.807458877563477 -33.799678802490234 2.8648002147674561
v -15.807458877563477 -33.891826629638672 2.818488597869873
v -15.912636756896973 -33.891826629638672 2.8648002147674561
v -24.00745964050293 -37.663455963134766 6.864799976348877
v 3.3153443336486816 37.708175659179688 3.6648001670837402
v 3.2661697864532471 37.908176422119141 3.6648001670837402
v -5.3500299453735352 -36.691825866699219 6.0648002624511719
v -5.2236218452453613 -36.491825103759766 6.0648002624511719
v 8.3925409317016602 53.308174133300781 10.367602348327637
v -24.407459259033203 -37.691825866699219 7.1352581977844238
v 12.961994171142578 -2.6918251514434814 4.864799976348877
v 12.949885368347168 -2.4918251037597656 4.864799976348877
v -2.8074586391448975 -18.090648651123047 1.2648000717163086
v -2.8074586391448975 -17.891824722290039 1.2941782474517822
v 8.9146127700805664 4.3081750869750977 -0.33519992232322693
v 8.9925413131713867 4.3081750869750977 -0.28939005732536316
v -15.677278518676758 -33.691825866699219 2.8648002147674561
v -15.60745906829834 -33.691825866699219 2.8340685367584229
v -15.60745906829834 -33.891826629638672 2.7385480403900146
v -5.2074589729309082 -36.448989868164063 6.0648002624511719
v 12.954147338867188 -2.2918250560760498 4.864799976348877
v -24.327690124511719 -37.491825103759766 7.2648000717163086
v -24.20745849609375 -37.491825103759766 7.1679816246032715
v 3.2221739292144775 38.108173370361328 3.6648001670837402
v -24.407459259033203 -37.562808990478516 7.2648000717163086
v 9.1925411224365234 4.3081750869750977 -0.17100724577903748
v -15.60745906829834 -33.627349853515625 2.8648002147674561
v 12.960536956787109 -2.091825008392334 4.6648001670837402
v -2.7224011421203613 -17.891824722290039 1.2648000717163086
v 8.8853645324707031 4.5081748962402344 -0.33519992232322693
v 8.9925413131713867 4.5081748962402344 -0.27017104625701904
v 12.98366641998291 -2.091825008392334 4.4647998809814453
v -23.79857063293457 -37.491825103759766 6.864799976348877
v 7.9925413131713867 53.308174133300781 10.361538887023926
v 3.1209168434143066 38.308174133300781 3.4648001194000244
v 3.0995731353759766 38.308174133300781 3.2648000717163086
v 9.1925411224365234 4.5081748962402344 -0.1560245156288147
v -15.407459259033203 -33.847671508789062 2.6648001670837402
v -15.407459259033203 -33.891826629638672 2.6466424465179443
v -15.446202278137207 -33.891826629638672 2.6648001670837402
v 12.971419334411621 -1.8918250799179077 4.4647998809814453
v 7.9925413131713867 53.628795623779297 10.064800262451172
v 12.950930595397949 -1.8918250799179077 4.6648001670837402
v 3.0756187438964844 38.508174896240234 3.4648001194000244
v 3.0421359539031982 38.508174896240234 3.2648000717163086
v -3.6074588298797607 -17.691825866699219 1.3011144399642944
v -3.518064022064209 -17.691825866699219 1.2648000717163086
v -3.6074588298797607 -17.891824722290039 1.2700313329696655
v -24.00745964050293 -37.459632873535156 7.0648002624511719
v 12.962544441223145 -2.091825008392334 4.864799976348877
v -15.255087852478027 -33.691825866699219 2.6648001670837402
v -15.20745849609375 -33.691825866699219 2.6468203067779541
v -3.2849242687225342 -17.691825866699219 1.2648000717163086
v -3.2074587345123291 -17.691825866699219 1.2953213453292847
v 7.5925412178039551 53.568088531494141 10.064800262451172
v 7.5925412178039551 53.308174133300781 10.464832305908203
v 7.7592196464538574 53.451766967773438 10.247590065002441
v -24.20745849609375 -37.399394989013672 7.2648000717163086
v 3.1925413608551025 38.235015869140625 3.6648001670837402
v 3.1745576858520508 38.308174133300781 3.6648001670837402
v 12.957185745239258 -1.8918250799179077 4.864799976348877
v -15.20745849609375 -33.650157928466797 2.6648001670837402
v 8.8482246398925781 4.7081747055053711 -0.33519992232322693
v 8.9925413131713867 4.7081747055053711 -0.24060550332069397
v -3.6074588298797607 -17.491825103759766 1.3472039699554443
v -3.4074587821960449 -17.55400276184082 1.2648000717163086
v -3.4074587821960449 -17.491825103759766 1.274616003036499
v -5.1771931648254395 -36.291824340820313 5.864799976348877
v 3.1321568489074707 38.508174896240234 3.6648001670837402
v -5.0954561233520508 -36.291824340820313 5.6648001670837402
v -24.049440383911133 -37.291824340820312 7.2648000717163086
v -24.00745964050293 -37.291824340820312 7.2377090454101563
v -15.407459259033203 -33.691825866699219 2.7371358871459961
v 9.1951665878295898 4.7081747055053711 -0.13519991934299469
v -24.00745964050293 -37.262592315673828 7.2648000717163086
v -5.1338086128234863 -36.291824340820313 6.0648002624511719
v -3.2074587345123291 -17.491825103759766 1.3222981691360474
v 8.798100471496582 4.908174991607666 -0.33519992232322693
v 8.9925413131713867 4.908174991607666 -0.20950695872306824
v 12.954409599304199 -1.6918251514434814 4.4647998809814453
v 12.948219299316406 -1.6918251514434814 4.6648001670837402
v 7.79254150390625 53.589149475097656 10.064800262451172
v -23.807458877563477 -37.316509246826172 7.0648002624511719
v -15.474340438842773 -33.491825103759766 2.8648002147674561
v -15.407459259033203 -33.491825103759766 2.8338425159454346
v 12.942963600158691 -1.4918251037597656 4.4647998809814453
v 12.960740089416504 -1.4918251037597656 4.6648001670837402
v -3.0074586868286133 -17.691825866699219 1.3440397977828979
v 3.041435718536377 38.708175659179688 3.4648001194000244
v 2.9923417568206787 38.708175659179688 3.2648000717163086
v 9.1301975250244141 4.908174991607666 -0.13519991934299469
v -23.607458114624023 -37.291824340820312 6.8768434524536133
v 7.9925413131713867 53.14630126953125 10.464799880981445
v 8.3925409317016602 53.076419830322266 10.464799880981445
v 8.2325410842895508 53.189449310302734 10.422621726989746
v -23.607458114624023 -37.301322937011719 6.864799976348877
v 12.966779708862305 -1.6918251514434814 4.864799976348877
v -2.8074586391448975 -17.691825866699219 1.3263417482376099
v 2.9585950374603271 38.908176422119141 3.2648000717163086
v 2.9925413131713867 38.908176422119141 3.3700001239776611
v -15.20745849609375 -33.491825103759766 2.736464262008667
v 9.1925411224365234 4.908174991607666 -0.10506425052881241
v -23.607458114624023 -37.122699737548828 7.0648002624511719
v -5.0074586868286133 -36.200527191162109 5.6648001670837402
v 12.990047454833984 -1.4918251037597656 4.864799976348877
v -5.0074586868286133 -36.108173370361328 5.864799976348877
v -3.0074586868286133 -17.491825103759766 1.3676228523254395
v 8.7472085952758789 5.1081748008728027 -0.33519992232322693
v 8.79254150390625 5.1081748008728027 -0.30597883462905884
v 8.79254150390625 4.9268383979797363 -0.33519992232322693
v 3.018329381942749 38.908176422119141 3.4648001194000244
v -15.007458686828613 -33.691825866699219 2.576235294342041
v -4.9138669967651367 -36.091823577880859 5.6648001670837402
v -2.8074586391448975 -17.491825103759766 1.3537440299987793
v 8.7274341583251953 5.3081750869750977 -0.33519992232322693
v 8.79254150390625 5.3081750869750977 -0.29647174477577209
v 3.1082072257995605 38.708175659179688 3.6648001670837402
v 12.963327407836914 -1.2918251752853394 4.6648001670837402
v 12.929595947265625 -1.2918251752853394 4.4647998809814453
v -14.807458877563477 -33.793594360351562 2.4648001194000244
v -4.8074588775634766 -35.904747009277344 5.864799976348877
v -4.8074588775634766 -35.955463409423828 5.6648001670837402
v -14.807458877563477 -33.691825866699219 2.4931282997131348
v -3.4074587821960449 -17.291824340820313 1.3120549917221069
v -3.6074588298797607 -17.291824340820313 1.3935813903808594
v 3.0907669067382813 38.908176422119141 3.6648001670837402
v 12.943140983581543 -1.0918251276016235 4.6648001670837402
v 5.9925413131713867 54.786849975585938 10.464799880981445
v 6.2385082244873047 54.508174896240234 10.064800262451172
v 5.9925413131713867 54.687412261962891 10.064800262451172
v -15.007458686828613 -33.500530242919922 2.6648001670837402
v 12.910464286804199 -1.0918251276016235 4.4647998809814453
v -23.807458877563477 -37.087875366210937 7.2648000717163086
v -3.2074587345123291 -17.291824340820313 1.3534947633743286
v -5.0074586868286133 -36.109462738037109 6.0648002624511719
v 8.9925413131713867 5.1081748008728027 -0.19111891090869904
v 6.3925414085388184 54.508174896240234 10.460262298583984
v 6.7556447982788086 54.108177185058594 10.464799880981445
v 6.3925414085388184 54.358791351318359 10.064800262451172
v 9.0917596817016602 5.1081748008728027 -0.13519991934299469
v -3.4074587821960449 -17.091825485229492 1.3596675395965576
v -3.6074588298797607 -17.091825485229492 1.4394559860229492
v -14.99605655670166 -33.491825103759766 2.6648001670837402
v -14.807458877563477 -33.491825103759766 2.5802643299102783
v 6.6438922882080078 54.108177185058594 10.064800262451172
v 12.992541313171387 -1.2918251752853394 4.8293323516845703
v -23.607458114624023 -37.091823577880859 7.0950050354003906
v -4.8074588775634766 -35.908878326416016 6.0648002624511719
v 8.9925413131713867 5.3081750869750977 -0.18056811392307281
v -3.2074587345123291 -17.091825485229492 1.3949956893920898
v 5.9925413131713867 54.508174896240234 9.7137975692749023
v 6.7378659248352051 26.908174514770508 3.2648000717163086
v 6.79254150390625 26.908174514770508 3.3916671276092529
v 6.79254150390625 26.751161575317383 3.2648000717163086
v 6.3925414085388184 54.093242645263672 9.664799690246582
v 5.9925413131713867 54.477439880371094 9.664799690246582
v 9.0731267929077148 5.3081750869750977 -0.13519991934299469
v -4.7551736831665039 -35.891826629638672 5.6648001670837402
v -3.0074586868286133 -17.291824340820313 1.3975493907928467
v 12.992541313171387 -1.264137864112854 4.864799976348877
v 12.967257499694824 -1.0918251276016235 4.864799976348877
v 6.9158010482788086 26.308176040649414 3.2648000717163086
v 6.9925413131713867 26.308176040649414 3.3134350776672363
v 6.9375996589660645 26.108175277709961 3.2648000717163086
v 6.9925413131713867 26.108175277709961 3.2967779636383057
v 9.1925411224365234 5.1081748008728027 -0.081316061317920685
v -15.407459259033203 -33.417041778564453 2.8648002147674561
v 6.79254150390625 53.961067199707031 10.064800262451172
v 6.79254150390625 54.065341949462891 10.464799880981445
v 7.0944252014160156 53.708175659179687 10.464799880981445
v -2.8074586391448975 -17.291824340820313 1.3886295557022095
v 7.0947670936584473 53.708175659179687 10.064800262451172
v -23.576602935791016 -37.091823577880859 7.0648002624511719
v -23.407459259033203 -37.091823577880859 6.8498721122741699
v 7.1925411224365234 53.601737976074219 10.464799880981445
v 7.1925411224365234 53.652057647705078 10.064800262451172
v 7.1925411224365234 26.308176040649414 3.3685126304626465
v 7.1925411224365234 26.108175277709961 3.3569512367248535
v 9.1925411224365234 5.3081750869750977 -0.070663295686244965
v -3.0074586868286133 -17.091825485229492 1.4394519329071045
v -15.28892707824707 -33.291824340820312 2.8648002147674561
v -15.20745849609375 -33.291824340820312 2.8303203582763672
v 6.8735823631286621 26.508174896240234 3.2648000717163086
v 6.9925413131713867 26.508174896240234 3.3586692810058594
v -4.6074585914611816 -35.774089813232422 5.864799976348877
v -4.6074585914611816 -35.725826263427734 5.6648001670837402
v 9.335205078125 3.7081749439239502 -0.13519991934299469
v 9.3110885620117187 3.908174991607666 -0.13519991934299469
v -2.8074586391448975 -17.091825485229492 1.4358437061309814
v -15.20745849609375 -33.224712371826172 2.8648002147674561
v -4.5796995162963867 -35.691825866699219 5.6648001670837402
v 7.1925411224365234 26.508174896240234 3.3896031379699707
v -4.4990220069885254 -35.691825866699219 5.864799976348877
v -14.807458877563477 -33.322853088378906 2.6648001670837402
v 9.2829389572143555 4.1081748008728027 -0.13519991934299469
v -2.6074588298797607 -17.691825866699219 1.2592571973800659
v -15.007458686828613 -33.291824340820312 2.7436885833740234
v 9.3925409317016602 3.908174991607666 -0.082621350884437561
v 7.3925414085388184 26.308176040649414 3.3729126453399658
v 7.3925414085388184 26.108175277709961 3.358062744140625
v 9.3925409317016602 3.7081749439239502 -0.10001551359891891
v 12.911510467529297 -0.89182513952255249 4.6648001670837402
v -4.4074587821960449 -35.614356994628906 5.864799976348877
v 12.887845039367676 -0.89182513952255249 4.4647998809814453
v -4.4074587821960449 -35.491825103759766 5.6885256767272949
v -23.607458114624023 -36.907890319824219 7.2648000717163086
v 6.7977585792541504 53.708175659179687 9.664799690246582
v 7.4325413703918457 53.592533111572266 9.8648004531860352
v 9.6217184066772461 3.908174991607666 0.064800076186656952
v 9.5925416946411133 3.7081749439239502 0.035942342132329941
v 7.5925412178039551 26.308176040649414 3.3290557861328125
v 7.5925412178039551 26.108175277709961 3.3159499168395996
v 12.886372566223145 -0.69182509183883667 4.6648001670837402
v -4.6074585914611816 -35.783584594726562 6.0648002624511719
v 12.865559577941895 -0.69182509183883667 4.4647998809814453
v -2.6074588298797607 -17.491825103759766 1.3031198978424072
v 7.1925411224365234 53.525238037109375 9.664799690246582
v 9.3925409317016602 4.1081748008728027 -0.062327265739440918
v -2.4466001987457275 -17.491825103759766 1.2648000717163086
v 7.3925414085388184 26.508174896240234 3.3829517364501953
v 12.920294761657715 -0.89182513952255249 4.864799976348877
v -4.4917702674865723 -35.691825866699219 6.0648002624511719
v -15.095230102539063 -33.091823577880859 2.8648002147674561
v -15.007458686828613 -33.091823577880859 2.8182215690612793
v -23.407459259033203 -36.925666809082031 7.0648002624511719
v 7.5925412178039551 53.60662841796875 9.664799690246582
v 7.5925412178039551 53.610660552978516 9.8648004531860352
v 7.5925412178039551 26.508174896240234 3.3470749855041504
v 12.893243789672852 -0.69182509183883667 4.864799976348877
v -4.4074587821960449 -35.628269195556641 6.0648002624511719
v 9.5925416946411133 4.0177502632141113 0.064800076186656952
v 9.5925416946411133 4.1081748008728027 0.081675469875335693
v -14.807458877563477 -33.091823577880859 2.755868673324585
v -23.368202209472656 -36.891826629638672 7.0648002624511719
v -23.20745849609375 -36.891826629638672 6.8418288230895996
v -2.1104278564453125 -17.491825103759766 1.2648000717163086
v -2.0074586868286133 -17.491825103759766 1.2793750762939453
v -2.0074586868286133 -17.723207473754883 1.2648000717163086
v 6.8078150749206543 26.708175659179687 3.2648000717163086
v 6.9925413131713867 26.708175659179687 3.4247822761535645
v 12.874418258666992 -0.49182510375976563 4.6648001670837402
v 9.6325550079345703 3.7081749439239502 0.064800076186656952
v 12.850172996520996 -0.49182510375976563 4.4647998809814453
v -23.20745849609375 -36.756546020507813 7.0648002624511719
v 7.1925411224365234 26.708175659179687 3.4226131439208984
v -4.2819838523864746 -35.491825103759766 5.864799976348877
v -2.6074588298797607 -17.291824340820313 1.3457911014556885
v 12.859225273132324 -0.29182511568069458 4.6648001670837402
v 12.832106590270996 -0.29182511568069458 4.4647998809814453
v -4.2292594909667969 -35.491825103759766 6.0648002624511719
v 9.2579202651977539 4.3081750869750977 -0.13519991934299469
v -23.589250564575195 -36.891826629638672 7.2648000717163086
v -23.407459259033203 -36.891826629638672 7.1039419174194336
v -2.4074587821960449 -17.443267822265625 1.2648000717163086
v -15.007458686828613 -32.984764099121094 2.8648002147674561
v 12.888730049133301 -0.49182510375976563 4.864799976348877
v -2.4074587821960449 -17.291824340820313 1.2821091413497925
v 6.9925413131713867 26.857643127441406 3.4648001194000244
v 6.908879280090332 26.908174514770508 3.4648001194000244
v 9.2311773300170898 4.5081748962402344 -0.13519991934299469
v 12.884618759155273 -0.29182511568069458 4.864799976348877
v -14.88190746307373 -32.891826629638672 2.8648002147674561
v -14.807458877563477 -32.891826629638672 2.8397774696350098
v -2.6074588298797607 -17.091825485229492 1.3844016790390015
v -23.407459259033203 -36.741680145263672 7.2648000717163086
v 9.3925409317016602 4.3081750869750977 -0.047675881534814835
v 7.1263914108276367 26.908174514770508 3.4648001194000244
v 7.1925411224365234 26.908174514770508 3.4493489265441895
v -14.807458877563477 -32.826107025146484 2.8648002147674561
v -2.4074587821960449 -17.091825485229492 1.3014683723449707
v 9.5307140350341797 4.3081750869750977 0.064800076186656952
v 6.9925413131713867 26.908174514770508 3.4734096527099609
v -23.348115921020508 -36.691825866699219 7.2648000717163086
v -23.20745849609375 -36.691825866699219 7.1400251388549805
v 12.777158737182617 0.1081748902797699 4.4647998809814453
v 12.79254150390625 0.1081748902797699 4.5193090438842773
v 12.79254150390625 -7.462262874469161e-005 4.4647998809814453
v -2.3249304294586182 -17.291824340820313 1.2648000717163086
v 9.3925409317016602 4.5081748962402344 -0.035176642239093781
v -4.4074587821960449 -35.458820343017578 5.6648001670837402
v -4.2904939651489258 -35.291824340820312 5.6648001670837402
v -4.2074589729309082 -35.419666290283203 5.864799976348877
v 12.838314056396484 -0.091825105249881744 4.6648001670837402
v -2.0706381797790527 -17.291824340820313 1.2648000717163086
v -2.0074586868286133 -17.291824340820313 1.2802078723907471
v -4.2074589729309082 -35.291824340820312 5.7311611175537109
v 12.805795669555664 -0.091825105249881744 4.4647998809814453
v -23.147371292114258 -36.691825866699219 7.0648002624511719
v -23.040122985839844 -36.691825866699219 6.864799976348877
v 7.3925414085388184 26.708175659179687 3.3994479179382324
v 9.5091266632080078 4.5081748962402344 0.064800076186656952
v -4.0976567268371582 -35.291824340820312 5.864799976348877
v -2.2657968997955322 -17.091825485229492 1.2648000717163086
v 7.5925412178039551 26.708175659179687 3.3619461059570312
v -4.2074589729309082 -35.183303833007812 5.6648001670837402
v 12.828060150146484 0.1081748902797699 4.6648001670837402
v -2.2074587345123291 -17.091825485229492 1.258514404296875
v -2.0074586868286133 -17.091825485229492 1.283699631690979
v -23.20745849609375 -36.550716400146484 7.2648000717163086
v 7.3925414085388184 26.908174514770508 3.4084479808807373
v 12.866569519042969 -0.091825105249881744 4.864799976348877
v -4.0074586868286133 -35.150493621826172 5.864799976348877
v -23.00745964050293 -36.526802062988281 7.0648002624511719
v -23.00745964050293 -36.653774261474609 6.864799976348877
v -4.1449551582336426 -35.091823577880859 5.6648001670837402
v 7.5925412178039551 26.908174514770508 3.357119083404541
v -4.0074586868286133 -35.091823577880859 5.8134622573852539
v 12.848711967468262 0.1081748902797699 4.864799976348877
v -3.6074588298797607 -17.000953674316406 1.4648001194000244
v -3.6398401260375977 -17.091825485229492 1.4648001194000244
v -22.976078033447266 -36.491825103759766 7.0648002624511719
v -22.860702514648438 -36.491825103759766 6.864799976348877
v -3.8074586391448975 -16.938999176025391 1.6648000478744507
v -3.8074586391448975 -17.091825485229492 1.6234616041183472
v -3.8457200527191162 -17.091825485229492 1.6648000478744507
v 9.3925409317016602 4.7081747055053711 -0.017686393111944199
v 12.754949569702148 0.30817490816116333 4.4647998809814453
v 12.79254150390625 0.30817490816116333 4.5740809440612793
v 6.691096305847168 27.108175277709961 3.2648000717163086
v 6.79254150390625 27.108175277709961 3.4165523052215576
v -22.790180206298828 -36.291824340820313 7.0648002624511719
v -22.807458877563477 -36.438236236572266 6.864799976348877
v -10.60745906829834 -37.763416290283203 2.4648001194000244
v -10.60745906829834 -37.891826629638672 2.6131563186645508
v -10.716730117797852 -37.891826629638672 2.4648001194000244
v 5.5925412178039551 54.879104614257812 10.064800262451172
v -4.0599613189697266 -35.291824340820312 6.0648002624511719
v 9.482884407043457 4.7081747055053711 0.064800076186656952
v 12.730986595153809 0.50817489624023438 4.4647998809814453
v 12.79254150390625 0.50817489624023438 4.6201615333557129
v -3.7928831577301025 -16.891824722290039 1.6648000478744507
v -3.6074588298797607 -16.891824722290039 1.499563455581665
v 6.79254150390625 27.302211761474609 3.4648001194000244
v 6.6347622871398926 27.308176040649414 3.2648000717163086
v 6.7891201972961426 27.308176040649414 3.4648001194000244
v -23.155673980712891 -36.491825103759766 7.2648000717163086
v -23.00745964050293 -36.491825103759766 7.1051182746887207
v -10.557440757751465 -37.891826629638672 2.6648001670837402
v -10.542354583740234 -37.691825866699219 2.4648001194000244
v -10.407459259033203 -37.719715118408203 2.6648001670837402
v -4.0074586868286133 -35.221977233886719 6.0648002624511719
v -3.7168717384338379 -16.691825866699219 1.6648000478744507
v -3.6074588298797607 -16.691825866699219 1.5685194730758667
v 12.818788528442383 0.30817490816116333 4.6648001670837402
v 5.7851524353027344 54.684608459472656 9.8396329879760742
v 9.3925409317016602 4.908174991607666 0.0069116516970098019
v -10.407459259033203 -37.535198211669922 2.4648001194000244
v -3.9730575084686279 -35.091823577880859 5.864799976348877
v -23.00745964050293 -36.333183288574219 7.2648000717163086
v -10.407459259033203 -37.891826629638672 2.8112499713897705
v 12.807899475097656 0.50817489624023438 4.6648001670837402
v 9.4654054641723633 4.908174991607666 0.064800076186656952
v 6.5775012969970703 27.508174896240234 3.2648000717163086
v 6.5925412178039551 27.508174896240234 3.3013558387756348
v 6.5925412178039551 27.455148696899414 3.2648000717163086
v -3.9043290615081787 -35.091823577880859 6.0648002624511719
v 5.5925412178039551 54.802665710449219 9.8648004531860352
v -3.6604795455932617 -16.491825103759766 1.6648000478744507
v -3.6074588298797607 -16.491825103759766 1.6141149997711182
v 12.850568771362305 0.30817490816116333 4.864799976348877
v -22.966524124145508 -36.291824340820313 7.2648000717163086
v -4.0074586868286133 -34.909706115722656 5.6648001670837402
v 5.5925412178039551 54.708175659179688 9.6339406967163086
v 6.6848964691162109 27.508174896240234 3.4648001194000244
v -3.6074588298797607 -16.308916091918945 1.6648000478744507
v 9.3925409317016602 5.1081748008728027 0.021560356020927429
v 12.852848052978516 0.50817489624023438 4.864799976348877
v 5.9482073783874512 54.508174896240234 9.664799690246582
v -10.20745849609375 -37.491825103759766 2.6865456104278564
v -10.370737075805664 -37.491825103759766 2.4648001194000244
v 6.5379314422607422 27.708175659179688 3.2648000717163086
v 6.5925412178039551 27.708175659179688 3.3783540725708008
v 9.4583730697631836 5.1081748008728027 0.064800076186656952
v -3.8279471397399902 -34.891826629638672 5.864799976348877
v -22.638099670410156 -36.291824340820313 6.864799976348877
v 9.3925409317016602 5.3081750869750977 0.029791234061121941
v 6.6366367340087891 27.708175659179688 3.4648001194000244
v -10.349486351013184 -37.891826629638672 2.8648002147674561
v -10.20745849609375 -37.713584899902344 2.8648002147674561
v 5.3268904685974121 44.908176422119141 10.464799880981445
v 5.2172017097473145 45.308174133300781 10.464799880981445
v 5.2243432998657227 45.108173370361328 10.391371726989746
v 5.1741209030151367 44.908176422119141 10.264800071716309
v 9.4483890533447266 5.3081750869750977 0.064800076186656952
v 5.1925411224365234 45.108173370361328 10.323720932006836
v 6.79254150390625 27.508174896240234 3.5187439918518066
v -3.8074586391448975 -34.691825866699219 5.7165055274963379
v 5.1925411224365234 45.308174133300781 10.41788387298584
v -3.857731819152832 -34.691825866699219 5.6648001670837402
v -3.5474686622619629 -16.891824722290039 1.4648001194000244
v -3.4074587821960449 -16.891824722290039 1.4186551570892334
v -2.4456863403320312 0.70817488431930542 4.6648001670837402
v -2.4735157489776611 0.70817488431930542 4.4647998809814453
v -2.4920098781585693 0.50817489624023438 4.6648001670837402
v -3.6819252967834473 -34.691825866699219 5.864799976348877
v -2.4996590614318848 0.50817489624023438 4.4647998809814453
v 6.79254150390625 27.708175659179688 3.5573170185089111
v 5.3562793731689453 44.508174896240234 10.464799880981445
v 5.2367768287658691 44.671154022216797 10.323919296264648
v -3.2074587345123291 -16.891824722290039 1.4299545288085937
v -2.4465093612670898 0.90817487239837646 4.6648001670837402
v -2.4763212203979492 0.90817487239837646 4.4647998809814453
v -22.807458877563477 -36.1285400390625 7.2648000717163086
v -3.8074586391448975 -34.979667663574219 6.0648002624511719
v 6.8510370254516602 27.108175277709961 3.4648001194000244
v -3.8074586391448975 -34.891826629638672 5.9048757553100586
v 5.1925411224365234 44.508174896240234 10.252488136291504
v 5.1925411224365234 44.649013519287109 10.264800071716309
v -10.007458686828613 -37.491825103759766 2.8848204612731934
v -3.4074587821960449 -16.691825866699219 1.4534999132156372
v -3.7287249565124512 -34.891826629638672 6.0648002624511719
v 7.1925411224365234 27.019901275634766 3.4648001194000244
v 8.6966104507446289 5.5081748962402344 -0.33519992232322693
v 8.79254150390625 5.5081748962402344 -0.27997991442680359
v -2.4074587821960449 0.64069277048110962 4.864799976348877
v -2.4074587821960449 0.70817488431930542 4.8162016868591309
v -3.2074587345123291 -16.691825866699219 1.4417268037796021
v -2.4331779479980469 0.50817489624023438 4.864799976348877
v 5.1872429847717285 44.708175659179688 10.264800071716309
v -10.19822883605957 -37.291824340820312 2.4648001194000244
v 8.6518115997314453 5.7081747055053711 -0.33519992232322693
v 8.79254150390625 5.7081747055053711 -0.25753551721572876
v -2.4074587821960449 0.90817487239837646 4.7666597366333008
v 6.9925413131713867 27.108175277709961 3.4994750022888184
v -22.607458114624023 -36.119060516357422 7.0648002624511719
v -22.607458114624023 -36.262218475341797 6.864799976348877
v -10.072050094604492 -37.291824340820312 2.6648001670837402
v -3.6074588298797607 -34.691825866699219 6.0151429176330566
v -3.6074588298797607 -34.732692718505859 6.0648002624511719
v 8.9925413131713867 5.5081748962402344 -0.16579890251159668
v -2.3917372226715088 0.70817488431930542 4.864799976348877
v -22.579168319702148 -36.091823577880859 7.0648002624511719
v -22.442489624023438 -36.091823577880859 6.864799976348877
v 7.224428653717041 27.108175277709961 3.4648001194000244
v 9.0440101623535156 5.5081748962402344 -0.13519991934299469
v -10.050092697143555 -37.091823577880859 2.4648001194000244
v -2.36104416847229 0.90817487239837646 4.864799976348877
v -3.0074586868286133 -16.919252395629883 1.4648001194000244
v -10.007458686828613 -37.091823577880859 2.5412120819091797
v -22.407459259033203 -35.928600311279297 7.0648002624511719
v -22.407459259033203 -36.055713653564453 6.864799976348877
v -10.007458686828613 -37.204524993896484 2.6648001670837402
v 5.2406220436096191 43.508174896240234 10.464799880981445
v 5.2947149276733398 43.708175659179688 10.464799880981445
v 5.2225923538208008 43.566120147705078 10.431397438049316
v 9.0128879547119141 5.7081747055053711 -0.13519991934299469
v -3.5776798725128174 -34.691825866699219 6.0648002624511719
v 6.9925413131713867 27.308176040649414 3.5178570747375488
v 5.1925411224365234 43.397895812988281 10.464799880981445
v -2.4463672637939453 1.1081749200820923 4.6648001670837402
v -2.4490890502929687 1.1081749200820923 4.4647998809814453
v -2.8074586391448975 -16.940813064575195 1.4648001194000244
v 5.1925411224365234 43.508174896240234 10.411576271057129
v 7.1925411224365234 27.308176040649414 3.4947283267974854
v -22.770891189575195 -36.091823577880859 7.2648000717163086
v -22.607458114624023 -36.091823577880859 7.0965123176574707
v 5.1925411224365234 43.708175659179688 10.351012229919434
v -2.4224891662597656 1.3081748485565186 4.6648001670837402
v -2.4193878173828125 1.3081748485565186 4.4647998809814453
v -3.0931136608123779 -16.691825866699219 1.4648001194000244
v 9.1925411224365234 5.5081748962402344 -0.046683348715305328
v -10.007458686828613 -37.291824340820312 2.7404975891113281
v 3.5925412178039551 -12.297215461730957 14.464799880981445
v 3.3047773838043213 -12.691824913024902 14.464799880981445
v 3.5349886417388916 -12.551589965820313 14.34710693359375
v 3.5925412178039551 -12.491825103759766 14.314567565917969
v 7.3925414085388184 27.108175277709961 3.3945064544677734
v -2.4074587821960449 1.1081749200820923 4.7646002769470215
v -22.607458114624023 -35.936794281005859 7.2648000717163086
v 9.1925411224365234 5.7081747055053711 -0.014733573421835899
v 3.5925412178039551 -12.585260391235352 14.264800071716309
v -2.8074586391448975 -16.891824722290039 1.4731885194778442
v -2.4074587821960449 1.3081748485565186 4.7132749557495117
v 7.5925412178039551 27.108175277709961 3.3291442394256592
v 3.5925412178039551 -12.691824913024902 14.226567268371582
v -10.007458686828613 -37.032997131347656 2.4648001194000244
v -22.555978775024414 -35.891826629638672 7.2648000717163086
v -22.407459259033203 -35.891826629638672 7.1144208908081055
v -3.0074586868286133 -16.691825866699219 1.487088680267334
v 7.2693014144897461 27.308176040649414 3.4648001194000244
v 7.3925414085388184 27.308176040649414 3.3900957107543945
v -2.3562932014465332 1.1081749200820923 4.864799976348877
v 3.1925413608551025 -12.87312126159668 14.464799880981445
v 3.4044563770294189 -12.939487457275391 14.298248291015625
v 8.5820808410644531 5.908174991607666 -0.33519992232322693
v 8.79254150390625 5.908174991607666 -0.22922252118587494
v -3.8074586391448975 -34.618911743164062 5.6648001670837402
v -2.8074586391448975 -16.691825866699219 1.5062164068222046
v -22.371564865112305 -35.891826629638672 7.0648002624511719
v -22.255670547485352 -35.891826629638672 6.864799976348877
v 7.5925412178039551 27.308176040649414 3.3151497840881348
v -2.3461272716522217 1.3081748485565186 4.864799976348877
v -9.9199953079223633 -37.091823577880859 2.6648001670837402
v -3.6074588298797607 -34.590034484863281 5.864799976348877
v -3.7077872753143311 -34.491825103759766 5.6648001670837402
v -3.6074588298797607 -34.491825103759766 5.7714428901672363
v 8.5335636138916016 6.1081748008728027 -0.33519992232322693
v 8.5925416946411133 6.1081748008728027 -0.29919257760047913
v -9.8796682357788086 -37.291824340820312 2.8648002147674561
v 3.5925412178039551 -12.891825675964355 14.178417205810547
v 3.5925412178039551 -13.091825485229492 14.148730278015137
v -3.6074588298797607 -34.370243072509766 5.6648001670837402
v 8.79254150390625 6.1081748008728027 -0.2063857764005661
v 3.3756260871887207 -13.091825485229492 14.264800071716309
v -22.407459259033203 -35.765419006347656 7.2648000717163086
v -3.4074587821960449 -16.491825103759766 1.4677821397781372
v -3.2074587345123291 -16.460939407348633 1.4648001194000244
v -3.4074587821960449 -16.529205322265625 1.4648001194000244
v -9.8074588775634766 -37.193031311035156 2.8648002147674561
v -2.4136617183685303 1.5081748962402344 4.6648001670837402
v -2.422513484954834 1.5081748962402344 4.4647998809814453
v -9.8074588775634766 -37.091823577880859 2.7896528244018555
v 3.1925413608551025 -13.091825485229492 14.383975028991699
v -22.20745849609375 -35.736522674560547 7.0648002624511719
v -22.20745849609375 -35.846534729003906 6.864799976348877
v -9.7348108291625977 -37.091823577880859 2.8648002147674561
v 6.9925413131713867 27.508174896240234 3.5400688648223877
v 8.9925413131713867 5.7975153923034668 -0.13519991934299469
v 8.9925413131713867 5.908174991607666 -0.1182406023144722
v -2.4074587821960449 1.5468354225158691 4.6648001670837402
v -2.4100770950317383 1.7081749439239502 4.4647998809814453
v -22.159915924072266 -35.691825866699219 7.0648002624511719
v -22.00745964050293 -35.691825866699219 6.8375940322875977
v -3.5317416191101074 -34.491825103759766 5.864799976348877
v 7.1925411224365234 27.508174896240234 3.5112390518188477
v 2.9945089817047119 -13.091825485229492 14.464799880981445
v 2.8494057655334473 -13.491825103759766 14.464799880981445
v 3.0690133571624756 -13.32515811920166 14.385368347167969
v 8.9268054962158203 6.1081748008728027 -0.13519991934299469
v -22.00745964050293 -35.540859222412109 7.0648002624511719
v 3.1925413608551025 -13.291825294494629 14.317966461181641
v 6.9925413131713867 27.708175659179688 3.5608179569244385
v -3.546384334564209 -34.291824340820313 5.6648001670837402
v -3.4074587821960449 -34.338790893554688 5.864799976348877
v 3.1925413608551025 -13.491825103759766 14.282028198242188
v -9.8936481475830078 -36.891826629638672 2.4648001194000244
v -3.4074587821960449 -34.291824340820313 5.8206839561462402
v -9.8074588775634766 -36.891826629638672 2.5909574031829834
v -9.8074588775634766 -36.957401275634766 2.6648001670837402
v 2.9925413131713867 -13.491825103759766 14.398638725280762
v 7.1925411224365234 27.708175659179688 3.5277783870697021
v -3.3699402809143066 -34.291824340820313 5.864799976348877
v -2.3753273487091064 1.7081749439239502 4.6648001670837402
v -3.4074587821960449 -16.291824340820313 1.5105440616607666
v -22.32843017578125 -35.691825866699219 7.2648000717163086
v -22.20745849609375 -35.691825866699219 7.1339006423950195
v -9.747502326965332 -36.891826629638672 2.6648001670837402
v 9.1925411224365234 5.908174991607666 0.021476298570632935
v 7.3018021583557129 27.508174896240234 3.4648001194000244
v 7.3925414085388184 27.508174896240234 3.404247522354126
v -9.8074588775634766 -36.794239044189453 2.4648001194000244
v -2.3374404907226562 1.5081748962402344 4.864799976348877
v 2.7274434566497803 -13.891825675964355 14.464799880981445
v 2.6130959987640381 -14.291825294494629 14.464799880981445
v 2.7436325550079346 -14.091825485229492 14.440077781677246
v -3.4074587821960449 -34.491825103759766 6.0594711303710938
v -3.4074587821960449 -34.495952606201172 6.0648002624511719
v -3.2074587345123291 -16.291824340820313 1.4904574155807495
v 8.9925413131713867 6.1081748008728027 -0.096290312707424164
v 7.5925412178039551 27.508174896240234 3.338040828704834
v -22.20745849609375 -35.569572448730469 7.2648000717163086
v 2.7925412654876709 -13.891825675964355 14.442967414855957
v -9.6074590682983398 -36.753322601318359 2.6648001670837402
v 2.7925412654876709 -14.091825485229492 14.425461769104004
v -2.3201136589050293 1.7081749439239502 4.864799976348877
v -9.6074590682983398 -36.691825866699219 2.58555006980896
v -3.183459997177124 -16.491825103759766 1.4648001194000244
v -9.7053041458129883 -36.691825866699219 2.4648001194000244
v 9.2153854370117187 6.1081748008728027 0.064800076186656952
v 7.3362865447998047 27.708175659179688 3.4648001194000244
v 7.3925414085388184 27.708175659179688 3.4315421581268311
v -22.129798889160156 -35.491825103759766 7.2648000717163086
v -22.00745964050293 -35.491825103759766 7.1339340209960937
v 2.7925412654876709 -14.291825294494629 14.402361869812012
v 7.5925412178039551 27.708175659179688 3.3759770393371582
v 2.620966911315918 -14.691824913024902 14.464799880981445
v 2.7223374843597412 -14.491825103759766 14.422237396240234
v -3.2074587345123291 -34.291824340820313 6.0936470031738281
v -3.0074586868286133 -16.491825103759766 1.5110529661178589
v 2.7925412654876709 -14.491825103759766 14.389902114868164
v -9.6074590682983398 -36.939846038818359 2.8648002147674561
v -9.6074590682983398 -36.891826629638672 2.8202998638153076
v 2.7925412654876709 -14.691824913024902 14.389323234558105
v -2.8074586391448975 -16.491825103759766 1.5314919948577881
v -3.4074587821960449 -34.109661102294922 5.6648001670837402
v -21.958606719970703 -35.491825103759766 7.0648002624511719
v -21.807458877563477 -35.491825103759766 6.8405828475952148
v -2.3343517780303955 1.9081748723983765 4.6648001670837402
v -2.4115376472473145 1.9081748723983765 4.4647998809814453
v 8.4892778396606445 6.3081750869750977 -0.33519992232322693
v 8.5925416946411133 6.3081750869750977 -0.27476575970649719
v -9.5463676452636719 -36.691825866699219 2.6648001670837402
v -3.2074587345123291 -34.091823577880859 5.8718466758728027
v -3.0074586868286133 -16.291824340820313 1.5344415903091431
v -2.3048608303070068 2.1081748008728027 4.6648001670837402
v -2.4184613227844238 2.1081748008728027 4.4647998809814453
v -9.5642976760864258 -36.891826629638672 2.8648002147674561
v 8.79254150390625 6.3081750869750977 -0.18576960265636444
v -2.8074586391448975 -16.291824340820313 1.5575300455093384
v -2.2842905521392822 1.9081748723983765 4.864799976348877
v 2.6649808883666992 -15.091825485229492 14.464799880981445
v 2.7327144145965576 -14.891825675964355 14.426235198974609
v 8.4392290115356445 6.5081748962402344 -0.33519992232322693
v 8.5925416946411133 6.5081748962402344 -0.24989926815032959
v -3.2074587345123291 -33.891826629638672 5.702085018157959
v -3.2384979724884033 -33.891826629638672 5.6648001670837402
v -22.00745964050293 -35.361293792724609 7.2648000717163086
v -9.3854598999023437 -36.691825866699219 2.8648002147674561
v -2.2423863410949707 2.1081748008728027 4.864799976348877
v -2.7581202983856201 -16.891824722290039 1.4648001194000244
v -2.6074588298797607 -16.891824722290039 1.4229074716567993
v 8.79254150390625 6.5081748962402344 -0.17264336347579956
v 2.7925412654876709 -14.891825675964355 14.397174835205078
v 2.7925412654876709 -15.091825485229492 14.415075302124023
v -2.4074587821960449 -16.891824722290039 1.3437690734863281
v -9.6074590682983398 -36.579429626464844 2.4648001194000244
v 8.8917484283447266 6.3081750869750977 -0.13519991934299469
v -5.1719226837158203 -21.891824722290039 17.664800643920898
v -5.1580896377563477 -22.091825485229492 17.664800643920898
v -5.1174988746643066 -22.063253402709961 17.464799880981445
v 5.4842653274536133 29.308176040649414 3.2648000717163086
v 5.5925412178039551 29.308176040649414 3.3312499523162842
v 5.5925412178039551 29.271823883056641 3.2648000717163086
v -2.6074588298797607 -16.724946975708008 1.4648001194000244
v -5.1213536262512207 -21.891824722290039 17.464799880981445
v -21.807458877563477 -35.291824340820312 7.057523250579834
v -5.0291895866394043 -21.891824722290039 17.264801025390625
v -5.0450491905212402 -22.091825485229492 17.264801025390625
v -5.1023049354553223 -22.291824340820313 17.264801025390625
v -3.0748627185821533 -33.891826629638672 5.864799976348877
v 8.8695211410522461 6.5081748962402344 -0.13519991934299469
v -21.645641326904297 -35.291824340820312 6.864799976348877
v -2.5726261138916016 -16.691825866699219 1.4648001194000244
v -2.4074587821960449 -16.691825866699219 1.4011039733886719
v -9.5511932373046875 -36.491825103759766 2.4648001194000244
v -3.0535683631896973 -34.091823577880859 6.0648002624511719
v -5.1945815086364746 -22.291824340820313 17.664800643920898
v -9.4074592590332031 -36.496391296386719 2.6648001670837402
v 5.79254150390625 29.268272399902344 3.4648001194000244
v 5.79254150390625 29.20173454284668 3.2648000717163086
v 5.7141256332397461 29.308176040649414 3.4648001194000244
v -5.2074589729309082 -22.329681396484375 17.664800643920898
v -5.1838526725769043 -22.347070693969727 17.464799880981445
v 8.9925413131713867 6.3081750869750977 -0.075253874063491821
v -5.2074589729309082 -22.441781997680664 17.264801025390625
v -2.2897408008575439 2.3081748485565186 4.6648001670837402
v -2.4155178070068359 2.3081748485565186 4.4647998809814453
v -5.2074589729309082 -22.380237579345703 17.464799880981445
v 5.9925413131713867 29.143686294555664 3.4648001194000244
v 5.9925413131713867 29.117683410644531 3.2648000717163086
v -3.0074586868286133 -34.023464202880859 6.0648002624511719
v 9.1925411224365234 6.2765321731567383 0.064800076186656952
v -3.0074586868286133 -33.891826629638672 5.9572615623474121
v -21.652185440063477 -35.091823577880859 7.0648002624511719
v -21.607458114624023 -35.091823577880859 7.0108962059020996
v -9.4567527770996094 -36.291824340820313 2.4648001194000244
v -9.4074592590332031 -36.291824340820313 2.530207633972168
v -6.4074587821960449 -23.560525894165039 16.864799499511719
v -6.3565959930419922 -23.491825103759766 16.864799499511719
v -6.3932833671569824 -23.510480880737305 17.000940322875977
v -6.4074587821960449 -23.516403198242188 17.064800262451172
v -2.2914993762969971 2.5081748962402344 4.6648001670837402
v -2.4173235893249512 2.5081748962402344 4.4647998809814453
v 5.79254150390625 29.308176040649414 3.6252102851867676
v -2.9140760898590088 -33.891826629638672 6.0648002624511719
v -21.607458114624023 -35.251075744628906 6.864799976348877
v -6.4074587821960449 -23.491825103759766 17.145503997802734
v 8.9925413131713867 6.5081748962402344 -0.064548097550868988
v -6.3874444961547852 -23.491825103759766 17.064800262451172
v -9.278742790222168 -36.291824340820313 2.6648001670837402
v -2.2158184051513672 2.3081748485565186 4.864799976348877
v 5.9925413131713867 29.148796081542969 3.6648001670837402
v 5.8064966201782227 29.308176040649414 3.6648001670837402
v 9.1925411224365234 6.5081748962402344 0.077635601162910461
v -21.949029922485352 -35.291824340820312 7.2648000717163086
v -2.2074587345123291 -16.971078872680664 1.2648000717163086
v -2.1871809959411621 -16.891824722290039 1.2648000717163086
v -3.2074587345123291 -33.853458404541016 5.6648001670837402
v 8.4098300933837891 6.7081751823425293 -0.33519992232322693
v 8.5925416946411133 6.7081751823425293 -0.23691980540752411
v -2.2074587345123291 2.4997482299804687 4.864799976348877
v -2.2074587345123291 2.5081748962402344 4.864159107208252
v -21.807458877563477 -35.107006072998047 7.2648000717163086
v -11.018585205078125 -43.491825103759766 11.264800071716309
v -11.20745849609375 -43.508335113525391 11.464799880981445
v -11.20745849609375 -43.349578857421875 11.264800071716309
v 6.5447735786437988 27.908174514770508 3.2648000717163086
v 6.5925412178039551 27.908174514770508 3.3734159469604492
v -9.20745849609375 -36.491825103759766 2.8769645690917969
v -11.461391448974609 -43.291824340820312 11.664800643920898
v -11.554342269897461 -43.091823577880859 11.664800643920898
v -11.375846862792969 -43.296112060546875 11.463085174560547
v -11.407459259033203 -43.403896331787109 11.664800643920898
v -2.0074586868286133 -16.939535140991211 1.2648000717163086
v -11.361870765686035 -43.491825103759766 11.664800643920898
v 8.79254150390625 6.7081751823425293 -0.15660686790943146
v -21.796037673950195 -35.091823577880859 7.2648000717163086
v 6.6387734413146973 27.908174514770508 3.4648001194000244
v -3.080582857131958 -33.691825866699219 5.6648001670837402
v -3.0074586868286133 -33.792644500732422 5.864799976348877
v -11.270201683044434 -43.291824340820312 11.264800071716309
v -3.0074586868286133 -33.691825866699219 5.7662243843078613
v -2.2074587345123291 -16.7772216796875 1.2648000717163086
v -21.479988098144531 -35.091823577880859 6.864799976348877
v -9.20745849609375 -36.291824340820313 2.7298872470855713
v 6.5507793426513672 28.108175277709961 3.2648000717163086
v 6.5925412178039551 28.108175277709961 3.3674626350402832
v 8.3925409317016602 6.7900233268737793 -0.33519992232322693
v 8.3925409317016602 6.908174991607666 -0.3163222074508667
v 8.5925416946411133 6.908174991607666 -0.21389855444431305
v -2.2074587345123291 -16.691825866699219 1.2589519023895264
v -2.9410223960876465 -33.691825866699219 5.864799976348877
v -11.407459259033203 -43.169151306152344 11.264800071716309
v -11.507781982421875 -43.091823577880859 11.264800071716309
v -11.526915550231934 -43.091823577880859 11.464799880981445
v -21.607458114624023 -35.043983459472656 7.0648002624511719
v -3.0074586868286133 -33.5714111328125 5.6648001670837402
v 6.6379866600036621 28.108175277709961 3.4648001194000244
v 8.79254150390625 6.8612971305847168 -0.13519991934299469
v 8.79254150390625 6.908174991607666 -0.12821948528289795
v -2.4074587821960449 -16.509185791015625 1.4648001194000244
v -2.298290491104126 2.7081749439239502 4.6648001670837402
v -2.4099295139312744 2.7081749439239502 4.4647998809814453
v -21.607458114624023 -34.905162811279297 7.2648000717163086
v -9.0550832748413086 -36.291824340820313 2.8648002147674561
v 6.79254150390625 27.908174514770508 3.5678009986877441
v -2.9597012996673584 -33.491825103759766 5.6648001670837402
v -2.8074586391448975 -33.494121551513672 5.864799976348877
v -11.060215950012207 -43.891826629638672 11.664800643920898
v -11.20745849609375 -43.736614227294922 11.664800643920898
v -11.013847351074219 -43.677581787109375 11.479864120483398
v -2.3159313201904297 2.908174991607666 4.6648001670837402
v -2.4160327911376953 2.908174991607666 4.4647998809814453
v -2.6074588298797607 -16.491825103759766 1.5133534669876099
v 6.79254150390625 28.108175277709961 3.5851399898529053
v 8.8371152877807617 6.7081751823425293 -0.13519991934299469
v -21.45216178894043 -34.891826629638672 7.0648002624511719
v -21.407459259033203 -34.891826629638672 7.0099401473999023
v -2.2074587345123291 2.7081749439239502 4.8525934219360352
v -21.407459259033203 -35.012821197509766 6.864799976348877
v -9.4074592590332031 -36.2000732421875 2.4648001194000244
v -21.273046493530273 -34.891826629638672 6.864799976348877
v 6.5273113250732422 28.308176040649414 3.2648000717163086
v 6.6007075309753418 28.308176040649414 3.4648001194000244
v -10.807458877563477 -43.891826629638672 11.564349174499512
v -10.807458877563477 -43.782417297363281 11.464799880981445
v -2.4074587821960449 -16.491825103759766 1.4690091609954834
v -2.8074586391448975 -33.748546600341797 6.0648002624511719
v -2.8074586391448975 -33.691825866699219 6.0220775604248047
v -21.407459259033203 -34.848236083984375 7.0648002624511719
v 8.9925413131713867 6.7081751823425293 -0.050352562218904495
v -2.2074587345123291 2.908174991607666 4.8536314964294434
v -10.807458877563477 -43.691825866699219 11.36744213104248
v -2.6074588298797607 -16.291824340820313 1.5454051494598389
v -9.20745849609375 -36.205043792724609 2.6648001670837402
v 9.1565389633178711 6.7081751823425293 0.064800076186656952
v -9.20745849609375 -36.091823577880859 2.5891208648681641
v -9.3383216857910156 -36.091823577880859 2.4648001194000244
v -21.257247924804688 -34.691825866699219 7.0648002624511719
v -21.20745849609375 -34.691825866699219 7.0097675323486328
v -10.807458877563477 -43.597503662109375 11.264800071716309
v -2.3884813785552979 -16.291824340820313 1.4648001194000244
v -21.20745849609375 -34.833232879638672 6.864799976348877
v -9.20745849609375 -35.899295806884766 2.4648001194000244
v -2.8050758838653564 -33.291824340820312 5.6648001670837402
v 6.5301284790039062 28.508174896240234 3.4648001194000244
v 6.4781503677368164 28.508174896240234 3.2648000717163086
v 8.9925413131713867 6.908174991607666 -0.02390698529779911
v -11.20745849609375 -43.691825866699219 11.632119178771973
v -10.807458877563477 -43.983566284179688 11.664800643920898
v -11.007458686828613 -43.926570892333984 11.664800643920898
v -10.920647621154785 -43.923446655273438 11.639687538146973
v -2.3990654945373535 -16.491825103759766 1.4648001194000244
v -2.2485182285308838 -16.491825103759766 1.2648000717163086
v 9.1329231262207031 6.908174991607666 0.064800076186656952
v 6.79254150390625 28.308176040649414 3.6250474452972412
v -21.401027679443359 -34.691825866699219 7.2648000717163086
v -2.7617323398590088 -33.691825866699219 6.0648002624511719
v -2.4338822364807129 3.1081748008728027 4.4647998809814453
v -2.4074587821960449 3.1081748008728027 4.5342574119567871
v -9.11358642578125 -36.091823577880859 2.6648001670837402
v -2.2527518272399902 -16.291824340820313 1.2648000717163086
v 6.5925412178039551 28.508174896240234 3.6027703285217285
v -2.4074587821960449 3.3081748485565186 4.5220351219177246
v -2.4279623031616211 3.3081748485565186 4.4647998809814453
v 9.3925409317016602 5.4935874938964844 0.064800076186656952
v 10.920266151428223 -4.091825008392334 10.064800262451172
v 10.954936027526855 -3.8918251991271973 10.064800262451172
v 10.845786094665527 -4.0686163902282715 10.193548202514648
v -2.6074588298797607 -33.491825103759766 6.0696525573730469
v 10.887048721313477 -4.2918252944946289 10.064800262451172
v 10.79254150390625 -4.2918252944946289 10.196935653686523
v 6.79254150390625 28.508174896240234 3.6462655067443848
v -9.0074586868286133 -35.910655975341797 2.6648001670837402
v 7.4232063293457031 -10.691824913024902 -2.7351999282836914
v 7.5925412178039551 -10.691824913024902 -2.7773120403289795
v 7.4580411911010742 -10.891824722290039 -2.7351999282836914
v 7.5925412178039551 -10.913646697998047 -2.7351999282836914
v -2.332118034362793 3.1081748008728027 4.6648001670837402
v 10.79254150390625 -4.091825008392334 10.270954132080078
v 10.79254150390625 -3.8918251991271973 10.35649299621582
v 10.833874702453613 -3.8918251991271973 10.264800071716309
v 9.3193588256835938 5.7081747055053711 0.064800076186656952
v 6.9925413131713867 27.908174514770508 3.5720932483673096
v -21.20745849609375 -34.640167236328125 7.0648002624511719
v 10.842643737792969 -4.4918251037597656 10.064800262451172
v 10.821463584899902 -4.4439582824707031 10.103760719299316
v -2.6468367576599121 -33.291824340820312 5.864799976348877
v -2.3285684585571289 3.3081748485565186 4.6648001670837402
v 10.79254150390625 -4.6524896621704102 10.064800262451172
v -3.5394926071166992 -16.091825485229492 1.6648000478744507
v -3.4074587821960449 -16.091825485229492 1.5585834980010986
v 7.1925411224365234 27.908174514770508 3.5404942035675049
v -2.2074587345123291 3.1081748008728027 4.8561358451843262
v -9.0074586868286133 -36.091823577880859 2.7480661869049072
v -9.0074586868286133 -36.243900299072266 2.8648002147674561
v -21.238107681274414 -34.491825103759766 7.2648000717163086
v -21.20745849609375 -34.491825103759766 7.2295942306518555
v 9.259251594543457 5.908174991607666 0.064800076186656952
v -3.2074587345123291 -16.091825485229492 1.5073672533035278
v -2.6485562324523926 -33.091823577880859 5.6648001670837402
v -2.6074588298797607 -33.238861083984375 5.864799976348877
v 6.9925413131713867 28.108175277709961 3.5805222988128662
v -2.6074588298797607 -33.091823577880859 5.7196445465087891
v 10.79254150390625 -4.4918251037597656 10.127468109130859
v -8.8872051239013672 -36.091823577880859 2.8648002147674561
v -21.20745849609375 -34.453414916992188 7.2648000717163086
v -3.4852316379547119 -15.891825675964355 1.6648000478744507
v -3.4074587821960449 -15.891825675964355 1.6023811101913452
v -2.5027351379394531 -33.091823577880859 5.864799976348877
v 7.1925411224365234 28.108175277709961 3.5443053245544434
v -2.2074587345123291 3.3081748485565186 4.840177059173584
v -3.2074587345123291 -15.891825675964355 1.5350146293640137
v 7.3925414085388184 27.885004043579102 3.4648001194000244
v 10.778617858886719 -4.6918249130249023 10.064800262451172
v 10.697588920593262 -4.8918251991271973 10.064800262451172
v 10.742478370666504 -4.8918251991271973 10.011913299560547
v -2.6074588298797607 -33.291824340820312 5.9134616851806641
v 10.79254150390625 -4.8918251991271973 9.9621448516845703
v 10.79254150390625 -5.091825008392334 9.8661441802978516
v -8.8074588775634766 -35.945358276367188 2.8648002147674561
v -8.7809381484985352 -35.891826629638672 2.8648002147674561
v 10.601040840148926 -5.091825008392334 10.064800262451172
v -2.5016522407531738 -33.291824340820312 6.0648002624511719
v -3.0074586868286133 -16.091825485229492 1.5515468120574951
v -2.4074587821960449 3.4911894798278809 4.4647998809814453
v 7.4023175239562988 27.908174514770508 3.4648001194000244
v 7.5925412178039551 27.908174514770508 3.4133651256561279
v 8.9925413131713867 10.54029655456543 12.464799880981445
v 9.1763191223144531 10.508174896240234 12.464799880981445
v 8.9384860992431641 10.528742790222168 12.439798355102539
v -2.8074586391448975 -16.091825485229492 1.5937215089797974
v 8.79254150390625 10.558323860168457 12.464799880981445
v -21.032449722290039 -34.691825866699219 6.864799976348877
v 7.4219441413879395 28.108175277709961 3.4648001194000244
v 7.5925412178039551 28.108175277709961 3.4087305068969727
v -3.0074586868286133 -15.891825675964355 1.5732316970825195
v -9.0714817047119141 -35.691825866699219 2.4648001194000244
v -9.0074586868286133 -35.691825866699219 2.5426743030548096
v -2.4074587821960449 -33.091823577880859 6.0108027458190918
v -2.4074587821960449 -33.138835906982422 6.0648002624511719
v -2.3207657337188721 3.5081748962402344 4.6648001670837402
v -2.4074587821960449 3.5081748962402344 4.461266040802002
v -2.8074586391448975 -15.891825675964355 1.6377476453781128
v 8.79254150390625 10.508174896240234 12.364791870117188
v -8.9017305374145508 -35.691825866699219 2.6648001670837402
v -2.3788771629333496 -33.091823577880859 6.0648002624511719
v -21.057331085205078 -34.491825103759766 7.0648002624511719
v -21.00745964050293 -34.491825103759766 7.0163841247558594
v -9.0074586868286133 -35.591217041015625 2.4648001194000244
v -21.00745964050293 -34.66949462890625 6.864799976348877
v -2.3230044841766357 3.7081749439239502 4.6648001670837402
v -2.4151947498321533 3.7081749439239502 4.4647998809814453
v 7.4517240524291992 -10.491825103759766 -2.7351999282836914
v 7.5925412178039551 -10.491825103759766 -2.7654187679290771
v -2.4074587821960449 3.519742488861084 4.4647998809814453
v 8.5925416946411133 10.567317008972168 12.464799880981445
v 8.5925416946411133 10.545506477355957 12.412776947021484
v -3.4074587821960449 -15.691824913024902 1.6422532796859741
v -20.838815689086914 -34.491825103759766 6.864799976348877
v -21.00745964050293 -34.430084228515625 7.0648002624511719
v -3.2074587345123291 -15.691824913024902 1.5745885372161865
v 8.3925409317016602 10.585542678833008 12.464799880981445
v -2.2074587345123291 3.5081748962402344 4.8285722732543945
v 10.419289588928223 -5.091825008392334 10.464799880981445
v 10.39254093170166 -5.1538968086242676 10.464799880981445
v 10.458373069763184 -5.1809902191162109 10.23275089263916
v 7.5925412178039551 -10.291825294494629 -2.7373917102813721
v -8.9370546340942383 -35.491825103759766 2.4648001194000244
v 8.3925409317016602 10.508174896240234 12.304690361022949
v -8.8074588775634766 -35.544895172119141 2.6648001670837402
v -2.6074588298797607 -33.037693023681641 5.6648001670837402
v -8.8074588775634766 -35.491825103759766 2.620941162109375
v 10.483950614929199 -5.091825008392334 10.264800071716309
v -20.892475128173828 -34.291824340820313 7.0648002624511719
v -20.807458877563477 -34.291824340820313 6.9817376136779785
v -2.185781717300415 3.5081748962402344 4.864799976348877
v -20.807458877563477 -34.450027465820312 6.864799976348877
v -8.8074588775634766 -35.691825866699219 2.75050950050354
v 6.9925413131713867 28.308176040649414 3.5896439552307129
v -3.3848381042480469 -15.491825103759766 1.6648000478744507
v -3.2074587345123291 -15.491825103759766 1.6036918163299561
v -3.4074587821960449 -15.565768241882324 1.6648000478744507
v -2.5096981525421143 -32.891826629638672 5.6648001670837402
v -2.4074587821960449 -32.956535339355469 5.864799976348877
v -2.2074587345123291 3.7081749439239502 4.841468334197998
v -2.4074587821960449 -32.891826629638672 5.8049330711364746
v 7.1925411224365234 28.308176040649414 3.52799391746521
v -8.7677040100097656 -35.491825103759766 2.6648001670837402
v -2.4074587821960449 -32.731483459472656 5.6648001670837402
v -3.0074586868286133 -15.691824913024902 1.6017028093338013
v 6.9925413131713867 28.508174896240234 3.5585548877716064
v -21.085977554321289 -34.291824340820313 7.2648000717163086
v -21.00745964050293 -34.291824340820313 7.1761641502380371
v 10.39254093170166 -5.3844304084777832 10.064800262451172
v -8.6672239303588867 -35.691825866699219 2.8648002147674561
v 7.2229170799255371 28.508174896240234 3.4648001194000244
v -2.3643801212310791 -32.891826629638672 5.864799976348877
v 10.39254093170166 -5.2918252944946289 10.196654319763184
v 10.39254093170166 -5.2504701614379883 10.264800071716309
v -2.8074586391448975 -15.788804054260254 1.6648000478744507
v -2.8653914928436279 -15.691824913024902 1.6648000478744507
v -20.68107795715332 -34.291824340820313 6.864799976348877
v -8.6074590682983398 -35.600803375244141 2.8648002147674561
v 9.0759382247924805 10.410459518432617 12.255308151245117
v -8.6074590682983398 -35.491825103759766 2.8052139282226563
v -2.2278385162353516 -32.691825866699219 5.864799976348877
v -3.0074586868286133 -15.491825103759766 1.6225194931030273
v -2.3814289569854736 -32.691825866699219 5.6648001670837402
v 8.79254150390625 10.361537933349609 12.064800262451172
v -20.807458877563477 -34.204559326171875 7.0648002624511719
v -8.5404481887817383 -35.491825103759766 2.8648002147674561
v 7.3925414085388184 28.233942031860352 3.4648001194000244
v 7.3925414085388184 28.308176040649414 3.4532537460327148
v 7.5925412178039551 28.308176040649414 3.391986608505249
v -2.3042881488800049 3.908174991607666 4.6648001670837402
v -2.4076797962188721 3.908174991607666 4.4647998809814453
v -2.9227058887481689 -15.491825103759766 1.6648000478744507
v -21.00745964050293 -34.201080322265625 7.2648000717163086
v 9.1925411224365234 10.308175086975098 12.09836483001709
v 4.79254150390625 8.9081745147705078 -0.3031068742275238
v 4.79254150390625 8.7886877059936523 -0.33519992232322693
v 4.5925412178039551 8.90753173828125 -0.33519992232322693
v -2.2569408416748047 -32.891826629638672 6.0648002624511719
v 7.3925414085388184 28.508174896240234 3.4249823093414307
v 9.1925411224365234 10.391147613525391 12.264800071716309
v -2.2711858749389648 4.1081748008728027 4.6648001670837402
v -2.3739185333251953 4.1081748008728027 4.4647998809814453
v -8.8074588775634766 -35.349086761474609 2.4648001194000244
v 4.8721423149108887 8.9081745147705078 -0.33519992232322693
v -2.6074588298797607 -16.091825485229492 1.596322774887085
v 10.663769721984863 -5.2992897033691406 9.8621082305908203
v -20.899425506591797 -34.091823577880859 7.2648000717163086
v -20.807458877563477 -34.091823577880859 7.1731300354003906
v 7.5925412178039551 28.508174896240234 3.3869948387145996
v -2.2074587345123291 -32.819988250732422 6.0648002624511719
v -2.2074587345123291 -32.691825866699219 5.8975539207458496
v 7.644528865814209 -10.891824722290039 -2.7351999282836914
v -2.2074587345123291 3.908174991607666 4.8476366996765137
v -2.3826911449432373 -16.091825485229492 1.4648001194000244
v 7.79254150390625 -10.737510681152344 -2.7351999282836914
v -20.807458877563477 -34.0068359375 7.2648000717163086
v 4.5319700241088867 9.1081752777099609 -0.33519992232322693
v 4.5925412178039551 9.1081752777099609 -0.31418716907501221
v 7.79254150390625 -10.691824913024902 -2.7512326240539551
v -2.1115119457244873 -32.691825866699219 6.0648002624511719
v -8.7484407424926758 -35.291824340820312 2.4648001194000244
v -8.6074590682983398 -35.291824340820312 2.657257080078125
v -8.6074590682983398 -35.298408508300781 2.6648001670837402
v 10.79254150390625 -5.2918252944946289 9.7618312835693359
v 7.8227629661560059 -10.691824913024902 -2.7351999282836914
v 10.79254150390625 -5.456324577331543 9.664799690246582
v -2.6074588298797607 -15.891825675964355 1.6644123792648315
v 4.79254150390625 9.1081752777099609 -0.27922582626342773
v 10.753871917724609 -5.4918251037597656 9.664799690246582
v 10.39254093170166 -5.4918251037597656 9.9448890686035156
v -20.689559936523437 -34.091823577880859 7.0648002624511719
v -20.607458114624023 -34.091823577880859 6.9881978034973145
v -20.607458114624023 -34.220466613769531 6.864799976348877
v -2.2074587345123291 4.1081748008728027 4.8213701248168945
v -2.4074587821960449 -15.891825675964355 1.5915622711181641
v -2.2074587345123291 -32.659259796142578 5.864799976348877
v -2.2074587345123291 -32.491825103759766 5.7248735427856445
v -8.6074590682983398 -35.152206420898437 2.4648001194000244
v -2.2536368370056152 -32.491825103759766 5.6648001670837402
v 4.5299696922302246 9.3081750869750977 -0.33519992232322693
v 4.5925412178039551 9.3081750869750977 -0.3116811215877533
v -20.455583572387695 -34.091823577880859 6.864799976348877
v 7.79254150390625 -10.491825103759766 -2.7761404514312744
v -2.1054370403289795 -32.491825103759766 5.864799976348877
v -2.1912603378295898 4.1081748008728027 4.864799976348877
v 8.3925409317016602 10.419676780700684 12.064800262451172
v 8.5525417327880859 10.457579612731934 12.212777137756348
v 4.79254150390625 9.3081750869750977 -0.2569805383682251
v -20.607458114624023 -34.013828277587891 7.0648002624511719
v -8.4519414901733398 -35.091823577880859 2.6648001670837402
v -2.2074587345123291 -32.4150390625 5.6648001670837402
v -2.2074587345123291 -16.091825485229492 1.2804542779922485
v -2.2074587345123291 -16.137886047363281 1.2648000717163086
v -8.5572538375854492 -35.091823577880859 2.4648001194000244
v 7.9594902992248535 -10.491825103759766 -2.7351999282836914
v -2.1645598411560059 -16.091825485229492 1.2648000717163086
v -2.2442629337310791 4.3081750869750977 4.6648001670837402
v -2.3580849170684814 4.3081750869750977 4.4647998809814453
v 4.90625 9.1081752777099609 -0.33519992232322693
v 6.3925414085388184 28.757041931152344 3.4648001194000244
v 6.3925414085388184 28.708175659179687 3.2967894077301025
v 6.2413115501403809 28.908174514770508 3.2648000717163086
v 6.2547087669372559 28.908174514770508 3.4648001194000244
v -20.451267242431641 -33.891826629638672 7.0648002624511719
v -20.407459259033203 -33.891826629638672 7.0338068008422852
v -20.407459259033203 -34.054916381835938 6.864799976348877
v 6.3854784965515137 28.708175659179687 3.2648000717163086
v 7.79254150390625 -10.291825294494629 -2.7683713436126709
v -2.1336817741394043 -32.291824340820313 5.6648001670837402
v -2.3414411544799805 -15.891825675964355 1.4648001194000244
v -2.2074587345123291 -15.891825675964355 1.3359193801879883
v -2.0074586868286133 -32.329261779785156 5.864799976348877
v -1.9861181974411011 -32.291824340820313 5.864799976348877
v -2.2236301898956299 4.5081748962402344 4.6648001670837402
v -2.355797290802002 4.5081748962402344 4.4647998809814453
v -8.4074592590332031 -35.291824340820312 2.8683769702911377
v 4.9191522598266602 9.3081750869750977 -0.33519992232322693
v 6.3925414085388184 28.819053649902344 3.6648001670837402
v 6.2820563316345215 28.908174514770508 3.6648001670837402
v 7.9925413131713867 -10.44959831237793 -2.7351999282836914
v 7.9925413131713867 -10.291825294494629 -2.7764406204223633
v -2.2074587345123291 4.3081750869750977 4.7519288063049316
v -2.0074586868286133 -15.902841567993164 1.2648000717163086
v 8.3925409317016602 10.490334510803223 12.264800071716309
v -8.4074592590332031 -35.091823577880859 2.7250421047210693
v 6.4263629913330078 28.708175659179687 3.4648001194000244
v -20.677383422851563 -33.891826629638672 7.2648000717163086
v -20.607458114624023 -33.891826629638672 7.1919779777526855
v 8.1115798950195313 -10.291825294494629 -2.7351999282836914
v -2.1687273979187012 4.3081750869750977 4.864799976348877
v 10.284731864929199 -5.4918251037597656 10.064800262451172
v -2.0074586868286133 -32.491825103759766 6.01861572265625
v 10.592541694641113 -5.6347780227661133 9.664799690246582
v 10.531664848327637 -5.623192310333252 9.7208175659179687
v -2.0074586868286133 -32.533821105957031 6.0648002624511719
v -2.2074587345123291 4.5081748962402344 4.7011041641235352
v 10.526826858520508 -5.6918253898620605 9.664799690246582
v 4.4197330474853516 9.5081748962402344 -0.33519992232322693
v 4.5925412178039551 9.5081748962402344 -0.28109511733055115
v -8.4074592590332031 -35.023021697998047 2.6648001670837402
v 7.6872138977050781 -10.091825485229492 -2.7351999282836914
v 7.79254150390625 -10.091825485229492 -2.7580890655517578
v -8.4074592590332031 -34.891826629638672 2.4868369102478027
v -8.4074592590332031 -34.875473022460938 2.4648001194000244
v 10.39254093170166 -5.8057084083557129 9.664799690246582
v 6.5925412178039551 28.600915908813477 3.6648001670837402
v -2.1544127464294434 4.5081748962402344 4.864799976348877
v 6.4857487678527832 28.708175659179687 3.6648001670837402
v 4.79254150390625 9.5081748962402344 -0.23231016099452972
v -20.20745849609375 -33.891826629638672 6.8366789817810059
v 7.9925413131713867 -10.091825485229492 -2.8002464771270752
v 10.192541122436523 -5.5679645538330078 10.064800262451172
v 10.19077205657959 -5.6904611587524414 9.931553840637207
v -2.0074586868286133 -32.091823577880859 5.6773719787597656
v 6.79254150390625 28.708175659179687 3.6498661041259766
v 10.286197662353516 -5.8918251991271973 9.664799690246582
v 7.79254150390625 -9.8918247222900391 -2.7435407638549805
v 9.9925413131713867 -5.8918251991271973 9.9196367263793945
v 4.3925414085388184 9.7081747055053711 -0.28984677791595459
v 4.5925412178039551 9.7081747055053711 -0.23694989085197449
v 9.991337776184082 -5.6918253898620605 10.064800262451172
v -2.4289875030517578 -15.691824913024902 1.6648000478744507
v -2.2352356910705566 4.7081747055053711 4.6648001670837402
v -2.3580622673034668 4.7081747055053711 4.4647998809814453
v -20.407459259033203 -33.857471466064453 7.0648002624511719
v 7.9925413131713867 -9.8918247222900391 -2.8004205226898193
v 4.79254150390625 9.7081747055053711 -0.21172057092189789
v -20.607458114624023 -33.822147369384766 7.2648000717163086
v -2.4596347808837891 -15.491825103759766 1.6648000478744507
v -2.4074587821960449 -15.491825103759766 1.5927801132202148
v -2.236619234085083 4.908174991607666 4.6648001670837402
v -2.3694932460784912 4.908174991607666 4.4647998809814453
v 9.9925413131713867 -6.1381950378417969 9.664799690246582
v 10.051272392272949 -5.9957680702209473 9.7685346603393555
v 6.7605128288269043 28.908174514770508 3.6648001670837402
v 6.79254150390625 28.908174514770508 3.6404099464416504
v 9.9925413131713867 -6.091825008392334 9.7286376953125
v 4.9347085952758789 9.5081748962402344 -0.33519992232322693
v -2.3236241340637207 -15.691824913024902 1.4648001194000244
v -2.2074587345123291 -15.691824913024902 1.3709243535995483
v 8.1925411224365234 -10.211086273193359 -2.7351999282836914
v -2.2074587345123291 4.7081747055053711 4.7414073944091797
v -14.723823547363281 -33.691825866699219 2.4648001194000244
v 8.1925411224365234 -10.091825485229492 -2.8148281574249268
v 6.1925411224365234 28.969745635986328 3.4648001194000244
v 6.1925411224365234 28.958118438720703 3.2648000717163086
v 6.0386171340942383 29.108175277709961 3.4648001194000244
v -20.482477188110352 -33.691825866699219 7.2648000717163086
v -20.407459259033203 -33.691825866699219 7.1979589462280273
v 6.0081992149353027 29.108175277709961 3.2648000717163086
v 9.9925413131713867 -5.9651703834533691 9.8648004531860352
v 4.9558334350585938 9.7081747055053711 -0.33519992232322693
v 8.3333978652954102 -10.091825485229492 -2.7351999282836914
v -2.0074586868286133 -15.691824913024902 1.3080720901489258
v -2.171290397644043 4.7081747055053711 4.864799976348877
v -1.9827574491500854 -32.491825103759766 6.0648002624511719
v -20.407459259033203 -33.605228424072266 7.2648000717163086
v -14.60745906829834 -33.609752655029297 2.4648001194000244
v -14.60745906829834 -33.491825103759766 2.507209300994873
v 8.1925411224365234 -9.8918247222900391 -2.8655469417572021
v -2.29610276222229 -15.491825103759766 1.4648001194000244
v -2.2074587345123291 -15.491825103759766 1.4142954349517822
v -2.2074587345123291 4.908174991607666 4.736290454864502
v 4.5925412178039551 9.9081745147705078 -0.21855610609054565
v 4.3925414085388184 9.9081745147705078 -0.26075804233551025
v -1.8643802404403687 -32.291824340820313 6.0648002624511719
v -14.407459259033203 -33.497325897216797 2.4648001194000244
v -2.0074586868286133 -15.491825103759766 1.3655209541320801
v -2.1669266223907471 4.908174991607666 4.864799976348877
v 4.79254150390625 9.9081745147705078 -0.2049192488193512
v -20.244121551513672 -33.691825866699219 7.0648002624511719
v -20.20745849609375 -33.691825866699219 7.0351366996765137
v 8.3925409317016602 -10.041745185852051 -2.7351999282836914
v 8.3925409317016602 -9.8918247222900391 -2.8744893074035645
v 6.1925411224365234 28.985298156738281 3.6648001670837402
v 6.0412015914916992 29.108175277709961 3.6648001670837402
v 9.7286710739135742 -6.2918252944946289 10.064800262451172
v 9.5925416946411133 -6.4124822616577148 10.064800262451172
v 9.6891489028930664 -6.3376555442810059 9.839385986328125
v -20.031570434570313 -33.691825866699219 6.864799976348877
v 4.5925412178039551 10.108175277709961 -0.20608432590961456
v 4.3925414085388184 10.108175277709961 -0.26113715767860413
v -2.2121067047119141 5.1081748008728027 4.6648001670837402
v -2.366002082824707 5.1081748008728027 4.4647998809814453
v -20.20745849609375 -33.65179443359375 7.0648002624511719
v 9.718785285949707 -6.2918252944946289 9.8648004531860352
v 8.544952392578125 -9.8918247222900391 -2.7351999282836914
v -1.872567892074585 -32.091823577880859 5.864799976348877
v 4.79254150390625 10.108175277709961 -0.1840294748544693
v -2.2310302257537842 5.3081750869750977 4.6648001670837402
v -2.3770649433135986 5.3081750869750977 4.4647998809814453
v -14.773712158203125 -33.291824340820312 2.6648001670837402
v -14.60745906829834 -33.291824340820312 2.5858314037322998
v -20.062131881713867 -33.491825103759766 7.0648002624511719
v -20.00745964050293 -33.491825103759766 7.0143074989318848
v 9.8064193725585938 -6.2918252944946289 9.664799690246582
v 4.9646711349487305 9.9081745147705078 -0.33519992232322693
v 9.5925416946411133 -6.4168701171875 9.664799690246582
v 9.5925416946411133 -6.3669342994689941 9.8648004531860352
v -1.9094517230987549 -31.891824722290039 5.6648001670837402
v -1.807458758354187 -31.977310180664063 5.864799976348877
v 6.756415843963623 29.108175277709961 3.6648001670837402
v 6.79254150390625 29.108175277709961 3.6306793689727783
v -1.807458758354187 -31.891824722290039 5.7968378067016602
v -14.407459259033203 -33.291824340820312 2.5142776966094971
v 4.9925413131713867 10.108175277709961 -0.34730258584022522
v -1.7527981996536255 -31.891824722290039 5.864799976348877
v -2.1488809585571289 5.1081748008728027 4.864799976348877
v -14.60745906829834 -33.153900146484375 2.6648001670837402
v 7.829798698425293 -9.6918249130249023 -2.7351999282836914
v 7.9925413131713867 -9.6918249130249023 -2.79390549659729
v 7.79254150390625 -9.8142375946044922 -2.7351999282836914
v 6.1830916404724121 53.308174133300781 8.8648004531860352
v 5.9925413131713867 53.308174133300781 8.7144021987915039
v 5.9925413131713867 53.588764190673828 8.8648004531860352
v 6.79254150390625 29.308176040649414 3.659259557723999
v -3.2992820739746094 -15.291825294494629 1.6648000478744507
v -3.2074587345123291 -15.291825294494629 1.6351772546768188
v -20.312522888183594 -33.491825103759766 7.2648000717163086
v -20.20745849609375 -33.491825103759766 7.1765789985656738
v 5.5925412178039551 54.034061431884766 8.8648004531860352
v 5.8993330001831055 53.708175659179687 8.8648004531860352
v 5.6692395210266113 53.839645385742188 8.7967815399169922
v -2.2074587345123291 5.3081750869750977 4.7123298645019531
v 7.10162353515625 28.708175659179687 3.4648001194000244
v 7.1925411224365234 28.708175659179687 3.4310519695281982
v 7.1925411224365234 28.540426254272461 3.4648001194000244
v -14.553528785705566 -33.091823577880859 2.6648001670837402
v -14.407459259033203 -33.091823577880859 2.583467960357666
v 7.8657541275024414 -9.4918251037597656 -2.7351999282836914
v 7.9925413131713867 -9.4918251037597656 -2.7836885452270508
v -1.807458758354187 -32.190937042236328 6.0648002624511719
v -1.807458758354187 -32.091823577880859 5.965172290802002
v -3.2074587345123291 -15.13733959197998 1.6648000478744507
v -2.1546499729156494 5.3081750869750977 4.864799976348877
v 7.0674233436584473 28.908174514770508 3.4648001194000244
v 7.1925411224365234 28.908174514770508 3.4181985855102539
v -1.7499390840530396 -32.091823577880859 6.0648002624511719
v 5.5925412178039551 53.908176422119141 8.7862548828125
v -19.874412536621094 -33.491825103759766 6.864799976348877
v 8.1925411224365234 -9.6918249130249023 -2.8598296642303467
v -3.0074586868286133 -15.291825294494629 1.6431416273117065
v 6.9925413131713867 28.708175659179687 3.5210764408111572
v -20.00745964050293 -33.431106567382812 7.0648002624511719
v 8.3925409317016602 -9.6918249130249023 -2.8980240821838379
v -2.9506754875183105 -15.291825294494629 1.6648000478744507
v -14.60745906829834 -33.091823577880859 2.6950099468231201
v 5.5793552398681641 53.708175659179687 8.664799690246582
v -20.20745849609375 -33.389575958251953 7.2648000717163086
v -1.6074587106704712 -31.891824722290039 6.0683393478393555
v 8.1925411224365234 -9.4918251037597656 -2.8445150852203369
v -2.257720947265625 5.5081748962402344 4.6648001670837402
v -2.4074587821960449 5.5081748962402344 4.4623813629150391
v -3.0944695472717285 -15.091825485229492 1.6648000478744507
v -3.0074586868286133 -15.091825485229492 1.6642636060714722
v 6.9925413131713867 28.908174514770508 3.5048232078552246
v -1.807458758354187 -31.705787658691406 5.6648001670837402
v 8.3925409317016602 -9.4918251037597656 -2.8889620304107666
v -20.106472015380859 -33.291824340820312 7.2648000717163086
v -20.00745964050293 -33.291824340820312 7.1733856201171875
v -14.20745849609375 -33.329227447509766 2.4648001194000244
v -14.173638343811035 -33.291824340820312 2.4648001194000244
v 5.6402182579040527 53.308174133300781 8.4647998809814453
v 5.5925412178039551 53.356590270996094 8.4647998809814453
v -20.00745964050293 -33.183723449707031 7.2648000717163086
v -2.2795200347900391 5.7081747055053711 4.6648001670837402
v -2.4166271686553955 5.7081747055053711 4.4647998809814453
v -2.4074587821960449 5.5361819267272949 4.4647998809814453
v -1.6074587106704712 -31.691825866699219 5.8870654106140137
v 7.8946232795715332 -9.2918252944946289 -2.7351999282836914
v 7.9925413131713867 -9.2918252944946289 -2.7756192684173584
v -14.20745849609375 -33.091823577880859 2.5274262428283691
v 7.3925414085388184 28.708175659179687 3.4043910503387451
v -2.2074587345123291 5.5081748962402344 4.7498703002929687
v 7.9293026924133301 -9.0918254852294922 -2.7351999282836914
v 7.9925413131713867 -9.0918254852294922 -2.7617256641387939
v -19.887907028198242 -33.291824340820312 7.0648002624511719
v -19.807458877563477 -33.291824340820312 6.9774384498596191
v -19.807458877563477 -33.403846740722656 6.864799976348877
v -1.6074587106704712 -31.656349182128906 5.864799976348877
v 5.1925411224365234 53.569805145263672 8.4647998809814453
v 5.4236769676208496 53.626514434814453 8.5702733993530273
v -1.6901971101760864 -31.491825103759766 5.6648001670837402
v -1.6074587106704712 -31.491825103759766 5.7679753303527832
v -2.162039041519165 5.5081748962402344 4.864799976348877
v -19.709222793579102 -33.291824340820312 6.864799976348877
v -14.007458686828613 -33.182445526123047 2.4648001194000244
v 7.5925412178039551 28.708175659179687 3.365837574005127
v -14.007458686828613 -33.091823577880859 2.5036089420318604
v 5.3925414085388184 53.708175659179687 8.5939092636108398
v 8.1925411224365234 -9.2918252944946289 -2.8325226306915283
v -19.807458877563477 -33.201465606689453 7.0648002624511719
v -2.478856086730957 -15.291825294494629 1.6648000478744507
v -2.4074587821960449 -15.291825294494629 1.5929852724075317
v 5.1925411224365234 53.708175659179687 8.5620594024658203
v -2.2074587345123291 5.7081747055053711 4.8045921325683594
v 7.3925414085388184 28.908174514770508 3.3917896747589111
v 7.5213484764099121 9.7081747055053711 -0.33519992232322693
v 7.5925412178039551 9.7081747055053711 -0.29521632194519043
v 7.5925412178039551 9.5081748962402344 -0.32390064001083374
v 5.5925412178039551 53.308174133300781 8.4374713897705078
v 8.3925409317016602 -9.2918252944946289 -2.872908353805542
v 5.1925411224365234 53.308174133300781 8.2821760177612305
v -2.4627909660339355 -15.091825485229492 1.6648000478744507
v -2.4074587821960449 -15.091825485229492 1.6372365951538086
v -2.1853208541870117 5.7081747055053711 4.864799976348877
v -19.694826126098633 -33.091823577880859 7.0648002624511719
v -19.607458114624023 -33.091823577880859 6.9758162498474121
v -19.607458114624023 -33.188858032226563 6.864799976348877
v 7.5925412178039551 28.908174514770508 3.3508803844451904
v -13.829073905944824 -33.091823577880859 2.4648001194000244
v 8.1925411224365234 -9.0918254852294922 -2.8237969875335693
v -1.5303922891616821 -31.491825103759766 5.864799976348877
v 7.4371795654296875 9.9081745147705078 -0.33519992232322693
v 7.5925412178039551 9.9081745147705078 -0.25517281889915466
v 4.9925413131713867 53.550998687744141 8.4647998809814453
v 4.9694371223449707 53.455612182617188 8.4047880172729492
v -2.2074587345123291 -15.275284767150879 1.4648001194000244
v -2.431312084197998 5.908174991607666 4.4647998809814453
v -2.4074587821960449 5.908174991607666 4.5023918151855469
v 4.853917121887207 53.508174896240234 8.4647998809814453
v -1.4959344863891602 -31.691825866699219 6.0648002624511719
v 8.3925409317016602 -9.0918254852294922 -2.8561983108520508
v 7.3365616798400879 10.108175277709961 -0.33519992232322693
v 7.3925414085388184 10.108175277709961 -0.30684623122215271
v 7.3925414085388184 10.001792907714844 -0.33519992232322693
v -2.0074586868286133 -15.291825294494629 1.4157637357711792
v -2.447016716003418 6.1081748008728027 4.4647998809814453
v -2.4074587821960449 6.1081748008728027 4.5282955169677734
v 6.998568058013916 29.108175277709961 3.4648001194000244
v 7.1925411224365234 29.108175277709961 3.3794472217559814
v 4.79254150390625 53.488346099853516 8.4647998809814453
v -19.924938201904297 -33.091823577880859 7.2648000717163086
v -19.807458877563477 -33.091823577880859 7.1559047698974609
v 7.5925412178039551 10.108175277709961 -0.2262004166841507
v 8.5925416946411133 -9.8423357009887695 -2.7351999282836914
v 4.79254150390625 53.280258178710938 8.2648000717163086
v 8.5925416946411133 -9.6918249130249023 -2.8753328323364258
v -2.3032681941986084 5.908174991607666 4.6648001670837402
v -1.4074587821960449 -31.502197265625 6.0648002624511719
v -2.0193884372711182 -15.091825485229492 1.4648001194000244
v -2.0074586868286133 -15.091825485229492 1.4627797603607178
v 8.7402019500732422 -9.6918249130249023 -2.7351999282836914
v 6.79254150390625 52.667945861816406 8.8648004531860352
v 7.1925411224365234 52.588569641113281 8.8648004531860352
v 6.9925413131713867 52.556209564208984 8.8341312408447266
v 6.9925413131713867 29.13075065612793 3.4648001194000244
v 6.9925413131713867 29.308176040649414 3.441678524017334
v 7.1925411224365234 29.308176040649414 3.3396601676940918
v -2.3172473907470703 6.1081748008728027 4.6648001670837402
v 8.5925416946411133 -9.4918251037597656 -2.9152109622955322
v 8.3152103424072266 7.1081748008728027 -0.33519992232322693
v 8.3925409317016602 7.1081748008728027 -0.28343731164932251
v 6.79254150390625 52.508174896240234 8.7927103042602539
v -19.518377304077148 -33.091823577880859 6.864799976348877
v -2.2134268283843994 5.908174991607666 4.864799976348877
v -2.2074587345123291 5.8591399192810059 4.864799976348877
v 6.9925413131713867 52.508174896240234 8.8355426788330078
v -14.407459259033203 -32.891826629638672 2.6633834838867187
v 7.1925411224365234 52.508174896240234 8.8128013610839844
v -2.2074587345123291 -15.091825485229492 1.5184314250946045
v 8.2504386901855469 7.3081750869750977 -0.33519992232322693
v 8.3925409317016602 7.3081750869750977 -0.24722056090831757
v 8.79254150390625 -9.6295223236083984 -2.7351999282836914
v 8.79254150390625 -9.4918251037597656 -2.853640079498291
v 6.482231616973877 52.908176422119141 8.8648004531860352
v 6.3925414085388184 52.908176422119141 8.8145809173583984
v 6.3925414085388184 53.006389617919922 8.8648004531860352
v 8.9114751815795898 -9.4918251037597656 -2.7351999282836914
v -14.60745906829834 -32.891826629638672 2.7639987468719482
v -2.2192881107330322 6.1081748008728027 4.864799976348877
v 8.1927127838134766 7.5081748962402344 -0.33519992232322693
v 8.3925409317016602 7.5081748962402344 -0.22184251248836517
v -2.5886669158935547 -14.891825675964355 1.6648000478744507
v -2.4074587821960449 -14.891825675964355 1.6510595083236694
v -19.607458114624023 -32.998302459716797 7.0648002624511719
v 8.5925416946411133 -9.2918252944946289 -2.9023904800415039
v 8.1439037322998047 7.7081751823425293 -0.33519992232322693
v 8.1925411224365234 7.7081751823425293 -0.3023160994052887
v 8.1925411224365234 7.5087637901306152 -0.33519992232322693
v -2.6600272655487061 -14.691824913024902 1.6648000478744507
v -2.6074588298797607 -14.691824913024902 1.6493852138519287
v -2.6074588298797607 -14.891825675964355 1.6657416820526123
v -19.807458877563477 -32.964401245117188 7.2648000717163086
v 7.3925414085388184 29.108175277709961 3.3643970489501953
v 8.79254150390625 -9.2918252944946289 -2.8698523044586182
v -2.450791597366333 6.3081750869750977 4.4647998809814453
v -2.4074587821960449 6.3081750869750977 4.5387535095214844
v -14.687389373779297 -32.691825866699219 2.8648002147674561
v -14.60745906829834 -32.691825866699219 2.8253819942474365
v 8.3925409317016602 7.7081751823425293 -0.20544500648975372
v 7.5925412178039551 29.108175277709961 3.3489701747894287
v -2.4074587821960449 -14.691824913024902 1.6302573680877686
v -19.732631683349609 -32.891826629638672 7.2648000717163086
v -19.607458114624023 -32.891826629638672 7.1529030799865723
v 8.5925416946411133 -9.0918254852294922 -2.8685171604156494
v -2.4597465991973877 6.5081748962402344 4.4647998809814453
v -2.4074587821960449 6.5081748962402344 4.5595145225524902
v 5.9925413131713867 52.908176422119141 8.4957160949707031
v 7.3925414085388184 29.308176040649414 3.3221666812896729
v 8.5925416946411133 7.1081748008728027 -0.20017927885055542
v -19.607458114624023 -32.748222351074219 7.2648000717163086
v 8.79254150390625 -9.0918254852294922 -2.847517728805542
v -14.407459259033203 -32.691825866699219 2.7265868186950684
v -2.3302979469299316 6.3081750869750977 4.6648001670837402
v 7.5925412178039551 29.308176040649414 3.3346824645996094
v -2.2074587345123291 -14.891825675964355 1.5805424451828003
v 8.7365207672119141 7.1081748008728027 -0.13519991934299469
v -14.20745849609375 -32.891826629638672 2.5894825458526611
v -1.6074587106704712 -31.317798614501953 5.6648001670837402
v -2.3437175750732422 6.5081748962402344 4.6648001670837402
v 8.5925416946411133 7.3081750869750977 -0.18136167526245117
v 8.9925413131713867 -9.4018373489379883 -2.7351999282836914
v 8.9925413131713867 -9.2918252944946289 -2.7984573841094971
v -2.0074586868286133 -14.891825675964355 1.5089684724807739
v 7.79254150390625 26.308176040649414 3.2847616672515869
v 7.79254150390625 26.108175277709961 3.2853713035583496
v -14.007458686828613 -32.891826629638672 2.5585737228393555
v -2.2209780216217041 6.3081750869750977 4.864799976348877
v 9.1077871322631836 -9.2918252944946289 -2.7351999282836914
v 8.6935329437255859 7.3081750869750977 -0.13519991934299469
v -1.4311695098876953 -31.291826248168945 5.864799976348877
v 6.3925414085388184 52.508174896240234 8.5855703353881836
v 7.8859128952026367 26.108175277709961 3.2648000717163086
v 7.8560953140258789 26.308176040649414 3.2648000717163086
v -2.2074587345123291 -14.691824913024902 1.6102763414382935
v -19.518598556518555 -32.891826629638672 7.0648002624511719
v -19.407459259033203 -32.891826629638672 6.9473176002502441
v -2.2300140857696533 6.5081748962402344 4.864799976348877
v 8.9925413131713867 -9.0918254852294922 -2.81673264503479
v 8.79254150390625 7.1081748008728027 -0.10514027625322342
v -14.20745849609375 -32.686199188232422 2.6648001670837402
v -19.407459259033203 -32.969234466552734 6.864799976348877
v 6.2330904006958008 52.508174896240234 8.4647998809814453
v 7.79254150390625 26.508174896240234 3.2901883125305176
v -2.0074586868286133 -14.691824913024902 1.5407463312149048
v -1.4074587821960449 -31.248439788818359 5.864799976348877
v -1.4957507848739624 -31.091825485229492 5.6648001670837402
v -1.4074587821960449 -31.091825485229492 5.7634592056274414
v -19.326793670654297 -32.891826629638672 6.864799976348877
v -2.4747476577758789 6.7081751823425293 4.4647998809814453
v -2.4074587821960449 6.7081751823425293 4.6034040451049805
v 8.79254150390625 7.3081750869750977 -0.077893622219562531
v -14.007458686828613 -32.691825866699219 2.6126227378845215
v -1.326335072517395 -31.091825485229492 5.864799976348877
v 9.1925411224365234 -9.2223243713378906 -2.7351999282836914
v -19.407459259033203 -32.768840789794922 7.0648002624511719
v 9.1925411224365234 -9.0918254852294922 -2.7918558120727539
v 7.8610601425170898 26.508174896240234 3.2648000717163086
v -1.4074587821960449 -31.291826248168945 5.8949756622314453
v 8.9925413131713867 7.1081748008728027 0.0054206470958888531
v -2.4098110198974609 6.908174991607666 4.6648001670837402
v -2.5043141841888428 6.908174991607666 4.4647998809814453
v -2.4074587821960449 6.8953733444213867 4.6648001670837402
v -14.60745906829834 -32.594902038574219 2.8648002147674561
v -19.340469360351562 -32.691825866699219 7.0648002624511719
v -19.20745849609375 -32.691825866699219 6.9354391098022461
v 9.3613796234130859 -9.0918254852294922 -2.7351999282836914
v -19.20745849609375 -32.768501281738281 6.864799976348877
v 5.9925413131713867 52.852764129638672 8.4647998809814453
v 9.0904026031494141 7.1081748008728027 0.064800076186656952
v 7.79254150390625 26.708175659179687 3.2899749279022217
v -1.3047409057617188 -31.291826248168945 6.0648002624511719
v -2.666212797164917 -14.491825103759766 1.6648000478744507
v -2.6074588298797607 -14.491825103759766 1.6472560167312622
v -14.52579402923584 -32.491825103759766 2.8648002147674561
v -14.407459259033203 -32.491825103759766 2.7978582382202148
v 9.0062751770019531 7.3081750869750977 0.064800076186656952
v 7.8520946502685547 26.708175659179687 3.2648000717163086
v -2.3725311756134033 6.7081751823425293 4.6648001670837402
v -2.4074587821960449 -14.491825103759766 1.6279994249343872
v -14.407459259033203 -32.36553955078125 2.8648002147674561
v 7.8075103759765625 26.908174514770508 3.2648000717163086
v -2.6074588298797607 -14.301609039306641 1.6648000478744507
v -19.566045761108398 -32.691825866699219 7.2648000717163086
v -19.407459259033203 -32.691825866699219 7.1205325126647949
v 5.9925413131713867 52.508174896240234 8.2684488296508789
v -1.2074587345123291 -31.091825485229492 6.0740127563476562
v 6.6176366806030273 52.108177185058594 8.4647998809814453
v 6.3925414085388184 52.333412170410156 8.4647998809814453
v 6.6532692909240723 52.2965087890625 8.6144485473632812
v -2.2577459812164307 6.7081751823425293 4.864799976348877
v 8.5925416946411133 7.5081748962402344 -0.1563689261674881
v 6.79254150390625 52.108177185058594 8.6158237457275391
v -14.007458686828613 -32.575748443603516 2.6648001670837402
v -2.5814449787139893 -14.291825294494629 1.6648000478744507
v -2.4074587821960449 -14.291825294494629 1.6582392454147339
v -1.4074587821960449 -30.93372917175293 5.6648001670837402
v 6.79254150390625 52.201267242431641 8.664799690246582
v -19.149961471557617 -32.691825866699219 6.864799976348877
v 8.6403055191040039 7.5081748962402344 -0.13519991934299469
v -2.2912757396697998 6.908174991607666 4.864799976348877
v 8.3109035491943359 26.908174514770508 3.2648000717163086
v 8.3925409317016602 26.908174514770508 3.2897181510925293
v 8.3925409317016602 26.793643951416016 3.2648000717163086
v -1.2318249940872192 -30.891824722290039 5.864799976348877
v -1.3857129812240601 -30.891824722290039 5.6648001670837402
v -2.2074587345123291 -14.491825103759766 1.6198582649230957
v -14.20745849609375 -32.491825103759766 2.7516307830810547
v 6.79254150390625 52.308174133300781 8.7126340866088867
v 8.5987215042114258 7.7081751823425293 -0.13519991934299469
v -19.20745849609375 -32.491825103759766 7.0525059700012207
v -2.0074586868286133 -14.491825103759766 1.5601069927215576
v -1.2074587345123291 -30.834518432617188 5.864799976348877
v 6.79254150390625 51.913642883300781 8.4647998809814453
v -14.007458686828613 -32.491825103759766 2.7065553665161133
v -1.2932449579238892 -30.691825866699219 5.6648001670837402
v -1.2074587345123291 -30.691825866699219 5.7758097648620605
v -2.2074587345123291 -14.291825294494629 1.6362683773040771
v 8.79254150390625 26.308176040649414 3.3451476097106934
v 8.79254150390625 26.108175277709961 3.3242645263671875
v 8.5925416946411133 26.308176040649414 3.2769060134887695
v 8.5647993087768555 26.108175277709961 3.2648000717163086
v 8.79254150390625 7.5081748962402344 -0.048493776470422745
v 6.3925414085388184 52.108177185058594 8.2862157821655273
v -19.407459259033203 -32.491825103759766 7.2574253082275391
v -14.297709465026855 -32.291824340820313 2.8648002147674561
v -14.20745849609375 -32.291824340820313 2.8346786499023437
v 5.9925413131713867 52.1634521484375 8.0648002624511719
v 6.0382733345031738 52.108177185058594 8.0648002624511719
v -1.2074587345123291 -30.891824722290039 5.9033470153808594
v -2.0074586868286133 -14.291825294494629 1.5708167552947998
v 8.5369195938110352 26.508174896240234 3.2648000717163086
v 8.5925416946411133 26.508174896240234 3.2880005836486816
v 8.79254150390625 7.7081751823425293 -0.022139197215437889
v -14.007458686828613 -32.291824340820313 2.7842288017272949
v 8.79254150390625 26.508174896240234 3.3690836429595947
v 6.6389889717102051 51.878562927246094 8.2838840484619141
v 8.9379253387451172 7.5081748962402344 0.064800076186656952
v -13.807458877563477 -32.891826629638672 2.5336267948150635
v -13.807458877563477 -33.091823577880859 2.4586164951324463
v 8.9925413131713867 26.308176040649414 3.3968212604522705
v 8.9925413131713867 26.108175277709961 3.3737883567810059
v -1.1529783010482788 -30.691825866699219 5.864799976348877
v -19.325019836425781 -32.291824340820313 7.2648000717163086
v -19.20745849609375 -32.291824340820313 7.1406464576721191
v 6.3925414085388184 51.821449279785156 8.0648002624511719
v 6.5390257835388184 51.708175659179688 8.0648002624511719
v -2.2074587345123291 -14.091825485229492 1.6638463735580444
v 6.79254150390625 51.708175659179688 8.2015905380249023
v 6.79254150390625 51.752544403076172 8.2648000717163086
v -13.627056121826172 -32.891826629638672 2.4648001194000244
v -1.1183185577392578 -30.891824722290039 6.0648002624511719
v 9.1925411224365234 26.308176040649414 3.451066255569458
v 9.1925411224365234 26.108175277709961 3.4319508075714111
v 8.9042625427246094 7.7081751823425293 0.064800076186656952
v -2.0074586868286133 -14.091825485229492 1.5848002433776855
v -13.807458877563477 -32.691825866699219 2.5725326538085937
v -19.00745964050293 -32.517467498779297 6.864799976348877
v 6.79254150390625 51.908176422119141 8.4592695236206055
v 8.9925413131713867 26.508174896240234 3.428987979888916
v -1.0500328540802002 -30.691825866699219 6.0648002624511719
v 8.1069831848144531 7.908174991607666 -0.33519992232322693
v 8.1925411224365234 7.908174991607666 -0.28246477246284485
v -13.60745906829834 -32.863014221191406 2.4648001194000244
v -13.60745906829834 -32.691825866699219 2.519808292388916
v 9.1925411224365234 26.419252395629883 3.4648001194000244
v -2.1184539794921875 -13.891825675964355 1.6648000478744507
v -2.0074586868286133 -13.891825675964355 1.614251971244812
v 9.1477537155151367 26.508174896240234 3.4648001194000244
v 5.9520964622497559 52.908176422119141 8.4647998809814453
v 8.3925409317016602 7.908174991607666 -0.19289663434028625
v -19.073543548583984 -32.291824340820313 7.0648002624511719
v -19.00745964050293 -32.291824340820313 7.0351157188415527
v -13.446845054626465 -32.691825866699219 2.4648001194000244
v -1.2074587345123291 -30.507997512817383 5.6648001670837402
v 9.1925411224365234 26.508174896240234 3.4760284423828125
v 8.0476350784301758 8.1081752777099609 -0.33519992232322693
v 8.1925411224365234 8.1081752777099609 -0.25526359677314758
v 8.4522914886474609 26.708175659179687 3.2648000717163086
v 8.5925416946411133 26.708175659179687 3.3179397583007812
v -18.807458877563477 -32.336746215820313 6.864799976348877
v -18.807458877563477 -32.291824340820313 6.9057683944702148
v -13.884439468383789 -32.491825103759766 2.6648001670837402
v -13.807458877563477 -32.491825103759766 2.6381175518035889
v 8.3925409317016602 8.1081752777099609 -0.17810522019863129
v 8.79254150390625 26.708175659179687 3.3964436054229736
v -13.60745906829834 -32.491825103759766 2.5812346935272217
v -1.0817170143127441 -30.491825103759766 5.864799976348877
v 7.9236760139465332 8.5081748962402344 -0.33519992232322693
v 7.9925413131713867 8.5081748962402344 -0.29549947381019592
v 7.9925413131713867 8.3146543502807617 -0.33519992232322693
v -2.0074586868286133 -13.717585563659668 1.6648000478744507
v 5.5925412178039551 52.908176422119141 8.2119884490966797
v -13.807458877563477 -32.424419403076172 2.6648001670837402
v -18.752103805541992 -32.291824340820313 6.864799976348877
v 8.5925416946411133 26.908174514770508 3.3570024967193604
v 7.9947495460510254 8.3081750869750977 -0.33519992232322693
v 8.1925411224365234 8.3081750869750977 -0.23009561002254486
v -1.1197447776794434 -30.291826248168945 5.6648001670837402
v -1.0074586868286133 -30.291826248168945 5.8841614723205566
v -13.599318504333496 -32.291824340820313 2.6648001670837402
v 8.79254150390625 26.908174514770508 3.4236698150634766
v 8.4231357574462891 8.3081750869750977 -0.13519991934299469
v -1.0074586868286133 -30.575653076171875 6.0648002624511719
v 7.9925413131713867 -8.8918247222900391 -2.7388617992401123
v -1.0074586868286133 -30.491825103759766 6.007868766784668
v -19.242471694946289 -32.091823577880859 7.2648000717163086
v -19.20745849609375 -32.091823577880859 7.2398858070373535
v 8.9925413131713867 26.708175659179687 3.4553647041320801
v -0.97577822208404541 -30.491825103759766 6.0648002624511719
v -19.20745849609375 -32.033096313476563 7.2648000717163086
v -13.807458877563477 -32.291824340820313 2.7170445919036865
v 8.1925411224365234 8.5081748962402344 -0.20884890854358673
v 9.0333347320556641 26.708175659179687 3.4648001194000244
v -19.00745964050293 -32.242649078369141 7.0648002624511719
v 5.3207120895385742 52.908176422119141 8.0648002624511719
v 8.1925411224365234 -8.8918247222900391 -2.8059766292572021
v 5.1925411224365234 52.984115600585938 8.0648002624511719
v -2.4380266666412354 7.1081748008728027 4.6648001670837402
v -2.5263919830322266 7.1081748008728027 4.4647998809814453
v 8.3925409317016602 8.3866167068481445 -0.13519991934299469
v 8.3482036590576172 8.5081748962402344 -0.13519991934299469
v -0.88590699434280396 -30.291826248168945 6.0648002624511719
v 8.3925409317016602 -8.8918247222900391 -2.8398864269256592
v 8.9925413131713867 26.828603744506836 3.4648001194000244
v -18.822263717651367 -32.091823577880859 7.0648002624511719
v -18.807458877563477 -32.091823577880859 7.0566067695617676
v -2.4577646255493164 7.3081750869750977 4.6648001670837402
v -2.5290281772613525 7.3081750869750977 4.4647998809814453
v 8.9925413131713867 26.908174514770508 3.4698464870452881
v -2.041663646697998 -12.291825294494629 1.6648000478744507
v -2.0074586868286133 -12.291825294494629 1.6313798427581787
v -2.0074586868286133 -12.328487396240234 1.6648000478744507
v 8.3925409317016602 8.5081748962402344 -0.11131938546895981
v -13.407459259033203 -32.491825103759766 2.5368087291717529
v -13.407459259033203 -32.691825866699219 2.4509031772613525
v 5.5925412178039551 52.671493530273438 8.0648002624511719
v 5.7386398315429687 52.508174896240234 8.0648002624511719
v 8.0300998687744141 -8.6918249130249023 -2.7351999282836914
v 8.1925411224365234 -8.6918249130249023 -2.7922093868255615
v -2.4074587821960449 7.1081748008728027 4.7194147109985352
v -13.20745849609375 -32.511592864990234 2.4648001194000244
v -1.0074586868286133 -30.091825485229492 5.7177639007568359
v -1.034703254699707 -30.091825485229492 5.6648001670837402
v 4.79254150390625 53.042926788330078 8.0648002624511719
v 4.9258747100830078 53.171970367431641 8.1804428100585938
v 9.1925411224365234 26.708175659179687 3.4994423389434814
v 8.5372133255004883 7.908174991607666 -0.13519991934299469
v 8.3925409317016602 -8.6918249130249023 -2.8231587409973145
v -19.00745964050293 -32.091823577880859 7.1464323997497559
v -0.93250817060470581 -30.091825485229492 5.864799976348877
v -2.4074587821960449 7.3081750869750977 4.7750101089477539
v -13.407459259033203 -32.291824340820313 2.6167440414428711
v -1.2480900287628174 -17.891824722290039 1.2648000717163086
v -1.2074587345123291 -17.891824722290039 1.2893704175949097
v -1.2074587345123291 -18.028902053833008 1.2648000717163086
v 4.79254150390625 53.108177185058594 8.1187314987182617
v -1.0074586868286133 -30.035367965698242 5.6648001670837402
v 8.4885501861572266 8.1081752777099609 -0.13519991934299469
v 9.1925411224365234 26.908174514770508 3.5173995494842529
v -2.3181784152984619 7.1081748008728027 4.864799976348877
v -13.20745849609375 -32.291824340820313 2.5501718521118164
v 8.0761919021606445 -8.4918251037597656 -2.7351999282836914
v 8.1925411224365234 -8.4918251037597656 -2.7759242057800293
v 8.5925416946411133 7.908174991607666 -0.1103929877281189
v -19.093158721923828 -31.891824722290039 7.2648000717163086
v -19.00745964050293 -31.891824722290039 7.2338032722473145
v -0.94256424903869629 -29.891824722290039 5.6648001670837402
v -0.80745869874954224 -29.899908065795898 5.864799976348877
v -1.1453620195388794 -17.891824722290039 1.2648000717163086
v -2.3554697036743164 7.3081750869750977 4.864799976348877
v 8.3925409317016602 -8.4918251037597656 -2.8027770519256592
v 7.8110518455505371 27.108175277709961 3.2648000717163086
v 5.8374648094177246 54.908176422119141 10.864800453186035
v 5.5925412178039551 55.044723510742188 10.864800453186035
v 5.6925654411315918 54.939971923828125 10.997928619384766
v 5.79254150390625 54.908176422119141 10.978985786437988
v 8.79254150390625 7.908174991607666 0.010186710394918919
v -18.807458877563477 -31.891824722290039 7.1794881820678711
v -2.4841210842132568 7.5081748962402344 4.6648001670837402
v -2.5472557544708252 7.5081748962402344 4.4647998809814453
v 5.7477636337280273 54.908176422119141 11.064800262451172
v 8.1925411224365234 -8.2918252944946289 -2.7455873489379883
v 5.5925412178039551 54.908176422119141 11.149382591247559
v 5.5925412178039551 54.962406158447266 11.064800262451172
v -14.20745849609375 -32.224418640136719 2.8648002147674561
v 8.5925416946411133 8.1081752777099609 -0.082309938967227936
v -1.807458758354187 -17.691825866699219 1.2792012691497803
v -1.807458758354187 -17.811914443969727 1.2648000717163086
v 5.6934337615966797 54.992439270019531 10.664799690246582
v -0.80745869874954224 -30.153427124023437 6.0648002624511719
v 8.3925409317016602 -8.2918252944946289 -2.7732763290405273
v -0.80745869874954224 -30.091825485229492 6.0188465118408203
v -2.491657018661499 7.7081751823425293 4.6648001670837402
v -2.5497300624847412 7.7081751823425293 4.4647998809814453
v 7.79254150390625 27.308176040649414 3.295607328414917
v -19.00745964050293 -31.81913948059082 7.2648000717163086
v 8.79254150390625 8.1081752777099609 0.042460069060325623
v -14.057418823242188 -32.091823577880859 2.8648002147674561
v -14.007458686828613 -32.091823577880859 2.8490395545959473
v -1.6074587106704712 -17.694271087646484 1.2648000717163086
v 5.5925412178039551 55.066627502441406 10.664799690246582
v -2.4074587821960449 7.5081748962402344 4.8294310569763184
v 8.5925416946411133 -8.8918247222900391 -2.8415737152099609
v -18.807458877563477 -31.733112335205078 7.2648000717163086
v -14.007458686828613 -32.054187774658203 2.8648002147674561
v -1.807458758354187 -17.491825103759766 1.2900590896606445
v 7.9925413131713867 27.208576202392578 3.2648000717163086
v 8.8690633773803711 7.908174991607666 0.064800076186656952
v 7.9925413131713867 27.308176040649414 3.2778327465057373
v -0.77181625366210938 -30.091825485229492 6.0648002624511719
v -2.4074587821960449 7.7405614852905273 4.864799976348877
v 8.79254150390625 -8.8918247222900391 -2.8243439197540283
v -1.6074587106704712 -17.491825103759766 1.2816178798675537
v 8.8244028091430664 8.1081752777099609 0.064800076186656952
v -0.6520310640335083 -29.891824722290039 6.0648002624511719
v -13.807458877563477 -32.091823577880859 2.7916152477264404
v -18.607458114624023 -32.091823577880859 6.9090433120727539
v -18.607458114624023 -32.149765014648438 6.864799976348877
v 6.79254150390625 51.606269836425781 8.0648002624511719
v -2.3868072032928467 7.5081748962402344 4.864799976348877
v 7.5925412178039551 52.560375213623047 10.864800453186035
v 7.5925412178039551 52.508174896240234 10.881784439086914
v 7.6295466423034668 52.508174896240234 10.864800453186035
v 8.5925416946411133 -8.6918249130249023 -2.8182690143585205
v -18.557680130004883 -32.091823577880859 6.864799976348877
v 8.1925411224365234 27.088174819946289 3.2648000717163086
v 8.3925409317016602 27.108175277709961 3.3174159526824951
v -13.60745906829834 -32.091823577880859 2.7482469081878662
v 8.1925411224365234 52.989448547363281 10.514902114868164
v 8.3925409317016602 52.908176422119141 10.512389183044434
v -1.4074587821960449 -17.691825866699219 1.2836620807647705
v -1.4074587821960449 -17.891824722290039 1.2645491361618042
v 8.1925411224365234 52.908176422119141 10.546561241149902
v -18.607458114624023 -31.899255752563477 7.0648002624511719
v 7.9925413131713867 52.908176422119141 10.585960388183594
v 8.79254150390625 -8.6918249130249023 -2.7958886623382568
v -13.807458877563477 -31.912336349487305 2.8648002147674561
v 8.1925411224365234 27.308176040649414 3.2867109775543213
v 7.5925412178039551 52.908176422119141 10.727452278137207
v -1.2074587345123291 -17.691825866699219 1.2942652702331543
v 8.5925416946411133 8.3081750869750977 -0.047487810254096985
v 8.9925413131713867 -8.8918247222900391 -2.8031980991363525
v -0.83472263813018799 -29.691825866699219 5.6648001670837402
v -0.80745869874954224 -29.691825866699219 5.7020931243896484
v -18.599647521972656 -31.891824722290039 7.0648002624511719
v -18.407459259033203 -31.891824722290039 6.9230208396911621
v 8.3925409317016602 27.308176040649414 3.359262228012085
v -13.778849601745605 -31.891824722290039 2.8648002147674561
v -13.60745906829834 -31.891824722290039 2.8145978450775146
v -18.407459259033203 -31.953639984130859 6.864799976348877
v -1.4074587821960449 -17.491825103759766 1.2803822755813599
v -2.50115966796875 7.908174991607666 4.6648001670837402
v -2.5323543548583984 7.908174991607666 4.4647998809814453
v -0.80745869874954224 -29.638051986694336 5.6648001670837402
v 9.1925411224365234 -8.8918247222900391 -2.7991843223571777
v 8.79254150390625 8.2457876205444336 0.064800076186656952
v 8.79254150390625 8.3081750869750977 0.0760774165391922
v -13.407459259033203 -32.169052124023438 2.6648001670837402
v 7.79254150390625 27.508174896240234 3.331484317779541
v -1.2074587345123291 -17.491825103759766 1.2764289379119873
v -2.512059211730957 8.1081752777099609 4.6648001670837402
v -2.54103684425354 8.1081752777099609 4.4647998809814453
v 8.9925413131713867 -8.6918249130249023 -2.7773396968841553
v 7.8263993263244629 52.685009002685547 10.726949691772461
v -0.6819685697555542 -29.691825866699219 5.864799976348877
v 8.5925416946411133 8.5081748962402344 0.0056038848124444485
v -13.301899909973145 -32.091823577880859 2.6648001670837402
v -13.20745849609375 -32.091823577880859 2.6345415115356445
v 7.9925413131713867 27.508174896240234 3.3059780597686768
v 9.1925411224365234 -8.6918249130249023 -2.7789583206176758
v -1.807458758354187 -17.291824340820313 1.2843571901321411
v -18.335721969604492 -31.891824722290039 6.864799976348877
v 8.6907234191894531 8.5081748962402344 0.064800076186656952
v -2.4368288516998291 7.908174991607666 4.864799976348877
v -13.20745849609375 -32.018356323242188 2.6648001670837402
v 7.79254150390625 27.708175659179688 3.3778901100158691
v -0.71987253427505493 -29.491825103759766 5.6648001670837402
v -0.60745871067047119 -29.590805053710937 5.864799976348877
v -0.60745871067047119 -29.491825103759766 5.7775917053222656
v -1.6074587106704712 -17.291824340820313 1.274968147277832
v 8.5925416946411133 -8.4918251037597656 -2.7918379306793213
v 7.9925413131713867 52.693817138671875 10.664799690246582
v -18.407459259033203 -31.691825866699219 7.0566973686218262
v -2.4555628299713135 8.1081752777099609 4.864799976348877
v 7.9925413131713867 52.508174896240234 10.720622062683105
v -0.5324631929397583 -29.491825103759766 5.864799976348877
v 7.9925413131713867 27.708175659179688 3.3741312026977539
v -13.407459259033203 -32.091823577880859 2.6955971717834473
v -1.807458758354187 -17.091825485229492 1.2768785953521729
v 8.79254150390625 -8.4918251037597656 -2.7581686973571777
v 7.5925412178039551 52.108177185058594 10.987822532653809
v 7.8591866493225098 52.108177185058594 10.864800453186035
v -0.60745871067047119 -29.81974983215332 6.0648002624511719
v 8.1925411224365234 27.508174896240234 3.3476059436798096
v 8.5925416946411133 -8.2918252944946289 -2.7558345794677734
v -0.60745871067047119 -29.691825866699219 5.9578981399536133
v -1.6074587106704712 -17.12738037109375 1.2648000717163086
v -18.739725112915039 -31.691825866699219 7.2648000717163086
v -18.607458114624023 -31.691825866699219 7.2055106163024902
v -13.407459259033203 -31.891824722290039 2.7699000835418701
v -1.7739434242248535 -17.091825485229492 1.2648000717163086
v -2.5135073661804199 8.3081750869750977 4.6648001670837402
v -2.5655028820037842 8.3081750869750977 4.4647998809814453
v -0.5191493034362793 -29.691825866699219 6.0648002624511719
v 8.3925409317016602 27.508174896240234 3.4492166042327881
v 8.79254150390625 -8.3707389831542969 -2.7351999282836914
v 8.7008399963378906 -8.2918252944946289 -2.7351999282836914
v -2.5421350002288818 8.5081748962402344 4.6648001670837402
v -2.5829672813415527 8.5081748962402344 4.4647998809814453
v -1.4074587821960449 -17.291824340820313 1.2887802124023437
v -13.20745849609375 -31.891824722290039 2.7113652229309082
v 8.1925411224365234 27.708175659179688 3.4224956035614014
v 7.8638420104980469 8.7081747055053711 -0.33519992232322693
v 7.9925413131713867 8.7081747055053711 -0.26672127842903137
v -18.607458114624023 -31.570333480834961 7.2648000717163086
v 8.9925413131713867 -8.4918251037597656 -2.7434415817260742
v -13.60745906829834 -31.768577575683594 2.8648002147674561
v -2.4548819065093994 8.3081750869750977 4.864799976348877
v 8.3925409317016602 27.708175659179688 3.463961124420166
v -0.40745872259140015 -29.523227691650391 6.0648002624511719
v 7.8280401229858398 8.9081745147705078 -0.33519992232322693
v 7.9925413131713867 8.9081745147705078 -0.25429272651672363
v -1.2074587345123291 -17.423332214355469 1.2648000717163086
v -1.268946647644043 -17.291824340820313 1.2648000717163086
v 9.1925411224365234 -8.4918251037597656 -2.757535457611084
v -18.541664123535156 -31.491825103759766 7.2648000717163086
v -18.407459259033203 -31.491825103759766 7.1821799278259277
v 7.9809198379516602 51.708175659179688 10.864800453186035
v 7.7635459899902344 51.868175506591797 10.943161964416504
v -2.4766566753387451 8.5081748962402344 4.864799976348877
v 8.5925416946411133 27.108175277709961 3.3892452716827393
v -0.60745871067047119 -29.332698822021484 5.6648001670837402
v 8.1925411224365234 8.7081747055053711 -0.18694134056568146
v -13.507559776306152 -31.691825866699219 2.8648002147674561
v -13.407459259033203 -31.691825866699219 2.8350169658660889
v 8.9925413131713867 -8.4350500106811523 -2.7351999282836914
v -1.485166072845459 -17.091825485229492 1.2648000717163086
v -1.4074587821960449 -17.091825485229492 1.2984493970870972
v -18.20745849609375 -31.747961044311523 6.864799976348877
v -18.20745849609375 -31.691825866699219 6.9073538780212402
v 8.79254150390625 27.108175277709961 3.4432914257049561
v 8.2942256927490234 8.7081747055053711 -0.13519991934299469
v 9.1925411224365234 -8.2990083694458008 -2.7351999282836914
v -13.20745849609375 -31.691825866699219 2.7641851902008057
v -0.40745872259140015 -29.312326431274414 5.864799976348877
v -18.170564651489258 -31.691825866699219 6.864799976348877
v -1.2951818704605103 -17.091825485229492 1.2648000717163086
v 7.79254150390625 51.708175659179688 10.948704719543457
v -0.58066064119338989 -29.291826248168945 5.6648001670837402
v 8.5925416946411133 27.308176040649414 3.4346332550048828
v -13.407459259033203 -31.589990615844727 2.8648002147674561
v 8.1925411224365234 8.9081745147705078 -0.16312046349048615
v -2.5605990886688232 8.7081747055053711 4.6648001670837402
v -2.5731792449951172 8.7081747055053711 4.4647998809814453
v -0.40950167179107666 -29.091825485229492 5.6648001670837402
v -0.40745872259140015 -29.091825485229492 5.6668763160705566
v 7.5925412178039551 51.708175659179688 11.049683570861816
v -18.231124877929688 -31.491825103759766 7.0648002624511719
v -18.20745849609375 -31.491825103759766 7.0480260848999023
v 8.79254150390625 27.308176040649414 3.4486203193664551
v -1.1345218420028687 -17.691825866699219 1.2648000717163086
v 8.2475996017456055 8.9081745147705078 -0.13519991934299469
v -13.313322067260742 -31.491825103759766 2.8648002147674561
v -13.20745849609375 -31.491825103759766 2.8265442848205566
v -2.5657720565795898 8.9081745147705078 4.6648001670837402
v -2.5611071586608887 8.9081745147705078 4.4647998809814453
v -18.026214599609375 -31.491825103759766 6.864799976348877
v 8.26300048828125 -8.0918254852294922 -2.7351999282836914
v 8.3925409317016602 -8.0918254852294922 -2.7411634922027588
v -1.1823396682739258 -17.491825103759766 1.2648000717163086
v 8.1925411224365234 -8.1983871459960937 -2.7351999282836914
v 8.8975515365600586 27.108175277709961 3.4648001194000244
v 8.3925409317016602 8.7081747055053711 -0.077282212674617767
v -2.5009987354278564 8.7081747055053711 4.864799976348877
v 8.3925409317016602 -8.0503215789794922 -2.7351999282836914
v 8.3925409317016602 8.9081745147705078 -0.053975775837898254
v 8.9925413131713867 27.308176040649414 3.4669923782348633
v -2.5216796398162842 8.9081745147705078 4.864799976348877
v 7.8932714462280273 52.308174133300781 10.807096481323242
v 7.9925413131713867 52.308174133300781 10.771755218505859
v -13.014823913574219 -32.291824340820313 2.4648001194000244
v 8.9925413131713867 27.108175277709961 3.4822273254394531
v 7.9925413131713867 52.108177185058594 10.813503265380859
v -2.5855832099914551 9.1081752777099609 4.6648001670837402
v -2.571627140045166 9.1081752777099609 4.4647998809814453
v 9.1925411224365234 27.108175277709961 3.5237259864807129
v 7.79254150390625 9.0551233291625977 -0.33519992232322693
v 7.79254150390625 9.1081752777099609 -0.32782378792762756
v 7.9925413131713867 9.1081752777099609 -0.24326667189598083
v 8.5925416946411133 -8.1964187622070312 -2.7351999282836914
v -1.807458758354187 -16.990634918212891 1.2648000717163086
v 8.4727258682250977 -8.0918254852294922 -2.7351999282836914
v -2.5938601493835449 9.3081750869750977 4.6648001670837402
v -2.5765655040740967 9.3081750869750977 4.4647998809814453
v 7.9635462760925293 51.908176422119141 10.849327087402344
v 7.6484007835388184 9.3081750869750977 -0.33519992232322693
v 7.79254150390625 9.3081750869750977 -0.28916266560554504
v -2.5408520698547363 9.1081752777099609 4.864799976348877
v 6.3925414085388184 54.547702789306641 10.864800453186035
v 6.3925414085388184 54.508174896240234 11.019436836242676
v 6.4289846420288086 54.508174896240234 10.864800453186035
v 6.1925411224365234 54.535163879394531 11.264800071716309
v 6.2322793006896973 54.508174896240234 11.264800071716309
v 6.1475086212158203 54.628326416015625 11.098479270935059
v 9.1925411224365234 27.308176040649414 3.5066146850585937
v 7.9925413131713867 9.3081750869750977 -0.21935774385929108
v -13.007458686828613 -32.091823577880859 2.5590810775756836
v -13.007458686828613 -32.285591125488281 2.4648001194000244
v 5.9925413131713867 54.648094177246094 11.264800071716309
v -2.5385909080505371 9.3081750869750977 4.864799976348877
v -0.2571428120136261 -29.091825485229492 5.864799976348877
v -1.6042283773422241 -16.891824722290039 1.2648000717163086
v -1.4074587821960449 -16.891824722290039 1.3025984764099121
v -18.407459259033203 -31.341829299926758 7.2648000717163086
v 8.5925416946411133 27.449958801269531 3.4648001194000244
v 8.5086145401000977 27.508174896240234 3.4648001194000244
v 8.2144289016723633 9.1081752777099609 -0.13519991934299469
v -12.807458877563477 -32.127696990966797 2.4648001194000244
v -12.807458877563477 -32.091823577880859 2.4817752838134766
v 5.9925413131713867 54.708175659179688 11.179594993591309
v 5.9925413131713867 54.76806640625 11.064800262451172
v -1.2805144786834717 -16.891824722290039 1.2648000717163086
v -0.24505539238452911 -29.291826248168945 6.0648002624511719
v 5.9925413131713867 54.803058624267578 10.864800453186035
v 8.6308670043945313 27.508174896240234 3.4648001194000244
v 8.79254150390625 27.508174896240234 3.4428925514221191
v -13.102002143859863 -31.891824722290039 2.6648001670837402
v -13.007458686828613 -31.891824722290039 2.6230676174163818
v 9.3925409317016602 -8.8918247222900391 -2.7933919429779053
v 9.3925409317016602 -9.0672531127929687 -2.7351999282836914
v -2.5510604381561279 9.5081748962402344 4.6648001670837402
v -2.5426337718963623 9.5081748962402344 4.4647998809814453
v -1.6074587106704712 -16.710359573364258 1.2648000717163086
v -1.4074587821960449 -16.691825866699219 1.3005020618438721
v -18.034757614135742 -31.291826248168945 7.0648002624511719
v -18.00745964050293 -31.291826248168945 7.0417771339416504
v -0.20745871961116791 -29.236114501953125 6.0648002624511719
v 8.1925411224365234 9.2311859130859375 -0.13519991934299469
v -0.20745871961116791 -29.091825485229492 5.9364957809448242
v 8.1925411224365234 9.3081750869750977 -0.12647902965545654
v -12.807458877563477 -31.891824722290039 2.5658068656921387
v 6.3925414085388184 54.376026153564453 11.264800071716309
v 6.455357551574707 54.308174133300781 11.264800071716309
v 6.518186092376709 54.292396545410156 11.115462303161621
v 9.5925416946411133 -8.9090347290039063 -2.7351999282836914
v -2.5096969604492187 9.7081747055053711 4.6648001670837402
v -2.5008831024169922 9.7081747055053711 4.4647998809814453
v 9.5925416946411133 -8.8918247222900391 -2.7468366622924805
v 8.5925416946411133 27.566761016845703 3.4648001194000244
v -1.2534099817276001 -16.691825866699219 1.2648000717163086
v 8.5925416946411133 27.708175659179688 3.4367125034332275
v -0.10460899025201797 -29.091825485229492 6.0648002624511719
v -18.00745964050293 -31.261747360229492 7.0648002624511719
v 9.3925409317016602 -8.6918249130249023 -2.795541524887085
v -2.5301637649536133 9.5081748962402344 4.864799976348877
v 8.3925409317016602 9.1081752777099609 -0.034359555691480637
v -12.765483856201172 -32.091823577880859 2.4648001194000244
v -1.6602662801742554 -16.491825103759766 1.2648000717163086
v -1.6074587106704712 -16.491825103759766 1.2761846780776978
v 8.79254150390625 27.708175659179688 3.4139764308929443
v 9.5925416946411133 -8.6918249130249023 -2.8103339672088623
v -18.364574432373047 -31.291826248168945 7.2648000717163086
v -18.20745849609375 -31.291826248168945 7.1716699600219727
v -2.5204312801361084 9.7081747055053711 4.864799976348877
v 6.7572035789489746 54.108177185058594 10.864800453186035
v 8.5925416946411133 27.508174896240234 3.4674756526947021
v -1.7147051095962524 -16.291824340820313 1.2648000717163086
v -1.6074587106704712 -16.291824340820313 1.2944821119308472
v -12.60745906829834 -31.962543487548828 2.4648001194000244
v -12.60745906829834 -31.891824722290039 2.4968595504760742
v 9.6128387451171875 -8.8918247222900391 -2.7351999282836914
v -0.28053274750709534 -28.891824722290039 5.6648001670837402
v -0.20745871961116791 -28.958059310913086 5.864799976348877
v -0.20745871961116791 -28.891824722290039 5.8262333869934082
v 6.5925412178039551 54.1298828125 11.264800071716309
v 8.3925409317016602 9.3081750869750977 -0.0090026576071977615
v -12.541845321655273 -31.891824722290039 2.4648001194000244
v -18.20745849609375 -31.129566192626953 7.2648000717163086
v -2.4972310066223145 9.9081745147705078 4.6648001670837402
v -2.4853167533874512 9.9081745147705078 4.4647998809814453
v -0.1810515820980072 -28.891824722290039 5.864799976348877
v -1.4074587821960449 -16.491825103759766 1.3160616159439087
v 9.79254150390625 -8.7154779434204102 -2.7351999282836914
v 9.79254150390625 -8.6918249130249023 -2.7508044242858887
v -13.007458686828613 -31.754123687744141 2.6648001670837402
v 8.6048069000244141 8.7081747055053711 0.064800076186656952
v -0.26792562007904053 -28.691825866699219 5.6648001670837402
v -0.20745871961116791 -28.691825866699219 5.7436871528625488
v -2.5046060085296631 10.108175277709961 4.6648001670837402
v -2.4991381168365479 10.108175277709961 4.4647998809814453
v 9.8102016448974609 -8.6918249130249023 -2.7351999282836914
v -18.170129776000977 -31.091825485229492 7.2648000717163086
v -18.00745964050293 -31.091825485229492 7.162437915802002
v -1.2074587345123291 -16.522174835205078 1.2648000717163086
v -12.943732261657715 -31.691825866699219 2.6648001670837402
v -12.807458877563477 -31.691825866699219 2.6259555816650391
v 8.9925413131713867 27.508174896240234 3.4497134685516357
v -2.500281810760498 9.9081745147705078 4.864799976348877
v 9.3925409317016602 -8.4918251037597656 -2.7773029804229736
v -0.0074587129056453705 -28.704158782958984 5.864799976348877
v -1.4074587821960449 -16.291824340820313 1.3380100727081299
v -12.807458877563477 -31.550603866577148 2.6648001670837402
v 9.0629520416259766 27.508174896240234 3.4648001194000244
v -18.00745964050293 -30.914276123046875 7.2648000717163086
v -2.5091276168823242 10.108175277709961 4.864799976348877
v 9.5925416946411133 -8.4918251037597656 -2.8101694583892822
v 8.5925416946411133 8.7488765716552734 0.064800076186656952
v 8.5602941513061523 8.9081745147705078 0.064800076186656952
v -1.1840751171112061 -16.291824340820313 1.2648000717163086
v 9.0165491104125977 27.708175659179688 3.4648001194000244
v -13.007458686828613 -31.691825866699219 2.6847383975982666
v 9.2025871276855469 -8.2918252944946289 -2.7351999282836914
v 9.3925409317016602 -8.2918252944946289 -2.7544844150543213
v -0.0074587129056453705 -28.956884384155273 6.0648002624511719
v -0.0074587129056453705 -28.891824722290039 6.0182194709777832
v -17.862955093383789 -31.291826248168945 6.864799976348877
v -13.007458686828613 -31.491825103759766 2.7455215454101562
v 6.79254150390625 53.802631378173828 11.264800071716309
v 6.9937334060668945 53.708175659179687 10.864800453186035
v 6.79254150390625 54.057266235351563 10.864800453186035
v -2.5035469532012939 10.308175086975098 4.6648001670837402
v -2.5151431560516357 10.308175086975098 4.4647998809814453
v 8.5383415222167969 9.1081752777099609 0.064800076186656952
v 9.5925416946411133 -8.2918252944946289 -2.7827835083007813
v 6.8374180793762207 53.708175659179687 11.264800071716309
v 6.9298563003540039 53.308174133300781 11.264800071716309
v 7.1925411224365234 53.308174133300781 10.83841609954834
v -2.5200052261352539 10.508174896240234 4.6648001670837402
v -2.5422382354736328 10.508174896240234 4.4647998809814453
v -17.852548599243164 -31.091825485229492 7.0648002624511719
v -17.807458877563477 -31.091825485229492 7.0215082168579102
v -17.807458877563477 -31.2264404296875 6.864799976348877
v 8.5079793930053711 9.3081750869750977 0.064800076186656952
v 9.1925411224365234 27.508174896240234 3.5087599754333496
v 9.79254150390625 -8.4918251037597656 -2.8042454719543457
v -12.807458877563477 -31.491825103759766 2.6817615032196045
v 0.036259002983570099 -28.891824722290039 6.0648002624511719
v -2.5125381946563721 10.308175086975098 4.864799976348877
v -17.710620880126953 -31.091825485229492 6.864799976348877
v -12.60745906829834 -31.691825866699219 2.5571730136871338
v -1.7364699840545654 -16.091825485229492 1.2648000717163086
v -1.6074587106704712 -16.091825485229492 1.3080636262893677
v 9.1925411224365234 27.708175659179688 3.557098388671875
v 9.9285993576049805 -8.4918251037597656 -2.7351999282836914
v -2.5210895538330078 10.508174896240234 4.864799976348877
v 7.5925412178039551 9.4342203140258789 -0.33519992232322693
v 7.79254150390625 9.5081748962402344 -0.24974739551544189
v 0.19254128634929657 -28.70703125 6.0648002624511719
v -12.407459259033203 -31.691825866699219 2.4595897197723389
v 9.79254150390625 -8.2918252944946289 -2.8015837669372559
v 6.7357873916625977 53.908176422119141 11.264800071716309
v 6.737241268157959 53.996883392333984 11.104800224304199
v 9.3363571166992187 26.108175277709961 3.4648001194000244
v 9.2338752746582031 26.308176040649414 3.4648001194000244
v -17.807458877563477 -31.028341293334961 7.0648002624511719
v 7.9925413131713867 9.5081748962402344 -0.18323445320129395
v -2.5450561046600342 10.708174705505371 4.6648001670837402
v -2.5474355220794678 10.708174705505371 4.4647998809814453
v -0.20745871961116791 -28.548740386962891 5.6648001670837402
v -12.751415252685547 -31.491825103759766 2.6648001670837402
v -12.60745906829834 -31.491825103759766 2.6170058250427246
v 9.9925413131713867 -8.3471870422363281 -2.7351999282836914
v -1.807458758354187 -15.90125560760498 1.2648000717163086
v -1.6074587106704712 -15.891825675964355 1.3388274908065796
v 7.79254150390625 9.7081747055053711 -0.21589183807373047
v 9.9925413131713867 -8.2918252944946289 -2.748734712600708
v -2.5742757320404053 10.908174514770508 4.6648001670837402
v -2.51914381980896 10.908174514770508 4.4647998809814453
v -17.738523483276367 -30.891824722290039 7.0648002624511719
v -17.607458114624023 -30.891824722290039 6.8666634559631348
v -17.607458114624023 -30.893821716308594 6.864799976348877
v 9.3925409317016602 26.308176040649414 3.5210843086242676
v 9.3925409317016602 26.108175277709961 3.4791836738586426
v -0.098600827157497406 -28.491825103759766 5.6648001670837402
v -0.0074587129056453705 -28.491825103759766 5.6883130073547363
v -12.407459259033203 -31.491825103759766 2.5340020656585693
v 7.9925413131713867 9.7081747055053711 -0.15331119298934937
v -2.5445761680603027 10.708174705505371 4.864799976348877
v -1.4074587821960449 -16.091825485229492 1.3399200439453125
v -0.0074587129056453705 -28.449260711669922 5.6648001670837402
v 9.5925416946411133 26.308176040649414 3.6056680679321289
v 9.5925416946411133 26.108175277709961 3.5829904079437256
v -17.645313262939453 -30.691825866699219 7.0648002624511719
v -17.607458114624023 -30.691825866699219 7.0207433700561523
v 10.013365745544434 -8.2918252944946289 -2.7351999282836914
v -2.5641584396362305 10.908174514770508 4.864799976348877
v -1.2074587345123291 -16.091825485229492 1.2961413860321045
v 8.1090173721313477 9.5081748962402344 -0.13519991934299469
v 9.3925409317016602 26.508174896240234 3.5469100475311279
v 0.19254128634929657 -28.513561248779297 5.864799976348877
v 9.3925409317016602 -8.1611967086791992 -2.7351999282836914
v -17.989578247070313 -30.891824722290039 7.2648000717163086
v -17.807458877563477 -30.891824722290039 7.1262397766113281
v 0.19254128634929657 -28.491825103759766 5.8434872627258301
v -1.4074587821960449 -15.891825675964355 1.3549603223800659
v 8.0379276275634766 9.7081747055053711 -0.13519991934299469
v -12.280428886413574 -31.491825103759766 2.4648001194000244
v 9.5925416946411133 26.508174896240234 3.6250073909759521
v -1.2074587345123291 -15.891825675964355 1.2950048446655273
v 9.4587526321411133 -8.0918254852294922 -2.7351999282836914
v 9.5925416946411133 -8.0918254852294922 -2.7610740661621094
v 8.1925411224365234 9.5081748962402344 -0.095274113118648529
v -2.6067101955413818 11.108175277709961 4.6648001670837402
v -2.5293550491333008 11.108175277709961 4.4647998809814453
v 0.15411311388015747 -28.291826248168945 5.6648001670837402
v 0.19254128634929657 -28.291826248168945 5.687708854675293
v 9.6602268218994141 26.108175277709961 3.6648001670837402
v -17.866704940795898 -30.691825866699219 7.2648000717163086
v -17.807458877563477 -30.691825866699219 7.2103939056396484
v 9.6603155136108398 26.308176040649414 3.6648001670837402
v 9.5925416946411133 -7.9098401069641113 -2.7351999282836914
v 8.3925409317016602 9.5081748962402344 0.018499033525586128
v -1.807458758354187 -15.691824913024902 1.3144234418869019
v -2.5933561325073242 11.308175086975098 4.6648001670837402
v -2.5217280387878418 11.308175086975098 4.4647998809814453
v 9.6410055160522461 26.508174896240234 3.6648001670837402
v 0.39254128932952881 -28.291826248168945 5.8774991035461426
v 8.1925411224365234 9.7081747055053711 -0.063519030809402466
v 9.79254150390625 -8.0918254852294922 -2.7925007343292236
v -1.6074587106704712 -15.691824913024902 1.3831970691680908
v -2.5833003520965576 11.108175277709961 4.864799976348877
v 8.4023408889770508 9.7081747055053711 0.064800076186656952
v 9.3925409317016602 26.708175659179687 3.5516600608825684
v 9.9925413131713867 -8.0918254852294922 -2.7712087631225586
v -1.807458758354187 -15.491825103759766 1.3717386722564697
v -2.5869860649108887 11.308175086975098 4.864799976348877
v 7.1925411224365234 53.26129150390625 10.864800453186035
v 7.1925411224365234 52.908176422119141 10.981564521789551
v 7.3582606315612793 52.908176422119141 10.864800453186035
v -17.502445220947266 -30.691825866699219 6.864799976348877
v 0.39254128932952881 -28.491825103759766 6.0677318572998047
v 7.79254150390625 9.9081745147705078 -0.19427219033241272
v 9.5925416946411133 26.708175659179687 3.6302688121795654
v -1.6074587106704712 -15.491825103759766 1.4073770046234131
v 9.6028957366943359 -7.8918251991271973 -2.7351999282836914
v 9.79254150390625 -7.8918251991271973 -2.7719063758850098
v -2.5720486640930176 11.508174896240234 4.6648001670837402
v -2.5180609226226807 11.508174896240234 4.4647998809814453
v 9.3925409317016602 26.908174514770508 3.5553994178771973
v -17.607458114624023 -30.626758575439453 7.0648002624511719
v 7.9925413131713867 9.8415384292602539 -0.13519991934299469
v -1.4074587821960449 -15.691824913024902 1.3809177875518799
v 7.9925413131713867 9.9081745147705078 -0.12552911043167114
v 9.9925413131713867 -7.8918251991271973 -2.7645008563995361
v -2.5800595283508301 11.708174705505371 4.6648001670837402
v -2.535703182220459 11.708174705505371 4.4647998809814453
v -17.807458877563477 -30.5654296875 7.2648000717163086
v 9.5925416946411133 26.908174514770508 3.6259300708770752
v 7.79254150390625 10.108175277709961 -0.16946123540401459
v -1.1862001419067383 -15.691824913024902 1.2648000717163086
v 6.874915599822998 52.908176422119141 11.264800071716309
v 9.7890501022338867 -7.6918253898620605 -2.7351999282836914
v 9.79254150390625 -7.6918253898620605 -2.7354915142059326
v 7.8835153579711914 10.108175277709961 -0.13519991934299469
v 9.6300773620605469 26.708175659179687 3.6648001670837402
v -1.4074587821960449 -15.491825103759766 1.3866519927978516
v -17.759820938110352 -30.491825103759766 7.2648000717163086
v -17.607458114624023 -30.491825103759766 7.1484775543212891
v 0.59254127740859985 -28.299673080444336 6.0648002624511719
v 7.1925411224365234 52.508174896240234 11.08731746673584
v -2.6091315746307373 11.508174896240234 4.864799976348877
v -2.6074588298797607 11.508174896240234 4.8417420387268066
v 9.6314935684204102 26.908174514770508 3.6648001670837402
v -1.1985958814620972 -15.491825103759766 1.2648000717163086
v -17.607458114624023 -30.332279205322266 7.2648000717163086
v 9.9925413131713867 -7.7377862930297852 -2.7351999282836914
v 9.9145565032958984 -7.6918253898620605 -2.7351999282836914
v 7.9925413131713867 10.108175277709961 -0.091334886848926544
v -2.6362717151641846 11.708174705505371 4.864799976348877
v -2.6074588298797607 11.708174705505371 4.7412304878234863
v 6.9059739112854004 52.508174896240234 11.264800071716309
v -1.1487401723861694 -16.091825485229492 1.2648000717163086
v -17.511112213134766 -30.491825103759766 7.0648002624511719
v -17.407459259033203 -30.491825103759766 6.9538078308105469
v -13.20745849609375 -31.370901107788086 2.8648002147674561
v -17.407459259033203 -30.571956634521484 6.864799976348877
v 9.3925409317016602 27.108175277709961 3.5621378421783447
v -1.1415200233459473 -15.891825675964355 1.2648000717163086
v -17.325176239013672 -30.491825103759766 6.864799976348877
v 8.1925411224365234 9.9081745147705078 -0.023914311081171036
v 10.077065467834473 -8.0918254852294922 -2.7351999282836914
v 9.5925416946411133 27.108175277709961 3.6529250144958496
v -17.407459259033203 -30.369258880615234 7.0648002624511719
v 10.090395927429199 -7.8918251991271973 -2.7351999282836914
v 9.3925409317016602 27.308176040649414 3.5801951885223389
v 8.3318729400634766 9.9081745147705078 0.064800076186656952
v -2.5845956802368164 11.908174514770508 4.6648001670837402
v -2.4865846633911133 11.908174514770508 4.4647998809814453
v -17.344320297241211 -30.291826248168945 7.0648002624511719
v -17.20745849609375 -30.291826248168945 6.9338326454162598
v -17.20745849609375 -30.368764877319336 6.864799976348877
v 7.1925411224365234 52.108177185058594 11.229048728942871
v 8.1925411224365234 10.108175277709961 0.0091166142374277115
v 9.5925416946411133 27.145820617675781 3.6648001670837402
v 9.524418830871582 27.308176040649414 3.6648001670837402
v -2.5544145107269287 12.108175277709961 4.6648001670837402
v -2.4074587821960449 12.108175277709961 4.5265488624572754
v -2.4074587821960449 12.002901077270508 4.4647998809814453
v -13.148261070251465 -31.291826248168945 2.8648002147674561
v -13.007458686828613 -31.291826248168945 2.8067846298217773
v 8.2823944091796875 10.108175277709961 0.064800076186656952
v 9.6035985946655273 27.108175277709961 3.6648001670837402
v 0.19254128634929657 -28.252973556518555 5.6648001670837402
v -1.807458758354187 -15.291825294494629 1.4138015508651733
v -2.6316075325012207 11.908174514770508 4.864799976348877
v -2.6074588298797607 11.908174514770508 4.7312402725219727
v -17.57011604309082 -30.291826248168945 7.2648000717163086
v -17.407459259033203 -30.291826248168945 7.1235761642456055
v -12.807458877563477 -31.291826248168945 2.7519445419311523
v 8.4612817764282227 9.5081748962402344 0.064800076186656952
v -13.007458686828613 -31.164512634277344 2.8648002147674561
v -1.6074587106704712 -15.291825294494629 1.4302648305892944
v 7.143803596496582 52.108177185058594 11.264800071716309
v 0.38650846481323242 -28.091825485229492 5.6648001670837402
v 0.39254128932952881 -28.091825485229492 5.6684212684631348
v 9.3925409317016602 27.508174896240234 3.622016429901123
v -1.807458758354187 -15.091825485229492 1.4437199831008911
v -2.6402823925018311 12.108175277709961 4.864799976348877
v -2.6074588298797607 12.108175277709961 4.7509608268737793
v -12.875932693481445 -31.091825485229492 2.8648002147674561
v -12.807458877563477 -31.091825485229492 2.8456153869628906
v 7.1925411224365234 51.996074676513672 11.264800071716309
v -17.20745849609375 -30.134832382202148 7.0648002624511719
v 9.4438571929931641 27.508174896240234 3.6648001670837402
v -1.6074587106704712 -15.091825485229492 1.4513899087905884
v 7.2696013450622559 51.708175659179688 11.264800071716309
v -12.60745906829834 -31.353984832763672 2.6648001670837402
v -17.407459259033203 -30.126928329467773 7.2648000717163086
v 9.3925409317016602 27.656562805175781 3.6648001670837402
v 9.3701810836791992 27.708175659179688 3.6648001670837402
v -2.3313934803009033 12.108175277709961 4.4647998809814453
v -12.555362701416016 -31.291826248168945 2.6648001670837402
v -12.407459259033203 -31.291826248168945 2.6015653610229492
v -1.4074587821960449 -15.291825294494629 1.3911751508712769
v -17.372472763061523 -30.091825485229492 7.2648000717163086
v -17.20745849609375 -30.091825485229492 7.1012940406799316
v 0.58262449502944946 -28.091825485229492 5.864799976348877
v 4.5925412178039551 10.308175086975098 -0.19706960022449493
v 4.3925414085388184 10.308175086975098 -0.28438335657119751
v -2.5053353309631348 12.308175086975098 4.6648001670837402
v -2.4074587821960449 12.308175086975098 4.5911173820495605
v -17.20745849609375 -29.922019958496094 7.2648000717163086
v -12.407459259033203 -31.091825485229492 2.6612145900726318
v -1.2074587345123291 -15.328644752502441 1.2648000717163086
v 7.2863163948059082 51.308174133300781 11.264800071716309
v 7.4876804351806641 51.498153686523438 11.128764152526855
v 0.59254127740859985 -27.946008682250977 5.6648001670837402
v 0.59254127740859985 -28.083456039428711 5.864799976348877
v 4.79254150390625 10.308175086975098 -0.14504286646842957
v -17.138162612915039 -30.291826248168945 6.864799976348877
v -2.4675395488739014 12.508174896240234 4.6648001670837402
v -2.4074587821960449 12.508174896240234 4.6245822906494141
v -1.4074587821960449 -15.091825485229492 1.410897970199585
v 7.79254150390625 27.908174514770508 3.4060609340667725
v -12.60745906829834 -31.291826248168945 2.6857590675354004
v 4.5925412178039551 10.508174896240234 -0.21515071392059326
v 4.3925414085388184 10.508174896240234 -0.30404576659202576
v -2.6521515846252441 12.308175086975098 4.864799976348877
v -2.6074588298797607 12.308175086975098 4.7730712890625
v 0.7925412654876709 -27.966201782226563 5.864799976348877
v 0.6707037091255188 -27.891824722290039 5.6648001670837402
v 0.7925412654876709 -27.891824722290039 5.7595510482788086
v 7.9925413131713867 27.908174514770508 3.4259090423583984
v 4.79254150390625 10.508174896240234 -0.14028269052505493
v -1.2074587345123291 -15.210102081298828 1.2648000717163086
v -1.200853705406189 -15.091825485229492 1.2648000717163086
v -17.162014007568359 -30.091825485229492 7.0648002624511719
v -17.00745964050293 -30.091825485229492 6.9461965560913086
v -12.60745906829834 -31.091825485229492 2.7639329433441162
v -17.00745964050293 -30.170866012573242 6.864799976348877
v 7.79254150390625 28.108175277709961 3.3865275382995605
v 7.5925412178039551 51.508174896240234 11.062832832336426
v -2.6416389942169189 12.508174896240234 4.864799976348877
v -2.6074588298797607 12.508174896240234 4.805605411529541
v -16.932266235351563 -30.091825485229492 6.864799976348877
v -1.807458758354187 -14.939801216125488 1.4648001194000244
v 4.9925413131713867 10.179636001586914 -0.33519992232322693
v 7.5925412178039551 51.448040008544922 11.064800262451172
v 7.9925413131713867 28.108175277709961 3.407832145690918
v 5.0152788162231445 10.308175086975098 -0.33519992232322693
v -17.00745964050293 -29.927528381347656 7.0648002624511719
v 7.5925412178039551 51.308174133300781 11.065668106079102
v 0.7925412654876709 -28.164735794067383 6.0648002624511719
v 0.7925412654876709 -28.091825485229492 6.0005931854248047
v -12.807458877563477 -31.04437255859375 2.8648002147674561
v -1.6074587106704712 -14.935723304748535 1.4648001194000244
v 7.2399849891662598 50.908176422119141 11.264800071716309
v 7.4827442169189453 51.132976531982422 11.127215385437012
v 8.1925411224365234 27.908174514770508 3.4446191787719727
v -2.2074587345123291 12.308175086975098 4.4470615386962891
v 4.9925413131713867 10.508174896240234 -0.28550821542739868
v -16.980354309082031 -29.891824722290039 7.0648002624511719
v -16.807458877563477 -29.891824722290039 6.9109954833984375
v -16.807458877563477 -29.944547653198242 6.864799976348877
v -1.807458758354187 -14.891825675964355 1.4716761112213135
v 7.5925412178039551 51.256977081298828 11.064800262451172
v 8.3925409317016602 27.908174514770508 3.414764404296875
v 7.5925412178039551 51.108177185058594 11.059064865112305
v -2.2074587345123291 12.353233337402344 4.4647998809814453
v 5.0410552024841309 10.508174896240234 -0.33519992232322693
v -2.2074587345123291 12.508174896240234 4.5174479484558105
v -12.653155326843262 -30.891824722290039 2.8648002147674561
v -12.60745906829834 -30.891824722290039 2.8455169200897217
v -1.6074587106704712 -14.891825675964355 1.4693634510040283
v 8.1925411224365234 28.108175277709961 3.424562931060791
v 0.99254131317138672 -27.891824722290039 5.8103494644165039
v 0.99254131317138672 -27.934547424316406 5.864799976348877
v -2.1038999557495117 12.508174896240234 4.4647998809814453
v 4.5925412178039551 10.708174705505371 -0.1995026022195816
v 4.3925414085388184 10.708174705505371 -0.2706235945224762
v -1.807458758354187 -14.691824913024902 1.4987447261810303
v 1.1860483884811401 -27.891824722290039 5.864799976348877
v -17.180791854858398 -29.891824722290039 7.2648000717163086
v 8.3925409317016602 28.108175277709961 3.3913650512695313
v 7.5925412178039551 50.908176422119141 11.044161796569824
v -12.407459259033203 -30.891824722290039 2.7443108558654785
v 4.79254150390625 10.708174705505371 -0.14071345329284668
v -1.6074587106704712 -14.691824913024902 1.4991878271102905
v 0.99254131317138672 -28.13725471496582 6.0648002624511719
v 0.99254131317138672 -28.091825485229492 6.0191397666931152
v -12.60745906829834 -30.829092025756836 2.8648002147674561
v 7.79254150390625 28.308176040649414 3.3588197231292725
v -2.4435586929321289 12.708174705505371 4.6648001670837402
v -2.4074587821960449 12.708174705505371 4.6450557708740234
v -16.753730773925781 -29.891824722290039 6.864799976348877
v 1.192541241645813 -28.091825485229492 6.0322918891906738
v 1.192541241645813 -28.124015808105469 6.0648002624511719
v 4.5925412178039551 10.85938549041748 -0.13519991934299469
v 4.5388808250427246 10.908174514770508 -0.13519991934299469
v 4.3925414085388184 10.908174514770508 -0.19410084187984467
v -1.5456238985061646 -14.891825675964355 1.4648001194000244
v -1.4074587821960449 -14.891825675964355 1.4401975870132446
v -12.515960693359375 -30.691825866699219 2.8648002147674561
v -12.407459259033203 -30.691825866699219 2.8183791637420654
v 7.9925413131713867 28.308176040649414 3.3717381954193115
v 7.1925411224365234 50.671165466308594 11.264800071716309
v 7.4004487991333008 50.702007293701172 11.137596130371094
v -2.4074587821960449 12.908175468444824 4.6585240364074707
v 4.79254150390625 10.755202293395996 -0.13519991934299469
v -1.1825239658355713 -14.891825675964355 1.2648000717163086
v 7.79254150390625 28.508174896240234 3.3607490062713623
v -2.6373145580291748 12.708174705505371 4.864799976348877
v -2.6074588298797607 12.708174705505371 4.8159618377685547
v 4.5925412178039551 10.908174514770508 -0.1143866628408432
v -12.20745849609375 -31.4080810546875 2.4648001194000244
v 1.192541241645813 -27.891824722290039 5.8673248291015625
v -12.20745849609375 -31.291826248168945 2.5163383483886719
v -1.4074587821960449 -14.710439682006836 1.4648001194000244
v 7.9925413131713867 28.508174896240234 3.383913516998291
v -12.097452163696289 -31.291826248168945 2.4648001194000244
v 4.79254150390625 10.908174514770508 -0.11055351793766022
v 0.7925412654876709 -27.823947906494141 5.6648001670837402
v -1.4025528430938721 -14.691824913024902 1.4648001194000244
v -1.2074587345123291 -14.691824913024902 1.3297265768051147
v -2.6403260231018066 12.908175468444824 4.864799976348877
v -2.6074588298797607 12.908175468444824 4.8118996620178223
v 8.1925411224365234 28.308176040649414 3.3925576210021973
v -12.20745849609375 -31.091825485229492 2.5854926109313965
v 4.9925413131713867 10.708174705505371 -0.27903750538825989
v 0.99254131317138672 -27.783912658691406 5.6648001670837402
v 8.3925409317016602 28.308176040649414 3.3855962753295898
v 5.0573387145996094 10.708174705505371 -0.33519992232322693
v -12.007458686828613 -31.152929306030273 2.4648001194000244
v -11.978640556335449 -31.091825485229492 2.4648001194000244
v -2.2074587345123291 12.708174705505371 4.5603032112121582
v -16.807458877563477 -29.720792770385742 7.0648002624511719
v 8.1925411224365234 28.508174896240234 3.3907487392425537
v 1.192541241645813 -27.691825866699219 5.6676368713378906
v 1.1892068386077881 -27.691825866699219 5.6648001670837402
v 7.5925412178039551 50.708175659179688 11.021401405334473
v 4.8432812690734863 10.908174514770508 -0.13519991934299469
v 4.9925413131713867 10.908174514770508 -0.26674357056617737
v 7.5925412178039551 50.508174896240234 10.991190910339355
v -17.00745964050293 -29.692132949829102 7.2648000717163086
v -2.0074586868286133 12.708174705505371 4.462794303894043
v 8.3925409317016602 28.508174896240234 3.3944299221038818
v 1.192541241645813 -27.688203811645508 5.6648001670837402
v 7.1925411224365234 50.508174896240234 11.239223480224609
v 5.1071357727050781 10.908174514770508 -0.33519992232322693
v -2.2074587345123291 12.908175468444824 4.5682196617126465
v -12.219921112060547 -30.891824722290039 2.6648001670837402
v -12.20745849609375 -30.891824722290039 2.6598782539367676
v 7.1528663635253906 50.508174896240234 11.264800071716309
v 7.4325413703918457 50.308174133300781 11.052661895751953
v -17.007106781005859 -29.691825866699219 7.2648000717163086
v -16.807458877563477 -29.691825866699219 7.0941681861877441
v 8.5925416946411133 27.908174514770508 3.3713889122009277
v 7.5925412178039551 50.308174133300781 10.953780174255371
v 7.5925412178039551 50.108177185058594 10.908717155456543
v -12.007458686828613 -30.891824722290039 2.5560877323150635
v -1.9797570705413818 12.908175468444824 4.4647998809814453
v 8.79254150390625 27.908174514770508 3.3827369213104248
v -16.807458877563477 -29.521612167358398 7.2648000717163086
v 7.1925411224365234 50.108177185058594 11.170398712158203
v 7.0482749938964844 50.108177185058594 11.264800071716309
v 8.5925416946411133 28.108175277709961 3.3564538955688477
v -16.774431228637695 -29.691825866699219 7.0648002624511719
v -16.607458114624023 -29.691825866699219 6.9351058006286621
v 7.5247106552124023 49.708175659179688 10.864800453186035
v 7.5874342918395996 49.908176422119141 10.864800453186035
v 7.412630558013916 49.860034942626953 10.972681045532227
v -12.066520690917969 -30.691825866699219 2.6648001670837402
v -12.007458686828613 -30.691825866699219 2.6294403076171875
v -1.1328076124191284 -14.691824913024902 1.2648000717163086
v 4.3925414085388184 11.033356666564941 -0.13519991934299469
v -16.607458114624023 -29.767585754394531 6.864799976348877
v 7.3925414085388184 49.708175659179688 10.956562042236328
v 8.79254150390625 28.108175277709961 3.3989758491516113
v -2.651561975479126 13.108175277709961 4.864799976348877
v -2.6074588298797607 13.108175277709961 4.8046975135803223
v -16.529533386230469 -29.691825866699219 6.864799976348877
v -16.607458114624023 -29.511833190917969 7.0648002624511719
v 4.3925414085388184 11.108175277709961 -0.10368314385414124
v 4.5925412178039551 11.108175277709961 -0.043586201965808868
v -2.4074587821960449 13.00837230682373 4.6648001670837402
v -2.3871581554412842 13.108175277709961 4.6648001670837402
v 8.9925413131713867 27.794364929199219 3.4648001194000244
v -1.807458758354187 -14.491825103759766 1.5200937986373901
v 8.9581508636474609 27.908174514770508 3.4648001194000244
v -12.20745849609375 -30.691825866699219 2.7357957363128662
v 1.2440623044967651 -28.091825485229492 6.0648002624511719
v -2.6074588298797607 13.292302131652832 4.864799976348877
v 4.79254150390625 11.108175277709961 -0.069834649562835693
v 7.2261919975280762 49.708175659179688 11.064800262451172
v -16.589263916015625 -29.491825103759766 7.0648002624511719
v -16.407459259033203 -29.491825103759766 6.908592700958252
v -1.6074587106704712 -14.491825103759766 1.5267879962921143
v -16.407459259033203 -29.544231414794922 6.864799976348877
v 1.3925412893295288 -27.891824722290039 6.0916175842285156
v 8.8808956146240234 28.108175277709961 3.4648001194000244
v 4.5925412178039551 11.308175086975098 -0.0017846622504293919
v 4.3925414085388184 11.308175086975098 -0.050888903439044952
v -2.6005227565765381 13.308175086975098 4.864799976348877
v -2.4074587821960449 13.308175086975098 4.7216091156005859
v 7.1925411224365234 49.708175659179688 11.086565971374512
v -1.807458758354187 -14.291825294494629 1.5252449512481689
v -11.885219573974609 -30.891824722290039 2.4648001194000244
v 8.9925413131713867 27.908174514770508 3.490537166595459
v 4.79254150390625 11.308175086975098 -0.047456417232751846
v 1.3395891189575195 -27.691825866699219 5.864799976348877
v -1.6074587106704712 -14.291825294494629 1.5265419483184814
v -2.2074587345123291 13.108175277709961 4.590733528137207
v -11.807458877563477 -30.757556915283203 2.4648001194000244
v -16.781536102294922 -29.491825103759766 7.2648000717163086
v -11.807458877563477 -30.691825866699219 2.4936895370483398
v 9.1925411224365234 27.908174514770508 3.6429626941680908
v 4.8957686424255371 11.108175277709961 -0.13519991934299469
v 4.9925413131713867 11.108175277709961 -0.2213032990694046
v -1.3338285684585571 -14.491825103759766 1.4648001194000244
v -1.2074587345123291 -14.491825103759766 1.370893120765686
v 1.2915835380554199 -27.491825103759766 5.6648001670837402
v 1.3925412893295288 -27.587896347045898 5.864799976348877
v -2.0074586868286133 13.108175277709961 4.5014438629150391
v 1.3925412893295288 -27.491825103759766 5.7971720695495605
v -11.767097473144531 -30.691825866699219 2.4648001194000244
v 8.9925413131713867 28.108175277709961 3.5956320762634277
v 1.4781301021575928 -27.491825103759766 5.864799976348877
v -1.2895667552947998 -14.291825294494629 1.4648001194000244
v -1.2074587345123291 -14.291825294494629 1.4035019874572754
v -2.2771127223968506 13.308175086975098 4.6648001670837402
v -2.2074587345123291 13.308175086975098 4.6387677192687988
v -16.407459259033203 -29.323326110839844 7.0648002624511719
v 9.1925411224365234 27.945072174072266 3.6648001670837402
v -12.407459259033203 -30.546344757080078 2.8648002147674561
v 5.1925411224365234 11.106631278991699 -0.33519992232322693
v 9.0558967590332031 28.108175277709961 3.6648001670837402
v 6.9258460998535156 49.708175659179688 11.264800071716309
v 7.0703492164611816 49.868175506591797 11.200894355773926
v -16.607458114624023 -29.290729522705078 7.2648000717163086
v -1.4074587821960449 -14.491825103759766 1.4978725910186768
v -2.0074586868286133 13.308175086975098 4.541111946105957
v 1.3925412893295288 -27.842170715332031 6.0648002624511719
v 8.5925416946411133 28.308176040649414 3.3912065029144287
v 4.936152458190918 11.308175086975098 -0.13519991934299469
v 4.9925413131713867 11.308175086975098 -0.17946232855319977
v 1.3925412893295288 -27.691825866699219 5.9586277008056641
v -12.007458686828613 -30.562538146972656 2.6648001670837402
v 1.4673351049423218 -27.691825866699219 6.0648002624511719
v -16.407459259033203 -29.291826248168945 7.0950260162353516
v 5.1925411224365234 11.308175086975098 -0.30286175012588501
v 8.79254150390625 28.27802848815918 3.4648001194000244
v 8.7726202011108398 28.308176040649414 3.4648001194000244
v 6.9925413131713867 49.708175659179688 11.217904090881348
v -1.4074587821960449 -14.291825294494629 1.5103412866592407
v -12.370763778686523 -30.491825103759766 2.8648002147674561
v -12.20745849609375 -30.491825103759766 2.7868962287902832
v 8.5925416946411133 28.508174896240234 3.4340898990631104
v -16.407459259033203 -29.102485656738281 7.2648000717163086
v 7.0429162979125977 48.708175659179688 10.864800453186035
v 7.1925411224365234 48.893222808837891 10.864800453186035
v 6.9863796234130859 48.765419006347656 10.969176292419434
v 1.5925413370132446 -27.571596145629883 6.0648002624511719
v 1.5925413370132446 -27.491825103759766 5.961066722869873
v 8.6596183776855469 28.508174896240234 3.4648001194000244
v -11.975032806396484 -30.491825103759766 2.6648001670837402
v -1.7116165161132813 -13.891825675964355 1.4648001194000244
v -1.6074587106704712 -13.891825675964355 1.4204332828521729
v -1.6074587106704712 -14.037611961364746 1.4648001194000244
v 6.9925413131713867 48.638336181640625 10.864800453186035
v 1.6783508062362671 -27.491825103759766 6.0648002624511719
v -1.807458758354187 -14.091825485229492 1.5128242969512939
v 4.5925412178039551 11.508174896240234 0.024798499420285225
v 4.3925414085388184 11.508174896240234 -0.012472874484956264
v 6.9162192344665527 48.508174896240234 10.864800453186035
v -12.20745849609375 -30.291826248168945 2.8478906154632568
v 8.79254150390625 28.508174896240234 3.5749595165252686
v -1.6074587106704712 -14.091825485229492 1.4858676195144653
v 4.79254150390625 11.508174896240234 -0.026513200253248215
v -16.362821578979492 -29.491825103759766 6.864799976348877
v -12.007458686828613 -30.291826248168945 2.7524251937866211
v 1.3925412893295288 -27.327756881713867 5.6648001670837402
v -1.807458758354187 -13.891825675964355 1.5182905197143555
v 4.5925412178039551 11.708174705505371 0.058477040380239487
v 4.3925414085388184 11.708174705505371 0.018421363085508347
v -11.807458877563477 -30.491825103759766 2.5669355392456055
v 4.79254150390625 11.708174705505371 0.0066482326947152615
v 1.5925413370132446 -27.291826248168945 5.7688431739807129
v 1.5925413370132446 -27.403472900390625 5.864799976348877
v 8.9925413131713867 28.206933975219727 3.6648001670837402
v 8.9433927536010742 28.308176040649414 3.6648001670837402
v 1.4299498796463013 -27.291826248168945 5.6648001670837402
v -16.373758316040039 -29.291826248168945 7.0648002624511719
v -16.20745849609375 -29.291826248168945 6.9022245407104492
v 6.79254150390625 48.508174896240234 11.050172805786133
v -11.645524978637695 -30.491825103759766 2.4648001194000244
v -16.20745849609375 -29.330408096313477 6.864799976348877
v 6.79254150390625 48.908176422119141 11.24183177947998
v 4.9925413131713867 11.508174896240234 -0.15441060066223145
v 1.5925413370132446 -27.140745162963867 5.6648001670837402
v 6.9630312919616699 48.908176422119141 11.064800262451172
v -16.161535263061523 -29.291826248168945 6.864799976348877
v -11.852090835571289 -30.291826248168945 2.6648001670837402
v -11.807458877563477 -30.291826248168945 2.6371850967407227
v 5.1925411224365234 11.508174896240234 -0.25781986117362976
v -16.20745849609375 -29.140453338623047 7.0648002624511719
v 8.8642892837524414 28.508174896240234 3.6648001670837402
v 1.6975629329681396 -27.291826248168945 5.864799976348877
v 6.9925413131713867 48.908176422119141 11.033913612365723
v 7.1925411224365234 48.908176422119141 10.872664451599121
v -1.4074587821960449 -14.109119415283203 1.4648001194000244
v -1.2074587345123291 -14.091825485229492 1.3918793201446533
v -11.60745906829834 -30.419395446777344 2.4648001194000244
v -11.60745906829834 -30.291826248168945 2.5053482055664062
v 7.79254150390625 28.708175659179687 3.3422915935516357
v -16.154886245727539 -29.091825485229492 7.0648002624511719
v -16.00745964050293 -29.091825485229492 6.9416718482971191
v -16.00745964050293 -29.176675796508789 6.864799976348877
v 5.0050792694091797 11.708174705505371 -0.13519991934299469
v 5.1925411224365234 11.708174705505371 -0.21951256692409515
v 4.9925413131713867 11.641485214233398 -0.13519991934299469
v -1.4074587821960449 -13.891825675964355 1.374112606048584
v 1.7925412654876709 -27.176773071289063 5.864799976348877
v -1.4605352878570557 -14.091825485229492 1.4648001194000244
v 1.7925412654876709 -27.091825485229492 5.7831978797912598
v 1.6428608894348145 -27.091825485229492 5.6648001670837402
v 7.9925413131713867 28.708175659179687 3.4070286750793457
v 6.706883430480957 48.708175659179688 11.264800071716309
v 6.7358889579772949 48.708175659179688 11.217281341552734
v 1.9082551002502441 -27.091825485229492 5.864799976348877
v -1.2074587345123291 -13.891825675964355 1.3018159866333008
v 7.79254150390625 28.908174514770508 3.3165881633758545
v -16.397430419921875 -29.091825485229492 7.2648000717163086
v -16.20745849609375 -29.091825485229492 7.1067733764648437
v 7.9925413131713867 28.908174514770508 3.3775398731231689
v 1.7925412654876709 -27.291826248168945 5.9874191284179687
v -12.07002067565918 -30.091825485229492 2.8648002147674561
v -12.007458686828613 -30.091825485229492 2.8338532447814941
v 1.7925412654876709 -27.356679916381836 6.0648002624511719
v -12.20745849609375 -30.247945785522461 2.8648002147674561
v 6.615516185760498 48.508174896240234 11.264800071716309
v 8.1925411224365234 28.708175659179687 3.4129488468170166
v 1.8636728525161743 -27.291826248168945 6.0648002624511719
v -15.905903816223145 -29.091825485229492 6.864799976348877
v -12.007458686828613 -30.030857086181641 2.8648002147674561
v 2.1381776332855225 -20.691825866699219 -2.3351998329162598
v 2.1925413608551025 -20.691825866699219 -2.3459064960479736
v 2.1925413608551025 -20.748220443725586 -2.3351998329162598
v -11.807458877563477 -30.210226058959961 2.6648001670837402
v 8.3925409317016602 28.708175659179687 3.4138541221618652
v 2.3925414085388184 -20.691825866699219 -2.3683991432189941
v -1.1154102087020874 -14.491825103759766 1.2648000717163086
v 2.3925414085388184 -20.891824722290039 -2.3273835182189941
v 6.3925414085388184 48.108177185058594 11.281332015991211
v 6.6632647514343262 48.249111175537109 11.042129516601563
v 5.2754406929016113 11.308175086975098 -0.33519992232322693
v 8.1925411224365234 28.908174514770508 3.4102206230163574
v 1.9925413131713867 -27.174222946166992 6.0648002624511719
v -11.747023582458496 -30.091825485229492 2.6648001670837402
v -11.60745906829834 -30.091825485229492 2.5730605125427246
v 1.9925413131713867 -27.091825485229492 5.9455981254577637
v -1.1045905351638794 -14.291825294494629 1.2648000717163086
v 2.5925412178039551 -20.691825866699219 -2.3756513595581055
v 6.79254150390625 48.308174133300781 10.912620544433594
v 8.3925409317016602 28.908174514770508 3.4381587505340576
v 2.5925412178039551 -20.891824722290039 -2.3312597274780273
v -16.00745964050293 -28.956920623779297 7.0648002624511719
v 6.79254150390625 48.235668182373047 10.864800453186035
v -11.60745906829834 -29.891824722290039 2.6582334041595459
v 6.7295088768005371 48.108177185058594 10.864800453186035
v -1.9508483409881592 13.108175277709961 4.4647998809814453
v 6.5816154479980469 48.108177185058594 11.064800262451172
v 1.7925412654876709 -26.980489730834961 5.6648001670837402
v 2.7925412654876709 -20.891824722290039 -2.3296866416931152
v 2.7925412654876709 -20.691825866699219 -2.3868257999420166
v 7.79254150390625 29.108175277709961 3.320908784866333
v -16.20745849609375 -28.887868881225586 7.2648000717163086
v -1.1000792980194092 -14.091825485229492 1.2648000717163086
v -1.8959928750991821 13.308175086975098 4.4647998809814453
v -11.807458877563477 -30.091825485229492 2.7143898010253906
v 1.9925413131713867 -27.026700973510742 5.864799976348877
v 7.9925413131713867 29.108175277709961 3.335914134979248
v 5.3925414085388184 11.399393081665039 -0.33519992232322693
v 1.967272162437439 -26.891824722290039 5.6648001670837402
v 2.0343997478485107 -20.491825103759766 -2.3351998329162598
v 2.1925413608551025 -20.491825103759766 -2.3811476230621338
v 5.3925414085388184 11.508174896240234 -0.30391332507133484
v 1.9925413131713867 -26.891824722290039 5.6833615303039551
v -1.1702233552932739 -13.891825675964355 1.2648000717163086
v -16.00745964050293 -28.891824722290039 7.1190333366394043
v 5.9925413131713867 46.893272399902344 11.264800071716309
v 5.9039707183837891 46.708175659179688 11.264800071716309
v 5.947481632232666 46.629295349121094 11.157827377319336
v 7.79254150390625 29.308176040649414 3.341113805770874
v 5.5925412178039551 11.508174896240234 -0.28888773918151855
v 5.5925412178039551 11.352278709411621 -0.33519992232322693
v 5.9925413131713867 46.708175659179688 11.144761085510254
v 2.3925414085388184 -20.491825103759766 -2.4058434963226318
v -11.882782936096191 -29.891824722290039 2.8648002147674561
v -11.807458877563477 -29.891824722290039 2.8147778511047363
v 7.9925413131713867 29.308176040649414 3.343374490737915
v 5.3925414085388184 11.708174705505371 -0.24182119965553284
v -16.00745964050293 -28.697879791259766 7.2648000717163086
v 2.0023043155670166 -20.291824340820313 -2.3351998329162598
v 2.1925413608551025 -20.291824340820313 -2.3926293849945068
v 5.9925413131713867 46.570926666259766 11.064800262451172
v 2.0398335456848145 -27.091825485229492 6.0648002624511719
v 5.5925412178039551 11.708174705505371 -0.24199526011943817
v 8.1925411224365234 29.108175277709961 3.3790535926818848
v 2.3925414085388184 -20.291824340820313 -2.4317145347595215
v -1.6903162002563477 -13.691824913024902 1.4648001194000244
v -1.6074587106704712 -13.691824913024902 1.4206739664077759
v -15.93882942199707 -28.891824722290039 7.0648002624511719
v -15.807458877563477 -28.891824722290039 6.9672069549560547
v 2.0800647735595703 -26.891824722290039 5.864799976348877
v -15.807458877563477 -29.02055549621582 6.864799976348877
v 5.9925413131713867 46.508174896240234 11.036029815673828
v -1.6074587106704712 -13.491825103759766 1.4558111429214478
v 2.5925412178039551 -20.491825103759766 -2.4149131774902344
v 8.3925409317016602 29.094512939453125 3.4648001194000244
v 5.7176527976989746 11.308175086975098 -0.33519992232322693
v 5.79254150390625 11.508174896240234 -0.28693690896034241
v 5.9607334136962891 46.508174896240234 11.064800262451172
v 5.79254150390625 46.499149322509766 11.264800071716309
v 5.79254150390625 11.295943260192871 -0.33519992232322693
v -15.60745906829834 -28.909421920776367 6.864799976348877
v 2.1461970806121826 -26.691825866699219 5.6648001670837402
v 2.1695418357849121 -26.691825866699219 5.864799976348877
v 5.3256402015686035 45.708175659179688 11.264800071716309
v 5.1800785064697266 45.508174896240234 11.264800071716309
v 5.3923020362854004 45.594345092773438 11.045598983764648
v 2.7925412654876709 -20.491825103759766 -2.4271602630615234
v -11.807458877563477 -29.784290313720703 2.8648002147674561
v -15.807458877563477 -28.750265121459961 7.0648002624511719
v -1.9747719764709473 -13.691824913024902 1.6648000478744507
v -1.807458758354187 -13.691824913024902 1.5760945081710815
v 8.1925411224365234 29.308176040649414 3.3832447528839111
v 5.9114713668823242 11.308175086975098 -0.33519992232322693
v 5.9925413131713867 11.363053321838379 -0.33519992232322693
v 5.9925413131713867 11.508174896240234 -0.31331992149353027
v 2.5925412178039551 -20.291824340820313 -2.4452722072601318
v 2.1069116592407227 -26.891824722290039 6.0648002624511719
v 8.3440666198730469 29.308176040649414 3.4648001194000244
v -15.757990837097168 -28.691825866699219 7.0648002624511719
v -15.60745906829834 -28.691825866699219 6.9745707511901855
v -11.745274543762207 -29.691825866699219 2.8648002147674561
v -11.60745906829834 -29.691825866699219 2.7703566551208496
v 5.79254150390625 11.708174705505371 -0.25813421607017517
v 2.7925412654876709 -20.291824340820313 -2.4505038261413574
v 5.3925414085388184 45.708175659179688 11.13270378112793
v 12.717206001281738 0.70817488431930542 4.4647998809814453
v 12.807256698608398 0.70817488431930542 4.6648001670837402
v 5.4572873115539551 45.708175659179688 11.064800262451172
v 5.5925412178039551 45.708175659179688 10.988565444946289
v -1.807458758354187 -13.47662353515625 1.6648000478744507
v 2.1695644855499268 -26.691825866699219 6.0648002624511719
v 5.9925413131713867 11.708174705505371 -0.28105467557907104
v 5.5925412178039551 45.508174896240234 10.900323867797852
v -11.60745906829834 -29.491825103759766 2.8601999282836914
v 12.70470142364502 0.90817487239837646 4.4647998809814453
v 12.812942504882813 0.90817487239837646 4.6648001670837402
v 8.3925409317016602 29.308176040649414 3.4935235977172852
v 5.5925412178039551 45.417778015136719 10.864800453186035
v -16.002330780029297 -28.691825866699219 7.2648000717163086
v -15.807458877563477 -28.691825866699219 7.1040444374084473
v -1.4074587821960449 -13.691824913024902 1.3462944030761719
v 5.1925411224365234 45.531974792480469 10.864800453186035
v 5.1925411224365234 45.533679962158203 11.064800262451172
v 8.5925416946411133 28.649723052978516 3.4648001194000244
v 8.5659627914428711 28.708175659179687 3.4648001194000244
v 2.9925413131713867 -20.768360137939453 -2.3351998329162598
v 2.9925413131713867 -20.691825866699219 -2.3619406223297119
v 5.3103499412536621 45.417373657226563 10.698287010192871
v 3.0587828159332275 -20.691825866699219 -2.3351998329162598
v -1.2074587345123291 -13.757246971130371 1.2648000717163086
v 2.1925413608551025 -26.524377822875977 5.864799976348877
v 7.1158685684204102 10.508174896240234 -0.33519992232322693
v 7.1925411224365234 10.508174896240234 -0.3070005476474762
v 7.1925411224365234 10.384506225585937 -0.33519992232322693
v -1.2300643920898437 -13.691824913024902 1.2648000717163086
v 2.1928896903991699 -26.491825103759766 5.6648001670837402
v -15.60745906829834 -28.54412841796875 7.0648002624511719
v 8.4688253402709961 28.908174514770508 3.4648001194000244
v 12.863785743713379 0.70817488431930542 4.864799976348877
v -1.4074587821960449 -13.491825103759766 1.3421480655670166
v 5.5925412178039551 45.308174133300781 10.82415771484375
v 7.2349700927734375 10.308175086975098 -0.33519992232322693
v 7.3925414085388184 10.308175086975098 -0.26798045635223389
v 5.1925411224365234 45.362934112548828 10.464799880981445
v -15.836991310119629 -28.491825103759766 7.2648000717163086
v 8.5925416946411133 28.708175659179687 3.4793570041656494
v 2.9925413131713867 -20.491825103759766 -2.4176144599914551
v 12.898286819458008 0.90817487239837646 4.864799976348877
v -1.3010329008102417 -13.491825103759766 1.2648000717163086
v 2.2687597274780273 -26.291826248168945 5.864799976348877
v 2.2813506126403809 -26.291826248168945 5.6648001670837402
v 7.5925412178039551 10.308175086975098 -0.20007452368736267
v 8.79254150390625 28.708175659179687 3.6623380184173584
v -15.60745906829834 -28.491825103759766 7.1006836891174316
v 12.699400901794434 1.1081749200820923 4.4647998809814453
v 12.80134391784668 1.1081749200820923 4.6648001670837402
v 5.1925411224365234 45.484405517578125 10.664799690246582
v 3.1925413608551025 -20.518833160400391 -2.3351998329162598
v 2.1925413608551025 -26.526500701904297 6.0648002624511719
v 5.1925411224365234 45.508174896240234 10.739853858947754
v 7.3925414085388184 10.508174896240234 -0.24285988509654999
v -11.544779777526855 -30.291826248168945 2.4648001194000244
v 8.5925416946411133 28.908174514770508 3.5303783416748047
v 5.9925413131713867 45.308174133300781 10.836763381958008
v 5.79254150390625 45.308174133300781 10.828845024108887
v 5.8211126327514648 45.108173370361328 10.806183815002441
v 2.9925413131713867 -20.291824340820313 -2.45084547996521
v 5.9925413131713867 45.108173370361328 10.828155517578125
v 5.9925413131713867 44.908176422119141 10.828852653503418
v 12.79254150390625 1.1911866664886475 4.6648001670837402
v 12.699936866760254 1.3081748485565186 4.4647998809814453
v 7.5925412178039551 10.508174896240234 -0.16962975263595581
v 12.775688171386719 1.3081748485565186 4.6648001670837402
v -15.652287483215332 -28.291826248168945 7.2648000717163086
v -15.60745906829834 -28.291826248168945 7.2288236618041992
v 8.79254150390625 28.713785171508789 3.6648001670837402
v -15.807458877563477 -28.461793899536133 7.2648000717163086
v 8.7346153259277344 28.908174514770508 3.6648001670837402
v 3.1925413608551025 -20.291824340820313 -2.3928868770599365
v -11.407459259033203 -30.091825485229492 2.4509665966033936
v -1.7617871761322021 -13.291825294494629 1.6648000478744507
v -1.5906578302383423 -13.291825294494629 1.4648001194000244
v -1.6074587106704712 -13.431706428527832 1.4648001194000244
v 2.2722675800323486 -26.291826248168945 6.0648002624511719
v 12.79254150390625 1.3081748485565186 4.712791919708252
v 5.79254150390625 44.908176422119141 10.782326698303223
v 5.5925412178039551 44.908176422119141 10.714184761047363
v 5.4921588897705078 44.708175659179688 10.608763694763184
v -11.407459259033203 -29.891824722290039 2.5374152660369873
v 5.5925412178039551 44.708175659179688 10.697983741760254
v -1.7109230756759644 -13.091825485229492 1.6648000478744507
v -1.6074587106704712 -13.065942764282227 1.4648001194000244
v 6.9925413131713867 10.675008773803711 -0.33519992232322693
v 7.1925411224365234 10.708174705505371 -0.2691078782081604
v 2.3281211853027344 -26.091825485229492 5.864799976348877
v -15.564163208007812 -28.891824722290039 6.864799976348877
v 2.385944128036499 -26.091825485229492 5.6648001670837402
v 5.5925412178039551 44.508174896240234 10.702049255371094
v -15.407459259033203 -28.826486587524414 6.864799976348877
v 5.358304500579834 44.308174133300781 10.464799880981445
v 5.4733376502990723 44.308174133300781 10.592949867248535
v 3.3180291652679443 -20.291824340820313 -2.3351998329162598
v -15.407459259033203 -28.691825866699219 6.921565055847168
v -11.274922370910645 -29.891824722290039 2.4648001194000244
v 6.7942972183227539 10.908174514770508 -0.33519992232322693
v 6.9925413131713867 10.908174514770508 -0.27055612206459045
v 2.3751797676086426 -25.891824722290039 5.6648001670837402
v -1.4074587821960449 -13.291825294494629 1.3055363893508911
v 2.2934813499450684 -25.891824722290039 5.864799976348877
v 12.887618064880371 1.1081749200820923 4.864799976348877
v -15.20745849609375 -28.719959259033203 6.864799976348877
v -15.20745849609375 -28.691825866699219 6.8796029090881348
v 7.1925411224365234 10.908174514770508 -0.2277594655752182
v 2.2867157459259033 -26.091825485229492 6.0648002624511719
v -1.3797614574432373 -13.291825294494629 1.2648000717163086
v 5.5925412178039551 44.308174133300781 10.722843170166016
v 8.5925416946411133 29.108175277709961 3.5780689716339111
v -15.176285743713379 -28.691825866699219 6.864799976348877
v 12.836953163146973 1.3081748485565186 4.864799976348877
v 7.3925414085388184 10.708174705505371 -0.20435479283332825
v 2.218191385269165 -25.891824722290039 6.0648002624511719
v 8.6859617233276367 29.108175277709961 3.6648001670837402
v -1.4740179777145386 -13.091825485229492 1.2648000717163086
v -1.4074587821960449 -13.22981071472168 1.2648000717163086
v -15.540999412536621 -28.491825103759766 7.0648002624511719
v -15.407459259033203 -28.491825103759766 7.0096092224121094
v 7.5925412178039551 10.65329647064209 -0.13519991934299469
v 8.5925416946411133 29.308176040649414 3.6194918155670166
v 7.5925412178039551 10.708174705505371 -0.11996197700500488
v 2.0412817001342773 -20.091825485229492 -2.3351998329162598
v 2.1925413608551025 -20.091825485229492 -2.3830940723419189
v 12.73809814453125 1.5081748962402344 4.6648001670837402
v 5.5925412178039551 44.108173370361328 10.738408088684082
v 12.669498443603516 1.5081748962402344 4.4647998809814453
v -15.20745849609375 -28.491825103759766 6.9563775062561035
v 8.6446866989135742 29.308176040649414 3.6648001670837402
v 7.3925414085388184 10.908174514770508 -0.15589694678783417
v 2.3925414085388184 -20.091825485229492 -2.438032865524292
v -15.407459259033203 -28.349832534790039 7.0648002624511719
v 5.3478174209594727 44.108173370361328 10.464799880981445
v 12.729307174682617 1.7081749439239502 4.6648001670837402
v 12.641800880432129 1.7081749439239502 4.4647998809814453
v 7.4361848831176758 10.908174514770508 -0.13519991934299469
v 2.3270294666290283 -25.691825866699219 5.6648001670837402
v 2.2163188457489014 -25.691825866699219 5.864799976348877
v 2.0789682865142822 -19.891824722290039 -2.3351998329162598
v 2.1925413608551025 -19.891824722290039 -2.3717367649078369
v 5.3281364440917969 43.908176422119141 10.464799880981445
v 5.4523177146911621 43.858173370361328 10.608388900756836
v 12.795692443847656 1.5081748962402344 4.864799976348877
v -15.358499526977539 -28.291826248168945 7.0648002624511719
v -15.20745849609375 -28.291826248168945 7.012087345123291
v 9.231257438659668 27.908174514770508 3.6648001670837402
v 2.1925413608551025 -25.635318756103516 5.864799976348877
v 2.1925413608551025 -25.491825103759766 5.7873826026916504
v 2.1484298706054687 -25.491825103759766 5.864799976348877
v 2.3925414085388184 -19.891824722290039 -2.4265186786651611
v 7.5925412178039551 10.908174514770508 -0.064395949244499207
v 5.5925412178039551 43.908176422119141 10.74653148651123
v 12.79254150390625 1.7081749439239502 4.8864741325378418
v 2.2995057106018066 -25.491825103759766 5.6648001670837402
v 2.5925412178039551 -20.091825485229492 -2.4579670429229736
v 6.6425337791442871 11.108175277709961 -0.33519992232322693
v 6.79254150390625 11.108175277709961 -0.27660202980041504
v 6.79254150390625 10.910304069519043 -0.33519992232322693
v -15.407459259033203 -28.291826248168945 7.0889811515808105
v -1.6487247943878174 -12.891825675964355 1.4648001194000244
v -1.6074587106704712 -12.891825675964355 1.3143863677978516
v 2.1925413608551025 -25.831043243408203 6.0648002624511719
v 2.1925413608551025 -25.691825866699219 5.9025764465332031
v 2.1488256454467773 -25.691825866699219 6.0648002624511719
v 6.5078606605529785 11.308175086975098 -0.33519992232322693
v 6.5925412178039551 11.308175086975098 -0.29917195439338684
v 6.5925412178039551 11.180370330810547 -0.33519992232322693
v 2.7925412654876709 -20.091825485229492 -2.4549088478088379
v 5.5925412178039551 43.708175659179688 10.749648094177246
v -11.457985877990723 -29.691825866699219 2.6648001670837402
v -11.407459259033203 -29.691825866699219 2.6322541236877441
v 5.4777064323425293 43.708175659179688 10.664799690246582
v 5.3925414085388184 43.708175659179688 10.573323249816895
v -1.7610400915145874 -12.691824913024902 1.4648001194000244
v -1.7583415508270264 -12.691824913024902 1.2648000717163086
v 2.5925412178039551 -19.891824722290039 -2.4561793804168701
v 6.79254150390625 11.308175086975098 -0.223441481590271
v 5.0443263053894043 29.708175659179688 3.2648000717163086
v 5.1925411224365234 29.708175659179688 3.4012906551361084
v 5.1925411224365234 29.542230606079102 3.2648000717163086
v -1.5871846675872803 -12.891825675964355 1.2648000717163086
v -15.007458686828613 -28.526288986206055 6.864799976348877
v -15.007458686828613 -28.491825103759766 6.886289119720459
v 12.642248153686523 1.9081748723983765 4.4647998809814453
v -11.20745849609375 -29.803379058837891 2.4648001194000244
v 12.748053550720215 1.9081748723983765 4.6648001670837402
v -11.20745849609375 -29.691825866699219 2.5129463672637939
v 2.7925412654876709 -19.891824722290039 -2.4577023983001709
v -14.971096992492676 -28.491825103759766 6.864799976348877
v 6.1348047256469727 11.508174896240234 -0.33519992232322693
v 2.0952236652374268 -25.491825103759766 6.0648002624511719
v -1.6841739416122437 -12.891825675964355 1.6648000478744507
v 4.909456729888916 29.908174514770508 3.2648000717163086
v 4.9925413131713867 29.908174514770508 3.3399562835693359
v 4.9925413131713867 29.779458999633789 3.2648000717163086
v -11.407459259033203 -29.628026962280273 2.6648001670837402
v 6.2721772193908691 11.508174896240234 -0.33519992232322693
v 6.3925414085388184 11.508174896240234 -0.31299880146980286
v 6.3925414085388184 11.435332298278809 -0.33519992232322693
v -15.007458686828613 -28.291826248168945 6.9798970222473145
v 12.79254150390625 2.0161280632019043 4.6648001670837402
v 2.1020972728729248 -19.691825866699219 -2.3351998329162598
v 2.1925413608551025 -19.691825866699219 -2.3577697277069092
v 12.79254150390625 2.1081748008728027 4.5163741111755371
v 12.767126083374023 2.1081748008728027 4.4647998809814453
v -1.6768231391906738 -12.691824913024902 1.6648000478744507
v -11.289410591125488 -29.491825103759766 2.6648001670837402
v -11.20745849609375 -29.491825103759766 2.6151297092437744
v 5.1925411224365234 29.808723449707031 3.4648001194000244
v 6.1925411224365234 11.708174705505371 -0.28444251418113708
v 2.3925414085388184 -19.691825866699219 -2.4115819931030273
v 6.1925411224365234 11.508174896240234 -0.33820819854736328
v 5.125216007232666 29.908174514770508 3.4648001194000244
v 2.1925413608551025 -25.310935974121094 5.864799976348877
v -14.807458877563477 -28.334447860717773 6.864799976348877
v 12.79254150390625 1.7631101608276367 4.864799976348877
v -14.807458877563477 -28.291826248168945 6.8979091644287109
v 12.79254150390625 1.9081748723983765 4.7742514610290527
v 2.1186704635620117 -19.491825103759766 -2.3351998329162598
v 2.1925413608551025 -19.491825103759766 -2.3493850231170654
v 4.8307538032531738 30.108175277709961 3.2648000717163086
v 4.9925413131713867 30.108175277709961 3.4131515026092529
v 6.3925414085388184 11.708174705505371 -0.2391861230134964
v 2.3925414085388184 -25.302988052368164 5.864799976348877
v 2.3925414085388184 -25.376413345336914 5.6648001670837402
v 3.9925413131713867 -11.720973968505859 15.264800071716309
v 3.821469783782959 -11.491825103759766 15.264800071716309
v 3.7599411010742187 -11.72421932220459 15.072209358215332
v -11.407459259033203 -29.491825103759766 2.7388226985931396
v 2.3925414085388184 -19.491825103759766 -2.3974416255950928
v 5.0416264533996582 30.108175277709961 3.4648001194000244
v -15.60745906829834 -28.2373046875 7.2648000717163086
v 12.871796607971191 2.1081748008728027 4.6648001670837402
v 3.9885184764862061 -11.891825675964355 15.064800262451172
v 6.5925412178039551 11.508174896240234 -0.2396358996629715
v 12.821662902832031 1.9081748723983765 4.864799976348877
v 5.1925411224365234 29.908174514770508 3.5177137851715088
v 2.1597898006439209 -25.291826248168945 6.0648002624511719
v -11.130618095397949 -29.691825866699219 2.4648001194000244
v 2.5925412178039551 -19.691825866699219 -2.4466066360473633
v 2.1925413608551025 -25.291826248168945 6.0585780143737793
v -1.8626248836517334 -12.491825103759766 1.4648001194000244
v -1.8356162309646606 -12.491825103759766 1.2648000717163086
v -1.807458758354187 -12.597845077514648 1.2648000717163086
v -15.20745849609375 -28.166126251220703 7.0648002624511719
v -1.807458758354187 -12.608101844787598 1.4648001194000244
v 5.1925411224365234 30.108175277709961 3.5999767780303955
v 6.79254150390625 11.508174896240234 -0.16834121942520142
v 2.7925412654876709 -19.691825866699219 -2.4427270889282227
v 12.947025299072266 2.1081748008728027 4.864799976348877
v 2.3925414085388184 -25.291826248168945 6.0566024780273437
v -11.007458686828613 -29.539710998535156 2.4648001194000244
v -11.007458686828613 -29.491825103759766 2.4917001724243164
v 5.2232813835144043 29.508174896240234 3.2648000717163086
v 5.3925414085388184 29.508174896240234 3.4544343948364258
v 5.3925414085388184 29.344926834106445 3.2648000717163086
v -15.485291481018066 -28.091825485229492 7.2648000717163086
v -15.407459259033203 -28.091825485229492 7.2033905982971191
v 6.5925412178039551 11.708174705505371 -0.17394569516181946
v 2.5925412178039551 -19.491825103759766 -2.4257185459136963
v 2.1925413608551025 -25.286149978637695 6.0648002624511719
v -10.957216262817383 -29.491825103759766 2.4648001194000244
v -1.9413298368453979 -12.291825294494629 1.4648001194000244
v -1.8589850664138794 -12.291825294494629 1.2648000717163086
v 2.7925412654876709 -19.491825103759766 -2.4107568264007568
v 2.3925414085388184 -25.289094924926758 6.0648002624511719
v -11.20745849609375 -29.414554595947266 2.6648001670837402
v 6.79254150390625 11.651351928710937 -0.13519991934299469
v 5.5925412178039551 29.369699478149414 3.4648001194000244
v 6.7405495643615723 11.708174705505371 -0.13519991934299469
v 5.4048385620117187 29.508174896240234 3.4648001194000244
v -1.807458758354187 -12.491825103759766 1.566807746887207
v -15.20745849609375 -28.091825485229492 7.1035590171813965
v 3.7925412654876709 -11.891825675964355 14.930281639099121
v 2.601238489151001 -25.291826248168945 5.6648001670837402
v 3.5925412178039551 -11.887101173400879 14.864800453186035
v -15.407459259033203 -28.013731002807617 7.2648000717163086
v -11.435319900512695 -29.291826248168945 2.8648002147674561
v 2.5925412178039551 -25.296791076660156 5.864799976348877
v 6.79254150390625 11.708174705505371 -0.12471500784158707
v 3.5925412178039551 -11.691824913024902 15.021387100219727
v 3.5925412178039551 -11.623730659484863 15.064800262451172
v -1.7338626384735107 -12.491825103759766 1.6648000478744507
v 12.79254150390625 2.1252057552337646 4.4647998809814453
v 5.3925414085388184 29.521549224853516 3.4648001194000244
v 5.2711935043334961 29.708175659179688 3.4648001194000244
v 3.5925412178039551 -11.491825103759766 15.136260986328125
v 2.639117956161499 -25.291826248168945 5.864799976348877
v -15.271089553833008 -27.891824722290039 7.2648000717163086
v -15.20745849609375 -27.891824722290039 7.2248468399047852
v -11.20745849609375 -29.291826248168945 2.7400989532470703
v 6.9925413131713867 11.108175277709961 -0.21978935599327087
v 1.2814550399780273 -18.891824722290039 -2.3351998329162598
v 1.3925412893295288 -18.891824722290039 -2.3511948585510254
v 1.3733489513397217 -19.091825485229492 -2.3351998329162598
v 1.3925412893295288 -19.091825485229492 -2.3388030529022217
v 2.7925412654876709 -25.172704696655273 5.6648001670837402
v 2.7925412654876709 -25.263057708740234 5.864799976348877
v -1.807458758354187 -12.420127868652344 1.6648000478744507
v 5.5925412178039551 29.508174896240234 3.6258068084716797
v 7.1925411224365234 11.108175277709961 -0.17494668066501617
v -15.077966690063477 -28.091825485229492 7.0648002624511719
v -15.007458686828613 -28.091825485229492 7.0488324165344238
v 12.992541313171387 2.3081748485565186 4.5780191421508789
v 12.992541313171387 2.264503002166748 4.6648001670837402
v 12.970833778381348 2.3081748485565186 4.4647998809814453
v 5.3925414085388184 29.708175659179688 3.5561473369598389
v 1.4329402446746826 -19.091825485229492 -2.3351998329162598
v 1.5925413370132446 -19.042322158813477 -2.3351998329162598
v 1.5925413370132446 -18.891824722290039 -2.3414750099182129
v 2.4125456809997559 -25.291826248168945 6.0648002624511719
v -11.256402969360352 -29.091825485229492 2.8648002147674561
v -11.20745849609375 -29.091825485229492 2.8357572555541992
v 6.9925413131713867 11.308175086975098 -0.16812977194786072
v -11.407459259033203 -29.264076232910156 2.8648002147674561
v -14.807458877563477 -28.091825485229492 7.004279613494873
v 2.5925412178039551 -25.330678939819336 6.0648002624511719
v 13.002120971679688 2.3081748485565186 4.6648001670837402
v 1.2948652505874634 -18.691825866699219 -2.3351998329162598
v 1.3925412893295288 -18.691825866699219 -2.347259521484375
v 5.5925412178039551 29.571922302246094 3.6648001670837402
v -15.007458686828613 -28.038955688476563 7.0648002624511719
v 5.5383415222167969 29.708175659179688 3.6648001670837402
v 7.1925411224365234 11.302139282226562 -0.13519991934299469
v 7.1864757537841797 11.308175086975098 -0.13519991934299469
v -11.08115291595459 -29.291826248168945 2.6648001670837402
v -11.007458686828613 -29.291826248168945 2.614206075668335
v 1.5925413370132446 -18.691825866699219 -2.34814453125
v 12.992541313171387 2.4630587100982666 4.6648001670837402
v 12.938496589660645 2.5081748962402344 4.4647998809814453
v 2.7925412654876709 -25.291826248168945 5.9269514083862305
v 12.97093677520752 2.5081748962402344 4.6648001670837402
v 2.7925412654876709 -25.3800048828125 6.0648002624511719
v -14.781318664550781 -27.891824722290039 7.0648002624511719
v 3.3925414085388184 -11.891825675964355 14.815984725952148
v 3.3925414085388184 -12.081313133239746 14.692357063293457
v 1.7035846710205078 -18.891824722290039 -2.3351998329162598
v -10.807458877563477 -29.37147331237793 2.4648001194000244
v -10.807458877563477 -29.291826248168945 2.5088605880737305
v 7.3925414085388184 10.99213695526123 -0.13519991934299469
v 7.3210668563842773 11.108175277709961 -0.13519991934299469
v 5.6321330070495605 29.508174896240234 3.6648001670837402
v 12.992541313171387 2.1825523376464844 4.864799976348877
v -11.007458686828613 -29.214263916015625 2.6648001670837402
v 1.7925412654876709 -18.749984741210937 -2.3351998329162598
v -15.007458686828613 -27.891824722290039 7.1128907203674316
v 1.8083124160766602 -18.691825866699219 -2.3351998329162598
v 3.5925412178039551 -12.098456382751465 14.664800643920898
v 13.024749755859375 2.3081748485565186 4.864799976348877
v 3.5925412178039551 -12.291825294494629 14.470125198364258
v -10.867319107055664 -29.091825485229492 2.6648001670837402
v -10.807458877563477 -29.091825485229492 2.6347715854644775
v 3.1925413608551025 -12.291825294494629 14.637431144714355
v 12.992541313171387 2.5081748962402344 4.7916274070739746
v 7.3925414085388184 11.108175277709961 -0.10805383324623108
v 2.8571779727935791 -25.091825485229492 5.6648001670837402
v 2.9925413131713867 -25.091825485229492 5.8733625411987305
v 2.153449535369873 -19.291824340820313 -2.3351998329162598
v 2.1925413608551025 -19.291824340820313 -2.3403654098510742
v -15.20745849609375 -27.828960418701172 7.2648000717163086
v 7.5925412178039551 11.108175277709961 -0.016913291066884995
v 2.9925413131713867 -25.291826248168945 6.0210676193237305
v 2.3925414085388184 -19.291824340820313 -2.3789184093475342
v 13.002406120300293 2.5081748962402344 4.864799976348877
v 2.9925413131713867 -25.334978103637695 6.0648002624511719
v 5.3925414085388184 29.908174514770508 3.6141054630279541
v -11.007458686828613 -29.091825485229492 2.7344546318054199
v -15.096733093261719 -27.691825866699219 7.2648000717163086
v -15.007458686828613 -27.691825866699219 7.2005090713500977
v 3.0377182960510254 -25.291826248168945 6.0648002624511719
v 2.1925413608551025 -19.199251174926758 -2.3351998329162598
v 3.1925413608551025 -12.190582275390625 14.664800643920898
v 5.4890203475952148 29.908174514770508 3.6648001670837402
v 7.3925414085388184 11.308175086975098 -0.071911923587322235
v 12.79254150390625 2.8494200706481934 4.6648001670837402
v 12.79254150390625 2.7550647258758545 4.4647998809814453
v 12.730470657348633 2.908174991607666 4.4647998809814453
v 12.770833969116211 2.908174991607666 4.6648001670837402
v -14.807458877563477 -27.691825866699219 7.1178035736083984
v 3.1925413608551025 -12.091825485229492 14.692575454711914
v 2.2323384284973145 -19.091825485229492 -2.3351998329162598
v 2.3925414085388184 -19.091825485229492 -2.3593122959136963
v 7.5925412178039551 11.308175086975098 0.014465324580669403
v 12.79254150390625 2.908174991607666 4.7314796447753906
v -15.007458686828613 -27.591709136962891 7.2648000717163086
v 5.3925414085388184 30.034860610961914 3.6648001670837402
v 5.3185396194458008 30.108175277709961 3.6648001670837402
v -10.60745906829834 -29.317956924438477 2.4648001194000244
v 3.1538581848144531 -25.091825485229492 6.0648002624511719
v 3.1925413608551025 -11.891825675964355 14.753437995910645
v 2.5925412178039551 -19.291824340820313 -2.3969540596008301
v 12.863569259643555 2.7081749439239502 4.6648001670837402
v 12.818384170532227 2.7081749439239502 4.4647998809814453
v 6.9925413131713867 11.45304012298584 -0.13519991934299469
v 6.9285926818847656 11.508174896240234 -0.13519991934299469
v -14.898141860961914 -27.491825103759766 7.2648000717163086
v -14.807458877563477 -27.491825103759766 7.2138357162475586
v -10.407459259033203 -29.291826248168945 2.4794573783874512
v -10.407459259033203 -29.332283020019531 2.4648001194000244
v 2.7925412654876709 -19.291824340820313 -2.3874762058258057
v 4.3925414085388184 -19.647764205932617 1.4648001194000244
v 4.3925414085388184 -19.687637329101563 1.2648000717163086
v 4.5925412178039551 -19.538068771362305 1.2648000717163086
v 4.5925412178039551 -19.498342514038086 1.4648001194000244
v 3.1925413608551025 -12.691824913024902 14.521180152893066
v -10.60745906829834 -29.091825485229492 2.558809757232666
v 2.5925412178039551 -19.091825485229492 -2.3738622665405273
v 4.79254150390625 -19.504299163818359 1.4648001194000244
v 4.79254150390625 -19.566074371337891 1.2648000717163086
v 4.7511391639709473 30.508174896240234 3.2648000717163086
v 4.79254150390625 30.508174896240234 3.3051669597625732
v 4.79254150390625 30.30682373046875 3.2648000717163086
v 6.9925413131713867 11.508174896240234 -0.12460539489984512
v -14.807458877563477 -27.404922485351563 7.2648000717163086
v -10.407459259033203 -29.091825485229492 2.5469729900360107
v 12.922898292541504 2.7081749439239502 4.864799976348877
v 2.7925412654876709 -19.091825485229492 -2.3718361854553223
v 7.1925411224365234 11.508174896240234 -0.10826954990625381
v 4.3925414085388184 -19.626325607299805 1.6648000478744507
v 4.5925412178039551 -19.491825103759766 1.533908486366272
v 4.5613875389099121 -19.491825103759766 1.6648000478744507
v -10.20745849609375 -29.330677032470703 2.4648001194000244
v -10.20745849609375 -29.291826248168945 2.4777908325195313
v 2.9925413131713867 -12.291825294494629 14.619359016418457
v 2.9592080116271973 -12.458492279052734 14.576773643493652
v 4.9997806549072266 30.308176040649414 3.4648001194000244
v 2.345332145690918 -18.891824722290039 -2.3351998329162598
v 2.3925414085388184 -18.891824722290039 -2.3401751518249512
v 12.843932151794434 2.908174991607666 4.864799976348877
v -10.007458686828613 -29.323461532592773 2.4648001194000244
v 4.79254150390625 -19.491825103759766 1.5170392990112305
v 6.9925413131713867 11.708174705505371 -0.092753931879997253
v 2.3925414085388184 -18.800201416015625 -2.3351998329162598
v -14.774187088012695 -28.291826248168945 6.864799976348877
v 2.7925412654876709 -12.691824913024902 14.549153327941895
v -10.20745849609375 -29.091825485229492 2.5532300472259521
v 5.1610560417175293 -19.691825866699219 1.4648001194000244
v 4.9925413131713867 -19.687751770019531 1.2648000717163086
v 5.1925411224365234 -19.840982437133789 1.2648000717163086
v 2.5925412178039551 -18.891824722290039 -2.3521416187286377
v 7.1925411224365234 11.708174705505371 -0.066048383712768555
v 5.1925411224365234 -19.691825866699219 1.4873876571655273
v 2.7925412654876709 -12.491825103759766 14.565840721130371
v 4.9347434043884277 30.508174896240234 3.4648001194000244
v -10.007458686828613 -29.091825485229492 2.5288610458374023
v 12.726971626281738 3.1081748008728027 4.6648001670837402
v 12.700214385986328 3.1081748008728027 4.4647998809814453
v -14.60745906829834 -28.091825485229492 6.8595066070556641
v 4.9925413131713867 -19.591262817382812 1.4648001194000244
v 2.7925412654876709 -18.891824722290039 -2.3438539505004883
v 2.7925412654876709 -12.291825294494629 14.56767749786377
v 7.3925414085388184 11.508174896240234 -0.048895951360464096
v 12.717499732971191 3.3081748485565186 4.4647998809814453
v 12.738787651062012 3.3081748485565186 4.6648001670837402
v -11.20745849609375 -29.037738800048828 2.8648002147674561
v 2.5925412178039551 -18.743635177612305 -2.3351998329162598
v 7.5925412178039551 11.508174896240234 0.036254703998565674
v 5.1925411224365234 30.285486221313477 3.6648001670837402
v -14.60745906829834 -27.891824722290039 7.0244755744934082
v 2.9595358371734619 -12.888708114624023 14.509956359863281
v -10.807458877563477 -29.042196273803711 2.6648001670837402
v 2.7925412654876709 -13.091825485229492 14.524232864379883
v 2.7925412654876709 -12.891825675964355 14.535571098327637
v 12.79254150390625 3.0769009590148926 4.864799976348877
v 2.7925412654876709 -18.840761184692383 -2.3351998329162598
v 4.9925413131713867 30.508174896240234 3.5570051670074463
v 7.3925414085388184 11.708174705505371 -0.0048551415093243122
v -14.476705551147461 -27.891824722290039 6.864799976348877
v -11.04080867767334 -28.891824722290039 2.8648002147674561
v 4.9893598556518555 -19.491825103759766 1.6648000478744507
v 2.8443076610565186 -13.291825294494629 14.489567756652832
v 2.9925413131713867 -20.091825485229492 -2.4460124969482422
v 12.779861450195312 3.3081748485565186 4.864799976348877
v 2.7925412654876709 -13.491825103759766 14.485387802124023
v 5.0620565414428711 30.508174896240234 3.6648001670837402
v 7.5925412178039551 11.660711288452148 0.064800076186656952
v 7.5925412178039551 11.708174705505371 0.075922027230262756
v 3.1925413608551025 -20.091825485229492 -2.4024739265441895
v -10.807458877563477 -28.891824722290039 2.7525205612182617
v -14.60745906829834 -27.786876678466797 7.0648002624511719
v 5.1925411224365234 -19.562204360961914 1.6648000478744507
v 4.6926560401916504 30.708175659179687 3.2648000717163086
v 4.79254150390625 30.708175659179687 3.383486270904541
v 4.5925412178039551 11.756373405456543 0.064800076186656952
v 2.9925413131713867 -19.891824722290039 -2.434809684753418
v 2.7925412654876709 -13.291825294494629 14.508618354797363
v 4.432093620300293 11.908174514770508 0.064800076186656952
v 12.744927406311035 3.5081748962402344 4.4647998809814453
v 4.3925414085388184 11.908174514770508 0.048307377845048904
v 12.755489349365234 3.5081748962402344 4.6648001670837402
v -14.532194137573242 -27.691825866699219 7.0648002624511719
v -14.407459259033203 -27.691825866699219 6.971257209777832
v 4.6482586860656738 30.908174514770508 3.2648000717163086
v 4.7926845550537109 30.908174514770508 3.4648001194000244
v -14.407459259033203 -27.781461715698242 6.864799976348877
v -8.0288639068603516 -22.491825103759766 5.6648001670837402
v -8.0074586868286133 -22.491825103759766 5.6754593849182129
v -8.0074586868286133 -22.525411605834961 5.6648001670837402
v -10.807458877563477 -28.70014762878418 2.8648002147674561
v -11.007458686828613 -28.863088607788086 2.8648002147674561
v 3.1925413608551025 -19.891824722290039 -2.4045016765594482
v 12.742485046386719 3.7081749439239502 4.4647998809814453
v 12.764558792114258 3.7081749439239502 4.6648001670837402
v 5.3925414085388184 -19.760168075561523 1.4648001194000244
v 5.3925414085388184 -19.877874374389648 1.2648000717163086
v 4.6656198501586914 11.908174514770508 0.064800076186656952
v 4.79254150390625 11.908174514770508 0.012626386247575283
v -14.407459259033203 -27.56273078918457 7.0648002624511719
v -8.0814294815063477 -22.291824340820313 5.6648001670837402
v -8.0074586868286133 -22.291824340820313 5.7172837257385254
v 4.8549566268920898 30.708175659179687 3.4648001194000244
v 12.79254150390625 3.5081748962402344 4.877629280090332
v 4.3925414085388184 12.081045150756836 0.064800076186656952
v 3.3925414085388184 -20.110429763793945 -2.3351998329162598
v 5.5925412178039551 -19.756227493286133 1.2648000717163086
v 5.5925412178039551 -19.691825866699219 1.4337047338485718
v 5.5662026405334473 -19.691825866699219 1.4648001194000244
v -7.8074588775634766 -22.491825103759766 5.719423770904541
v 2.7925412654876709 -13.651106834411621 14.464799880981445
v -14.60745906829834 -27.691825866699219 7.0889377593994141
v -7.8074588775634766 -22.691825866699219 5.6500210762023926
v 4.6598515510559082 12.108175277709961 0.064800076186656952
v 4.79254150390625 12.108175277709961 0.014477879740297794
v -10.621191024780273 -28.891824722290039 2.6648001670837402
v -10.60745906829834 -28.891824722290039 2.659299373626709
v 2.5184507369995117 -14.058491706848145 14.495903015136719
v 12.79254150390625 3.7081749439239502 4.8655104637145996
v 2.3925414085388184 -14.291825294494629 14.506532669067383
v -7.6074585914611816 -22.588336944580078 5.6648001670837402
v -7.6074585914611816 -22.491825103759766 5.6922497749328613
v 3.3925414085388184 -19.891824722290039 -2.367825984954834
v 4.9925413131713867 30.664445877075195 3.6648001670837402
v 4.9925413131713867 30.708175659179687 3.6908247470855713
v 5.0220794677734375 11.908174514770508 -0.13519991934299469
v 5.1925411224365234 11.908174514770508 -0.19059926271438599
v -10.407459259033203 -28.891824722290039 2.6144449710845947
v -14.60745906829834 -27.491825103759766 7.1393671035766602
v 5.3925414085388184 -19.691825866699219 1.5623008012771606
v 2.3925414085388184 -14.091825485229492 14.514628410339355
v -7.8074588775634766 -22.291824340820313 5.7548232078552246
v 2.3925414085388184 -13.891825675964355 14.52849006652832
v 5.1087417602539062 12.108175277709961 -0.13519991934299469
v 5.1925411224365234 12.108175277709961 -0.15018124878406525
v 2.5925412178039551 -13.891825675964355 14.496167182922363
v 3.5925412178039551 -19.909341812133789 -2.3351998329162598
v 4.8986287117004395 30.908174514770508 3.6648001670837402
v -10.407459259033203 -28.773563385009766 2.6648001670837402
v -7.6074585914611816 -22.291824340820313 5.7267603874206543
v -14.407459259033203 -27.491825103759766 7.0934829711914062
v 2.482337474822998 -14.491825103759766 14.494430541992188
v 5.3925414085388184 -19.608001708984375 1.6648000478744507
v 2.9925413131713867 -19.691825866699219 -2.4182536602020264
v -14.354819297790527 -27.691825866699219 6.864799976348877
v 2.3925414085388184 -14.691824913024902 14.526159286499023
v 2.3925414085388184 -14.491825103759766 14.509861946105957
v -8.0757694244384766 -22.091825485229492 5.6648001670837402
v -8.0074586868286133 -22.091825485229492 5.7243819236755371
v 3.1925413608551025 -19.691825866699219 -2.399832010269165
v 5.5925412178039551 -19.562503814697266 1.6648000478744507
v -14.351687431335449 -27.491825103759766 7.0648002624511719
v -14.233077049255371 -27.491825103759766 6.864799976348877
v 4.9925413131713867 12.108175277709961 -0.097019515931606293
v -10.797800064086914 -28.691825866699219 2.8648002147674561
v -10.60745906829834 -28.691825866699219 2.7717742919921875
v 5.6439957618713379 -19.691825866699219 1.2648000717163086
v -8.0432281494140625 -21.891824722290039 5.6648001670837402
v -8.0074586868286133 -21.891824722290039 5.7063350677490234
v 2.9925413131713867 -19.491825103759766 -2.3953564167022705
v 3.1925413608551025 -19.491825103759766 -2.3936018943786621
v -10.407459259033203 -28.691825866699219 2.70418381690979
v -7.8074588775634766 -22.091825485229492 5.785301685333252
v 5.7519626617431641 -19.491825103759766 1.4648001194000244
v 5.7556581497192383 -19.491825103759766 1.2648000717163086
v 2.5093522071838379 -14.925158500671387 14.506999015808105
v 11.592541694641113 5.0930194854736328 4.864799976348877
v 11.592541694641113 5.1081748008728027 4.8527283668518066
v 11.579510688781738 5.1081748008728027 4.864799976348877
v 4.7556805610656738 12.308175086975098 0.064800076186656952
v 4.79254150390625 12.308175086975098 0.050732064992189407
v -10.20745849609375 -28.891824722290039 2.6074581146240234
v 3.3925414085388184 -19.691825866699219 -2.3747103214263916
v -7.6074585914611816 -22.091825485229492 5.7640824317932129
v 5.702913761138916 -19.491825103759766 1.6648000478744507
v 11.514553070068359 5.3081750869750977 4.864799976348877
v -14.705630302429199 -27.291826248168945 7.2648000717163086
v -14.60745906829834 -27.291826248168945 7.2104430198669434
v 4.79254150390625 12.376603126525879 0.064800076186656952
v 11.592541694641113 5.3081750869750977 4.7264828681945801
v -10.007458686828613 -28.891824722290039 2.5843544006347656
v 3.5925412178039551 -19.691825866699219 -2.346137523651123
v -7.8074588775634766 -21.891824722290039 5.8384552001953125
v 2.5925412178039551 -15.091825485229492 14.49604606628418
v 5.1925411224365234 12.178640365600586 -0.13519991934299469
v 2.3925414085388184 -15.091825485229492 14.545589447021484
v 2.3925414085388184 -14.891825675964355 14.544600486755371
v -14.407459259033203 -27.291826248168945 7.1469988822937012
v -10.20745849609375 -28.706899642944336 2.6648001670837402
v 11.992541313171387 4.8681793212890625 4.864799976348877
v 11.992541313171387 4.908174991607666 4.8324189186096191
v 11.868128776550293 4.908174991607666 4.864799976348877
v 3.3925414085388184 -19.491825103759766 -2.3694159984588623
v -7.6074585914611816 -21.891824722290039 5.8205657005310059
v 7.1925411224365234 29.508174896240234 3.3342852592468262
v 6.9925413131713867 29.508174896240234 3.4402337074279785
v 4.79254150390625 -19.451700210571289 1.6648000478744507
v 4.9925413131713867 12.308175086975098 -0.045425016433000565
v -14.60745906829834 -27.158185958862305 7.2648000717163086
v 3.6088628768920898 -19.491825103759766 -2.3351998329162598
v 12.39254093170166 4.7628560066223145 4.6648001670837402
v 12.371879577636719 4.908174991607666 4.4647998809814453
v 12.257502555847168 4.908174991607666 4.6648001670837402
v -7.495150089263916 -22.491825103759766 5.6648001670837402
v -10.124021530151367 -28.691825866699219 2.6648001670837402
v -10.007458686828613 -28.691825866699219 2.6571218967437744
v 2.1925413608551025 -15.091825485229492 14.564907073974609
v 2.1925413608551025 -15.263254165649414 14.553982734680176
v -14.562386512756348 -27.091825485229492 7.2648000717163086
v -14.407459259033203 -27.091825485229492 7.1764111518859863
v 12.39254093170166 4.6804308891296387 4.864799976348877
v 12.39254093170166 4.7081747055053711 4.7885270118713379
v 12.286704063415527 4.7081747055053711 4.864799976348877
v 2.3925414085388184 -15.291825294494629 14.544063568115234
v 5.1925411224365234 12.308175086975098 -0.11110035330057144
v 7.1925411224365234 29.708175659179688 3.3760645389556885
v 6.9925413131713867 29.708175659179688 3.4592185020446777
v 2.3925414085388184 -15.491825103759766 14.548699378967285
v -7.4074587821960449 -22.396381378173828 5.6648001670837402
v -7.4074587821960449 -22.291824340820313 5.6916685104370117
v 12.192541122436523 4.7591261863708496 4.864799976348877
v 12.192541122436523 4.908174991607666 4.7351388931274414
v -14.20745849609375 -27.305351257324219 7.0648002624511719
v -14.20745849609375 -27.456771850585937 6.864799976348877
v 1.9925413131713867 -15.491825103759766 14.527587890625
v 5.79254150390625 -19.432104110717773 1.4648001194000244
v 5.79254150390625 -19.404006958007812 1.2648000717163086
v -7.2904534339904785 -22.291824340820313 5.6648001670837402
v 4.8519692420959473 12.508174896240234 0.064800076186656952
v 4.9925413131713867 12.508174896240234 -0.0079647339880466461
v 6.8093557357788086 29.508174896240234 3.6648001670837402
v 1.9925413131713867 -15.291825294494629 14.559441566467285
v 1.9925413131713867 -15.091825485229492 14.587589263916016
v 3.6638200283050537 -19.691825866699219 -2.3351998329162598
v -14.19879150390625 -27.291826248168945 7.0648002624511719
v -14.102581024169922 -27.291826248168945 6.864799976348877
v -10.60745906829834 -28.552946090698242 2.8648002147674561
v 5.8598175048828125 -19.291824340820313 1.4648001194000244
v 5.8290557861328125 -19.291824340820313 1.2648000717163086
v 5.1925411224365234 12.508174896240234 -0.08908776193857193
v 6.8090357780456543 29.708175659179688 3.6648001670837402
v -7.4074587821960449 -22.091825485229492 5.7263126373291016
v -14.100552558898926 -27.091825485229492 7.0648002624511719
v -14.023862838745117 -27.091825485229492 6.864799976348877
v 5.8801937103271484 -19.091825485229492 1.2648000717163086
v -10.506736755371094 -28.491825103759766 2.8648002147674561
v -10.407459259033203 -28.491825103759766 2.8239808082580566
v 5.9214019775390625 -19.091825485229492 1.4648001194000244
v 5.3925414085388184 11.908174514770508 -0.18848203122615814
v 7.3925414085388184 29.508174896240234 3.3181841373443604
v 11.79254150390625 5.243074893951416 4.6648001670837402
v 11.79254150390625 5.3081750869750977 4.6288967132568359
v 11.691375732421875 5.3081750869750977 4.6648001670837402
v -10.407459259033203 -28.427139282226562 2.8648002147674561
v 5.79254150390625 -19.418155670166016 1.6648000478744507
v 5.5925412178039551 11.908174514770508 -0.19693125784397125
v -7.2074589729309082 -22.208431243896484 5.6648001670837402
v -7.2074589729309082 -22.091825485229492 5.6952109336853027
v 2.9925413131713867 -19.291824340820313 -2.3934617042541504
v -14.20745849609375 -27.291826248168945 7.0709829330444336
v 7.5925412178039551 29.508174896240234 3.3466835021972656
v 11.992541313171387 5.1632533073425293 4.6648001670837402
v 11.992541313171387 5.3081750869750977 4.5598688125610352
v 2.1925413608551025 -15.720396995544434 14.512219429016113
v 5.8848190307617188 -19.291824340820313 1.6648000478744507
v 5.3925414085388184 12.108175277709961 -0.14989644289016724
v -7.4074587821960449 -21.891824722290039 5.7570977210998535
v 3.1925413608551025 -19.291824340820313 -2.3934757709503174
v 7.3925414085388184 29.708175659179688 3.3702831268310547
v 11.79254150390625 4.9380955696105957 4.864799976348877
v 11.79254150390625 5.1081748008728027 4.7466411590576172
v -10.20745849609375 -28.491825103759766 2.7493071556091309
v -14.20745849609375 -27.091825485229492 7.1138925552368164
v 5.9694795608520508 -19.091825485229492 1.6648000478744507
v 5.5925412178039551 12.108175277709961 -0.15979234874248505
v -7.2074589729309082 -21.891824722290039 5.7368450164794922
v 2.9925413131713867 -19.091825485229492 -2.385378360748291
v 7.5925412178039551 29.708175659179688 3.3822047710418701
v 11.992541313171387 5.1081748008728027 4.7017779350280762
v -10.007458686828613 -28.491825103759766 2.7228529453277588
v -7.0946569442749023 -22.091825485229492 5.6648001670837402
v 3.1925413608551025 -19.091825485229492 -2.3948121070861816
v 5.79254150390625 11.908174514770508 -0.22111678123474121
v 2.3925414085388184 -15.691824913024902 14.538512229919434
v 5.9217133522033691 -18.891824722290039 1.2648000717163086
v 5.9559812545776367 -18.891824722290039 1.4648001194000244
v 2.3925414085388184 -15.891825675964355 14.498334884643555
v -14.407459259033203 -26.891824722290039 7.2502026557922363
v -10.238920211791992 -28.291826248168945 2.8648002147674561
v -10.20745849609375 -28.291826248168945 2.8521084785461426
v 5.9925413131713867 11.908174514770508 -0.2455141544342041
v -7.0074586868286133 -22.013879776000977 5.6648001670837402
v 3.3925414085388184 -19.291824340820313 -2.3648669719696045
v 5.943659782409668 -18.691825866699219 1.2648000717163086
v -7.0074586868286133 -21.891824722290039 5.7123723030090332
v 7.062110424041748 29.908174514770508 3.4648001194000244
v 7.1925411224365234 29.908174514770508 3.4280133247375488
v 5.9820542335510254 -18.691825866699219 1.4648001194000244
v 2.1925413608551025 -15.891825675964355 14.494658470153809
v 1.9925413131713867 -15.891825675964355 14.476140022277832
v -6.9152789115905762 -21.891824722290039 5.6648001670837402
v 5.79254150390625 12.108175277709961 -0.17915664613246918
v -10.007458686828613 -28.291826248168945 2.8087689876556396
v 1.9925413131713867 -15.691824913024902 14.50160026550293
v 7.1880841255187988 30.108175277709961 3.4648001194000244
v 7.1925411224365234 30.108175277709961 3.4640414714813232
v 3.5296356678009033 -19.291824340820313 -2.3351998329162598
v 5.9925413131713867 12.108175277709961 -0.19777069985866547
v 5.9925413131713867 -18.997489929199219 1.6648000478744507
v 5.9925413131713867 -18.891824722290039 1.5987966060638428
v -14.12727165222168 -26.891824722290039 7.0648002624511719
v -14.007458686828613 -26.891824722290039 6.9055209159851074
v -14.007458686828613 -26.996028900146484 6.864799976348877
v 12.192541122436523 5.0120205879211426 4.6648001670837402
v 12.192541122436523 5.1081748008728027 4.5837202072143555
v 12.093276977539063 5.1081748008728027 4.6648001670837402
v 3.3925414085388184 -19.091825485229492 -2.366037130355835
v -8.0074586868286133 -21.71794319152832 5.6648001670837402
v 6.817479133605957 29.908174514770508 3.6648001670837402
v 6.9925413131713867 29.908174514770508 3.5032656192779541
v 5.9925413131713867 -18.691825866699219 1.5036501884460449
v 5.3925414085388184 12.208149909973145 -0.13519991934299469
v -14.073200225830078 -26.691825866699219 7.0648002624511719
v -14.007458686828613 -26.691825866699219 6.9868807792663574
v 1.192541241645813 -19.091825485229492 14.894200325012207
v 0.99254131317138672 -19.091825485229492 14.899320602416992
v 1.0496841669082642 -19.261898040771484 15.033818244934082
v 12.2567138671875 5.1081748008728027 4.4647998809814453
v 3.4896817207336426 -19.091825485229492 -2.3351998329162598
v -9.9371490478515625 -29.291826248168945 2.4648001194000244
v -9.8074588775634766 -29.218202590942383 2.4648001194000244
v -9.8074588775634766 -29.091825485229492 2.4976930618286133
v 5.6187505722045898 12.308175086975098 -0.13519991934299469
v -14.20745849609375 -26.891824722290039 7.115694522857666
v -9.6074590682983398 -29.140045166015625 2.4648001194000244
v -9.6074590682983398 -29.091825485229492 2.4803590774536133
v 2.9925413131713867 -18.891824722290039 -2.3566553592681885
v -7.8074588775634766 -21.801883697509766 5.864799976348877
v 6.8286123275756836 30.108175277709961 3.6648001670837402
v 6.9925413131713867 30.108175277709961 3.5429296493530273
v -7.8551993370056152 -21.691825866699219 5.864799976348877
v 1.192541241645813 -19.291824340820313 15.073206901550293
v 12.192541122436523 5.202275276184082 4.4647998809814453
v 5.3925414085388184 12.308175086975098 -0.12205217778682709
v 6.0121631622314453 -18.891824722290039 1.6648000478744507
v 12.109366416931152 5.3081750869750977 4.4647998809814453
v 3.1925413608551025 -18.891824722290039 -2.3846299648284912
v -9.4074592590332031 -29.129116058349609 2.4648001194000244
v -9.4074592590332031 -29.091825485229492 2.476860523223877
v -7.6074585914611816 -21.757862091064453 5.864799976348877
v 1.192541241645813 -19.509378433227539 15.264800071716309
v 6.0368390083312988 -18.691825866699219 1.6648000478744507
v -14.278066635131836 -26.691825866699219 7.2648000717163086
v -14.20745849609375 -26.691825866699219 7.1903171539306641
v -9.2299470901489258 -29.091825485229492 2.4648001194000244
v 2.9925413131713867 -18.70380973815918 -2.3351998329162598
v 0.7925412654876709 -19.491825103759766 15.187284469604492
v 7.3925414085388184 29.908174514770508 3.4178869724273682
v -7.9651412963867187 -21.491825103759766 5.6648001670837402
v -7.8609771728515625 -21.491825103759766 5.864799976348877
v 5.3925414085388184 12.508174896240234 -0.096992380917072296
v 7.5925412178039551 29.908174514770508 3.427356481552124
v -7.8074588775634766 -21.691825866699219 5.8878445625305176
v 2.9989626407623291 -18.691825866699219 -2.3351998329162598
v 3.1925413608551025 -18.691825866699219 -2.3563308715820313
v 5.5925412178039551 12.508174896240234 -0.10173380374908447
v 5.9925413131713867 -18.619939804077148 1.4648001194000244
v 5.9925413131713867 -18.491825103759766 1.3733837604522705
v 5.9601058959960937 -18.491825103759766 1.2648000717163086
v 7.3925414085388184 30.108175277709961 3.4617607593536377
v -7.6074585914611816 -21.691825866699219 5.8838887214660645
v -8.4287929534912109 -29.291826248168945 2.4648001194000244
v -8.4074592590332031 -29.291826248168945 2.4828028678894043
v -8.4074592590332031 -29.334692001342773 2.4648001194000244
v -13.992169380187988 -26.891824722290039 6.864799976348877
v 3.3925414085388184 -18.891824722290039 -2.3662247657775879
v 5.79254150390625 12.308175086975098 -0.15681250393390656
v 0.7925412654876709 -19.085897445678711 14.864800453186035
v 5.9925413131713867 -18.291824340820313 1.2815830707550049
v -7.8074588775634766 -21.491825103759766 5.9066433906555176
v -13.917529106140137 -26.691825866699219 6.864799976348877
v -8.5415725708007813 -29.091825485229492 2.4648001194000244
v -8.4074592590332031 -29.091825485229492 2.5412027835845947
v 7.5925412178039551 30.018636703491211 3.4648001194000244
v 7.4212336540222168 30.108175277709961 3.4648001194000244
v 12.732559204101562 3.908174991607666 4.4647998809814453
v 3.4880020618438721 -18.891824722290039 -2.3351998329162598
v 12.779094696044922 3.908174991607666 4.6648001670837402
v 5.9925413131713867 12.308175086975098 -0.16234837472438812
v -7.6074585914611816 -21.491825103759766 5.9259886741638184
v 7.5925412178039551 30.108175277709961 3.4929780960083008
v 3.3925414085388184 -18.691825866699219 -2.3471002578735352
v -9.8074588775634766 -28.891824722290039 2.5530164241790771
v 0.77283179759979248 -19.091825485229492 14.864800453186035
v 0.59254127740859985 -19.164196014404297 14.864800453186035
v 0.59067904949188232 -19.322652816772461 14.956243515014648
v 5.79254150390625 12.508174896240234 -0.14155802130699158
v 12.79254150390625 4.0191354751586914 4.6648001670837402
v 12.73143482208252 4.1081748008728027 4.4647998809814453
v 12.800223350524902 4.1081748008728027 4.6648001670837402
v -14.007458686828613 -26.576913833618164 7.0648002624511719
v 3.4532089233398437 -18.691825866699219 -2.3351998329162598
v -9.6074590682983398 -28.891824722290039 2.5375218391418457
v 5.9925413131713867 12.508174896240234 -0.13854476809501648
v -7.9155478477478027 -21.291824340820313 5.6648001670837402
v -7.8074588775634766 -21.295696258544922 5.864799976348877
v -7.8074588775634766 -21.291824340820313 5.862525463104248
v -14.20745849609375 -26.588443756103516 7.2648000717163086
v 0.57529562711715698 -19.491825103759766 15.064800262451172
v 12.79254150390625 3.908174991607666 4.7475500106811523
v -9.8074588775634766 -28.691825866699219 2.6264722347259521
v 0.39254128932952881 -19.491825103759766 14.948527336120605
v 0.41273653507232666 -19.291824340820313 14.864800453186035
v 6.0104117393493652 -18.491825103759766 1.4648001194000244
v 0.7925412654876709 -19.596439361572266 15.264800071716309
v -14.135138511657715 -26.491825103759766 7.2648000717163086
v -14.007458686828613 -26.491825103759766 7.125335693359375
v -9.6074590682983398 -28.691825866699219 2.5941576957702637
v -7.8326854705810547 -21.091825485229492 5.6648001670837402
v -7.8074588775634766 -21.091825485229492 5.7146553993225098
v 6.8613042831420898 30.308176040649414 3.6648001670837402
v 6.9925413131713867 30.308176040649414 3.5859954357147217
v 6.0403203964233398 -18.291824340820313 1.4648001194000244
v 9.5925416946411133 9.7792348861694336 11.264800071716309
v 9.9925413131713867 10.030926704406738 11.264800071716309
v 9.8496837615966797 9.8871326446533203 11.010610580444336
v -7.6962671279907227 -21.091825485229492 5.864799976348877
v -9.4074592590332031 -28.891824722290039 2.534198522567749
v 9.5925416946411133 9.7619132995605469 10.864800453186035
v -14.007458686828613 -26.291826248168945 7.2568330764770508
v 12.80609130859375 3.908174991607666 4.864799976348877
v 4.8998875617980957 12.708174705505371 0.064800076186656952
v 4.9925413131713867 12.708174705505371 0.014616062864661217
v 7.1925411224365234 30.308176040649414 3.5155723094940186
v 6.0526642799377441 -18.491825103759766 1.6648000478744507
v 5.1925411224365234 12.708174705505371 -0.053870469331741333
v -9.20745849609375 -28.891824722290039 2.5289015769958496
v 12.829706192016602 4.1081748008728027 4.864799976348877
v -9.20745849609375 -29.091825485229492 2.4628043174743652
v 9.79254150390625 9.8133916854858398 10.864800453186035
v 10.023591995239258 9.9081745147705078 10.864800453186035
v 6.9925413131713867 30.508174896240234 3.6529402732849121
v 9.9925413131713867 10.030962944030762 11.064800262451172
v -7.6074585914611816 -21.291824340820313 5.9307084083557129
v 6.0550975799560547 -18.291824340820313 1.6648000478744507
v 4.9496593475341797 12.908175468444824 0.064800076186656952
v 4.9925413131713867 12.908175468444824 0.044539812952280045
v -9.4074592590332031 -28.691825866699219 2.5866565704345703
v 7.1925411224365234 30.508174896240234 3.5698099136352539
v 12.714123725891113 4.3081750869750977 4.4647998809814453
v 12.800344467163086 4.3081750869750977 4.6648001670837402
v -7.6074585914611816 -21.091825485229492 5.917726993560791
v 5.1925411224365234 12.908175468444824 -0.0087760379537940025
v -13.949027061462402 -26.491825103759766 7.0648002624511719
v -13.807458877563477 -26.491825103759766 6.9046311378479004
v -13.807458877563477 -26.536706924438477 6.864799976348877
v -9.20745849609375 -28.691825866699219 2.5905473232269287
v 5.9925413131713867 -18.252853393554687 1.2648000717163086
v 9.1925411224365234 9.7459630966186523 11.264800071716309
v 9.3943319320678711 9.7314014434814453 11.079458236694336
v 6.072150707244873 -18.091825485229492 1.4648001194000244
v 6.0308027267456055 -18.091825485229492 1.2648000717163086
v -13.776527404785156 -26.491825103759766 6.864799976348877
v 12.79254150390625 4.3675351142883301 4.6648001670837402
v 12.658867835998535 4.5081748962402344 4.4647998809814453
v 12.745402336120605 4.5081748962402344 4.6648001670837402
v -7.5602874755859375 -21.691825866699219 5.864799976348877
v -7.4074587821960449 -21.691825866699219 5.8051490783691406
v 9.1925411224365234 9.7081747055053711 11.207327842712402
v -9.8074588775634766 -28.598613739013672 2.6648001670837402
v 4.9925413131713867 13.020726203918457 0.064800076186656952
v 9.3637199401855469 9.7081747055053711 11.064800262451172
v 6.1159534454345703 -17.891824722290039 1.2648000717163086
v 9.3925409317016602 9.7081747055053711 11.024876594543457
v 6.1356110572814941 -17.891824722290039 1.4648001194000244
v -13.807458877563477 -26.291826248168945 7.0588068962097168
v 12.79254150390625 4.5081748962402344 4.8053679466247559
v 7.3925414085388184 30.308176040649414 3.5023238658905029
v -7.2074589729309082 -21.691825866699219 5.7975382804870605
v -9.6074590682983398 -28.517566680908203 2.6648001670837402
v -13.656977653503418 -26.291826248168945 6.864799976348877
v 5.0400896072387695 13.108175277709961 0.064800076186656952
v 5.1925411224365234 13.108175277709961 0.026110749691724777
v 6.0631923675537109 -18.091825485229492 1.6648000478744507
v 9.4338979721069336 9.7081747055053711 10.864800453186035
v -7.4074587821960449 -21.491825103759766 5.8533620834350586
v -9.8074588775634766 -28.491825103759766 2.7116212844848633
v 7.5925412178039551 30.308176040649414 3.526108980178833
v 8.79254150390625 9.7081747055053711 11.200450897216797
v 8.79254150390625 9.7802314758300781 11.264800071716309
v 5.1394767761230469 13.308175086975098 0.064800076186656952
v 5.1925411224365234 13.308175086975098 0.054693505167961121
v -7.2074589729309082 -21.491825103759766 5.8632464408874512
v 1.3925412893295288 -18.506160736083984 -2.3351998329162598
v 6.1032571792602539 -17.891824722290039 1.6648000478744507
v 7.3925414085388184 30.508174896240234 3.5429801940917969
v 12.830503463745117 4.3081750869750977 4.864799976348877
v 5.3925414085388184 12.708174705505371 -0.063817583024501801
v 1.4051659107208252 -18.491825103759766 -2.3351998329162598
v 1.5925413370132446 -18.491825103759766 -2.3436834812164307
v -9.8074588775634766 -28.291826248168945 2.8029305934906006
v 9.1925411224365234 9.5357370376586914 10.864800453186035
v 9.1614818572998047 9.5081748962402344 10.864800453186035
v 8.9828987121582031 9.5109491348266602 10.995352745056152
v 6.1925411224365234 -17.756978988647461 1.4648001194000244
v 7.5925412178039551 30.508174896240234 3.5418407917022705
v 6.1925411224365234 -17.744356155395508 1.2648000717163086
v 5.5925412178039551 12.708174705505371 -0.074168771505355835
v -9.6074590682983398 -28.291826248168945 2.7699501514434814
v 12.79254150390625 4.5262904167175293 4.864799976348877
v 1.5925413370132446 -18.376876831054687 -2.3351998329162598
v -13.677374839782715 -26.091825485229492 7.0648002624511719
v -13.60745906829834 -26.091825485229492 6.9806814193725586
v -13.60745906829834 -26.215103149414063 6.864799976348877
v 6.2207026481628418 -17.691825866699219 1.4648001194000244
v -7.0074586868286133 -21.691825866699219 5.775324821472168
v 9.1925411224365234 9.620396614074707 11.064800262451172
v 6.2208013534545898 -17.691825866699219 1.2648000717163086
v 5.3925414085388184 12.908175468444824 -0.029131542891263962
v 1.7925412654876709 -18.491825103759766 -2.3352835178375244
v -9.5312461853027344 -28.491825103759766 2.6648001670837402
v -9.4074592590332031 -28.491825103759766 2.6542861461639404
v 12.592541694641113 4.6796789169311523 4.6648001670837402
v 12.592541694641113 4.6392393112182617 4.4647998809814453
v 12.541091918945313 4.7081747055053711 4.4647998809814453
v 6.3041195869445801 -17.491825103759766 1.4648001194000244
v 5.5925412178039551 12.908175468444824 -0.052027635276317596
v 7.1001453399658203 30.708175659179687 3.6648001670837402
v 7.1925411224365234 30.708175659179687 3.6162974834442139
v -13.60745906829834 -25.987833023071289 7.0648002624511719
v 12.526016235351562 4.7081747055053711 4.6648001670837402
v -6.8360528945922852 -21.691825866699219 5.6648001670837402
v 6.3290553092956543 -17.491825103759766 1.2648000717163086
v -9.20745849609375 -28.491825103759766 2.6587874889373779
v 8.79254150390625 9.5081748962402344 11.04655933380127
v 8.79254150390625 9.3081750869750977 10.910391807556152
v 1.9925413131713867 -18.515720367431641 -2.3351998329162598
v -7.0074586868286133 -21.491825103759766 5.8608660697937012
v -13.872818946838379 -26.091825485229492 7.2648000717163086
v -13.807458877563477 -26.091825485229492 7.1917004585266113
v 8.9271774291992187 9.3081750869750977 10.864800453186035
v 7.142754077911377 30.908174514770508 3.6648001670837402
v 7.1925411224365234 30.908174514770508 3.6382420063018799
v 8.9925413131713867 9.3678932189941406 10.864800453186035
v 5.9925413131713867 12.521924018859863 -0.13519991934299469
v 6.1925411224365234 -17.691825866699219 1.5600768327713013
v 5.79254150390625 12.551796913146973 -0.13519991934299469
v 9.1606979370117188 -7.4918251037597656 8.8648004531860352
v 9.1925411224365234 -7.4918251037597656 8.8262300491333008
v 9.1925411224365234 -7.4252581596374512 8.8648004531860352
v 8.9908733367919922 -7.8918251991271973 8.8648004531860352
v 9.145838737487793 -7.6918253898620605 8.7912540435791016
v 6.1545915603637695 -17.691825866699219 1.6648000478744507
v -6.8074588775634766 -21.602071762084961 5.6648001670837402
v -6.8074588775634766 -21.491825103759766 5.7063384056091309
v 9.1925411224365234 -7.6918253898620605 8.7350788116455078
v 7.3925414085388184 30.708175659179687 3.5686469078063965
v 1.8793593645095825 -18.291824340820313 -2.3351998329162598
v 1.9925413131713867 -18.291824340820313 -2.3489360809326172
v 9.1925411224365234 -7.8936324119567871 8.664799690246582
v -13.807458877563477 -25.997350692749023 7.2648000717163086
v 6.1925411224365234 -17.531879425048828 1.6648000478744507
v 5.79254150390625 12.708174705505371 -0.1075216606259346
v 12.592541694641113 4.6731524467468262 4.864799976348877
v 8.79254150390625 9.2348833084106445 10.864800453186035
v 7.5925412178039551 30.708175659179687 3.5519027709960938
v 8.8381013870239258 -8.2918252944946289 8.8648004531860352
v 9.0998563766479492 -8.0587930679321289 8.7127780914306641
v 5.9925413131713867 12.708174705505371 -0.079549461603164673
v -13.731183052062988 -25.891824722290039 7.2648000717163086
v -13.60745906829834 -25.891824722290039 7.1287064552307129
v 7.3925414085388184 30.908174514770508 3.5786855220794678
v -9.4074592590332031 -28.291826248168945 2.7324967384338379
v 1.9925413131713867 -18.091825485229492 -2.3369827270507813
v 6.2066020965576172 -17.491825103759766 1.6648000478744507
v -7.4074587821960449 -21.444112777709961 5.864799976348877
v 8.5925416946411133 9.2893743515014648 10.864800453186035
v 8.6698999404907227 9.2897567749023437 10.875837326049805
v 7.5925412178039551 30.908174514770508 3.5619349479675293
v 5.79254150390625 12.908175468444824 -0.070990651845932007
v -9.20745849609375 -28.291826248168945 2.7223861217498779
v 9.1925411224365234 -8.0918254852294922 8.6210393905639648
v -7.4074587821960449 -21.291824340820313 5.9038515090942383
v 6.3925414085388184 -17.379749298095703 1.2648000717163086
v -13.519013404846191 -26.091825485229492 6.864799976348877
v 5.9925413131713867 12.908175468444824 -0.025904783979058266
v 2.1150491237640381 -18.491825103759766 -2.3351998329162598
v 6.3925414085388184 -17.317817687988281 1.4648001194000244
v 2.1925413608551025 -18.291824340820313 -2.3494532108306885
v 2.1925413608551025 -18.491825103759766 -2.3325493335723877
v -7.2074589729309082 -21.291824340820313 5.9278182983398437
v 4.7322354316711426 31.108175277709961 3.4648001194000244
v 9.1925411224365234 -8.2918252944946289 8.5958681106567383
v -9.0074586868286133 -29.026838302612305 2.4648001194000244
v 5.3925414085388184 13.108175277709961 0.0018543984042480588
v 4.6131081581115723 31.108175277709961 3.2648000717163086
v -9.0074586868286133 -28.891824722290039 2.520148754119873
v -13.548457145690918 -25.891824722290039 7.0648002624511719
v -13.407459259033203 -25.891824722290039 6.9300422668457031
v 6.3120217323303223 -17.291824340820313 1.6648000478744507
v 2.2737119197845459 -18.291824340820313 -2.3351998329162598
v -13.407459259033203 -25.967107772827148 6.864799976348877
v 6.3925414085388184 -17.291824340820313 1.4968550205230713
v -7.4074587821960449 -21.091825485229492 5.9701533317565918
v 4.568514347076416 31.308176040649414 3.2648000717163086
v 4.5925412178039551 31.308176040649414 3.3042418956756592
v 4.5925412178039551 31.208145141601563 3.2648000717163086
v -8.8074588775634766 -28.987136840820312 2.4648001194000244
v 5.5925412178039551 13.108175277709961 -0.029054466634988785
v 11.592541694641113 5.424431324005127 4.6648001670837402
v 11.592541694641113 5.5081748962402344 4.6366252899169922
v 11.554909706115723 5.5081748962402344 4.6648001670837402
v -8.8074588775634766 -28.891824722290039 2.5090796947479248
v 6.3925414085388184 -17.120424270629883 1.6648000478744507
v -7.2074589729309082 -21.091825485229492 6.0242705345153809
v 11.592541694641113 5.7081747055053711 4.5991024971008301
v 2.1925413608551025 -18.091825485229492 -2.3484547138214111
v -13.345366477966309 -25.891824722290039 6.864799976348877
v -9.0074586868286133 -28.691825866699219 2.591285228729248
v 11.510190963745117 5.7081747055053711 4.6648001670837402
v 4.6886157989501953 31.308176040649414 3.4648001194000244
v 5.3925414085388184 13.308175086975098 0.035988122224807739
v 6.4307031631469727 -17.291824340820313 1.2648000717163086
v 8.5925416946411133 9.3081750869750977 10.874396324157715
v -8.8074588775634766 -28.691825866699219 2.5946269035339355
v 4.79254150390625 31.108175277709961 3.578629732131958
v 8.5793342590332031 9.3081750869750977 10.864800453186035
v 5.5925412178039551 13.308175086975098 -0.0010435567237436771
v 2.2891044616699219 -18.091825485229492 -2.3351998329162598
v 11.465067863464355 5.5081748962402344 4.864799976348877
v 6.4744768142700195 -17.091825485229492 1.4648001194000244
v 6.48138427734375 -17.091825485229492 1.2648000717163086
v -13.60745906829834 -25.693811416625977 7.2648000717163086
v 4.79254150390625 31.305229187011719 3.6648001670837402
v -6.8408656120300293 -21.291824340820313 5.864799976348877
v -6.8074588775634766 -21.291824340820313 5.8305702209472656
v -8.6074590682983398 -28.891824722290039 2.5225391387939453
v 2.0435450077056885 -17.891824722290039 -2.3351998329162598
v 2.2081713676452637 -17.891824722290039 -2.3351998329162598
v -8.6074590682983398 -29.036199569702148 2.4648001194000244
v 6.0126490592956543 54.108177185058594 9.2648000717163086
v 11.39254093170166 5.6619086265563965 4.864799976348877
v 11.39254093170166 5.7081747055053711 4.8219184875488281
v 11.370383262634277 5.7081747055053711 4.864799976348877
v 8.79254150390625 -8.3879709243774414 8.8648004531860352
v 8.9928445816040039 -8.5288429260253906 8.692413330078125
v 5.79254150390625 13.108175277709961 -0.04123639315366745
v 9.1925411224365234 -8.4918251037597656 8.5836019515991211
v 9.1925411224365234 -8.6918249130249023 8.5752420425415039
v -13.431265830993652 -25.691825866699219 7.0648002624511719
v -6.8074588775634766 -21.223114013671875 5.864799976348877
v -8.4074592590332031 -28.891824722290039 2.580087423324585
v 5.9925413131713867 13.108175277709961 0.021743450313806534
v 8.9925413131713867 -8.6918249130249023 8.6466989517211914
v 8.949406623840332 -8.6918249130249023 8.664799690246582
v 8.79254150390625 -8.6918249130249023 8.7434959411621094
v -7.0074586868286133 -21.291824340820313 5.9390907287597656
v -13.20745849609375 -25.708883285522461 6.864799976348877
v -8.6074590682983398 -28.691825866699219 2.6166119575500488
v 5.79254150390625 13.308175086975098 -0.0031934303697198629
v 4.8325228691101074 31.108175277709961 3.6648001670837402
v 7.4687352180480957 53.457004547119141 9.4456186294555664
v 11.531948089599609 5.908174991607666 4.6648001670837402
v 7.1925411224365234 53.308174133300781 9.4034891128540039
v -7.0074586868286133 -21.091825485229492 6.0157608985900879
v 11.592541694641113 5.908174991607666 4.6102924346923828
v -8.4041757583618164 -28.691825866699219 2.6648001670837402
v 5.9925413131713867 13.265826225280762 0.064800076186656952
v 7.5258989334106445 53.308174133300781 9.2648000717163086
v -13.299911499023438 -25.491825103759766 7.0648002624511719
v -13.20745849609375 -25.491825103759766 6.9933333396911621
v -13.407459259033203 -25.652645111083984 7.0648002624511719
v 11.560343742370605 6.1081748008728027 4.6648001670837402
v 4.5295009613037109 31.508174896240234 3.2648000717163086
v 4.5925412178039551 31.508174896240234 3.3574297428131104
v 6.4894108772277832 -16.891824722290039 1.2648000717163086
v 5.9925413131713867 13.308175086975098 0.075057819485664368
v 11.592541694641113 6.1081748008728027 4.6438446044921875
v 6.5047945976257324 -16.891824722290039 1.4648001194000244
v -9.0074586868286133 -28.491825103759766 2.6594626903533936
v 11.39254093170166 5.908174991607666 4.7959470748901367
v -6.8074588775634766 -21.091825485229492 5.9103336334228516
v 6.1925411224365234 11.908174514770508 -0.23058836162090302
v 11.319491386413574 5.908174991607666 4.864799976348877
v 7.5925412178039551 53.395435333251953 9.2648000717163086
v 6.4869427680969238 -16.691825866699219 1.2648000717163086
v 4.663456916809082 31.508174896240234 3.4648001194000244
v 3.1925413608551025 -18.491825103759766 -2.3358180522918701
v 6.5165491104125977 -16.691825866699219 1.4648001194000244
v 7.5925412178039551 53.508174896240234 9.391840934753418
v 4.4957575798034668 31.708175659179688 3.2648000717163086
v 4.5925412178039551 31.708175659179688 3.4046030044555664
v -7.8074588775634766 -21.015041351318359 5.6648001670837402
v -8.8074588775634766 -28.514801025390625 2.6648001670837402
v -8.9054050445556641 -28.491825103759766 2.6648001670837402
v 6.3925414085388184 11.908174514770508 -0.16326861083507538
v 3.124934196472168 -18.291824340820313 -2.3351998329162598
v 3.1925413608551025 -18.291824340820313 -2.3412599563598633
v 6.455686092376709 -16.891824722290039 1.6648000478744507
v 7.5925412178039551 53.547210693359375 9.4647998809814453
v 11.39254093170166 6.1081748008728027 4.7805013656616211
v -13.481380462646484 -25.491825103759766 7.2648000717163086
v -13.407459259033203 -25.491825103759766 7.1776151657104492
v 4.630645751953125 31.708175659179688 3.4648001194000244
v 6.1925411224365234 12.108175277709961 -0.16885502636432648
v -7.6555218696594238 -20.891824722290039 5.864799976348877
v 11.29189395904541 6.1081748008728027 4.864799976348877
v 3.3925414085388184 -18.564249038696289 -2.3351998329162598
v -7.7766504287719727 -20.891824722290039 5.6648001670837402
v 8.6215734481811523 -8.6918249130249023 8.8648004531860352
v 3.2854447364807129 -18.491825103759766 -2.3351998329162598
v 6.4983181953430176 -16.691825866699219 1.6648000478744507
v 4.766901969909668 31.508174896240234 3.6648001670837402
v 8.3925409317016602 -9.0247344970703125 8.8648004531860352
v 8.6538314819335938 -8.9139766693115234 8.7448415756225586
v -7.7509593963623047 -20.691825866699219 5.6648001670837402
v 6.3925414085388184 11.987894058227539 -0.13519991934299469
v -7.6391258239746094 -20.691825866699219 5.864799976348877
v 11.79254150390625 5.5081748962402344 4.5347542762756348
v 6.2883787155151367 12.108175277709961 -0.13519991934299469
v 6.4855213165283203 -16.491825103759766 1.2648000717163086
v 4.7399911880493164 31.708175659179688 3.6648001670837402
v 6.5408196449279785 -16.491825103759766 1.4648001194000244
v -7.6074585914611816 -20.891824722290039 5.9269332885742188
v -13.20745849609375 -25.369659423828125 7.0648002624511719
v 3.3439152240753174 -18.291824340820313 -2.3351998329162598
v -9.0074586868286133 -28.291826248168945 2.7281448841094971
v 6.3925414085388184 12.108175277709961 -0.097789965569972992
v 6.4970717430114746 -16.291824340820313 1.2648000717163086
v -13.407459259033203 -25.379203796386719 7.2648000717163086
v 11.960275650024414 5.5081748962402344 4.4647998809814453
v 11.992541313171387 5.4713931083679199 4.4647998809814453
v -7.6074585914611816 -20.691825866699219 5.9495739936828613
v 6.5895981788635254 -16.291824340820313 1.4648001194000244
v 4.5925412178039551 31.841432571411133 3.4648001194000244
v 3.1502895355224609 -18.091825485229492 -2.3351998329162598
v 3.1925413608551025 -18.091825485229492 -2.3366057872772217
v 4.4438972473144531 31.908174514770508 3.2648000717163086
v 6.5925412178039551 11.827485084533691 -0.13519991934299469
v 4.565091609954834 31.908174514770508 3.4648001194000244
v 6.5502152442932129 -16.491825103759766 1.6648000478744507
v -13.348909378051758 -25.291826248168945 7.2648000717163086
v -13.20745849609375 -25.291826248168945 7.1203727722167969
v 6.4873285293579102 11.908174514770508 -0.13519991934299469
v -8.8074588775634766 -28.291826248168945 2.7394731044769287
v 8.79254150390625 -8.913975715637207 8.664799690246582
v -7.7471623420715332 -20.491825103759766 5.6648001670837402
v -7.619971752166748 -20.491825103759766 5.864799976348877
v 3.2406673431396484 -18.091825485229492 -2.3351998329162598
v 11.79254150390625 5.7225713729858398 4.4647998809814453
v 6.5925412178039551 -16.397272109985352 1.6648000478744507
v -8.6074590682983398 -28.601251602172852 2.6648001670837402
v 4.4886307716369629 32.108173370361328 3.4648001194000244
v 8.79254150390625 -9.0918254852294922 8.6083602905273437
v 6.79254150390625 53.708175659179687 9.6596393585205078
v 4.3925414085388184 32.079704284667969 3.2648000717163086
v -13.20745849609375 -25.112131118774414 7.2648000717163086
v -7.6074585914611816 -20.397039413452148 5.864799976348877
v 4.3925414085388184 32.108173370361328 3.2825911045074463
v 8.3925409317016602 -9.0918254852294922 8.795781135559082
v -7.7761216163635254 -20.291824340820313 5.6648001670837402
v 6.5925412178039551 11.908174514770508 -0.11153366416692734
v 6.6490402221679687 -16.291824340820313 1.6648000478744507
v 6.79254150390625 53.308174133300781 9.2905244827270508
v -7.5940465927124023 -20.291824340820313 5.864799976348877
v 4.5925412178039551 31.908174514770508 3.5095434188842773
v -7.6074585914611816 -20.491825103759766 5.9186763763427734
v 6.79254150390625 11.908174514770508 -0.093310520052909851
v 7.5925412178039551 53.308174133300781 9.2122507095336914
v -8.6074590682983398 -28.491825103759766 2.7280759811401367
v -13.058100700378418 -25.491825103759766 6.864799976348877
v 4.6872148513793945 31.908174514770508 3.6648001670837402
v 11.757275581359863 5.908174991607666 4.4647998809814453
v 8.3449239730834961 -9.0918254852294922 8.8648004531860352
v 6.5925412178039551 -16.091825485229492 1.3854941129684448
v -8.4074592590332031 -28.491825103759766 2.794527530670166
v 4.6122779846191406 32.108173370361328 3.6648001670837402
v 6.5925412178039551 12.108175277709961 -0.063404940068721771
v 6.3925414085388184 53.708175659179687 9.2950868606567383
v 6.5278744697570801 -16.091825485229492 1.2648000717163086
v -7.4074587821960449 -20.919981002807617 6.0648002624511719
v -7.4453525543212891 -20.891824722290039 6.0648002624511719
v -13.142425537109375 -25.291826248168945 7.0648002624511719
v -13.007458686828613 -25.291826248168945 6.9551620483398437
v 6.6426739692687988 -16.091825485229492 1.4648001194000244
v -8.6074590682983398 -28.291826248168945 2.8026034832000732
v -13.007458686828613 -25.419769287109375 6.864799976348877
v 6.5925412178039551 -15.936264038085937 1.2648000717163086
v 6.79254150390625 12.108175277709961 -0.057678598910570145
v -7.2074589729309082 -21.022565841674805 6.0648002624511719
v 11.79254150390625 6.0451879501342773 4.4647998809814453
v 11.79254150390625 6.1081748008728027 4.4889693260192871
v 6.3590474128723145 53.708175659179687 9.2648000717163086
v -12.919831275939941 -25.291826248168945 6.864799976348877
v -8.4074592590332031 -28.379295349121094 2.8648002147674561
v 6.7408795356750488 -15.891825675964355 1.4648001194000244
v -7.5616898536682129 -20.691825866699219 6.0648002624511719
v 6.1925411224365234 12.220096588134766 -0.13519991934299469
v 4.3925414085388184 32.308174133300781 3.3882386684417725
v -8.498265266418457 -28.291826248168945 2.8648002147674561
v 6.1192941665649414 12.308175086975098 -0.13519991934299469
v 4.4306507110595703 32.308174133300781 3.4648001194000244
v 6.6170415878295898 -15.891825675964355 1.2648000717163086
v -13.007458686828613 -25.131574630737305 7.0648002624511719
v 11.822571754455566 6.1081748008728027 4.4647998809814453
v 4.3925414085388184 32.403228759765625 3.4648001194000244
v -7.0074586868286133 -20.986888885498047 6.0648002624511719
v 6.7453432083129883 53.308174133300781 9.2648000717163086
v 6.3925414085388184 53.667747497558594 9.2648000717163086
v 4.5925412178039551 32.171016693115234 3.6648001670837402
v -12.979788780212402 -25.091825485229492 7.0648002624511719
v -12.807458877563477 -25.111852645874023 6.864799976348877
v 11.592541694641113 6.3081750869750977 4.617621898651123
v 4.54864501953125 32.308174133300781 3.6648001670837402
v 6.7356472015380859 -16.091825485229492 1.6648000478744507
v 11.516438484191895 6.3081750869750977 4.6648001670837402
v -6.9150748252868652 -20.891824722290039 6.0648002624511719
v -6.8074588775634766 -20.891824722290039 5.9894633293151855
v -10.007458686828613 -28.180866241455078 2.8648002147674561
v 8.5925416946411133 -9.4233942031860352 8.4647998809814453
v 8.79254150390625 -9.4176368713378906 8.4647998809814453
v 8.6258745193481445 -9.2910385131835938 8.5546331405639648
v 8.3925409317016602 -9.4297246932983398 8.4647998809814453
v 11.592541694641113 6.5081748962402344 4.5039892196655273
v 6.79254150390625 -15.891825675964355 1.6244969367980957
v 6.1925411224365234 12.308175086975098 -0.10931551456451416
v 11.39254093170166 6.5263938903808594 4.6648001670837402
v 6.79254150390625 -15.916313171386719 1.6648000478744507
v -6.8074588775634766 -20.729791641235352 6.0648002624511719
v 6.3925414085388184 12.308175086975098 -0.045875851064920425
v 4.4736957550048828 32.508174896240234 3.6648001670837402
v -13.007458686828613 -25.091825485229492 7.0927624702453613
v 11.39254093170166 6.3081750869750977 4.7530531883239746
v 4.3925414085388184 32.508174896240234 3.5438530445098877
v 11.265970230102539 6.3081750869750977 4.864799976348877
v 6.7054281234741211 -15.691824913024902 1.2648000717163086
v -7.576359748840332 -20.491825103759766 6.0648002624511719
v -9.8074588775634766 -28.164325714111328 2.8648002147674561
v 3.5494027137756348 -13.291825294494629 -2.3351998329162598
v 3.5925412178039551 -13.291825294494629 -2.3411624431610107
v 3.5925412178039551 -13.33004093170166 -2.3351998329162598
v 6.79254150390625 -15.797527313232422 1.4648001194000244
v 6.79254150390625 -15.691824913024902 1.3975784778594971
v 6.1925411224365234 12.508174896240234 -0.055938269942998886
v 8.79254150390625 -9.2918252944946289 8.5292549133300781
v -7.5511059761047363 -20.291824340820313 6.0648002624511719
v 5.9925413131713867 53.708175659179687 8.9366846084594727
v 11.247612953186035 6.5081748962402344 4.864799976348877
v 6.7132272720336914 -15.491825103759766 1.2648000717163086
v 6.79254150390625 -15.491825103759766 1.3870687484741211
v -9.6443214416503906 -28.091825485229492 2.8648002147674561
v 3.6334350109100342 -13.291825294494629 -2.3351998329162598
v 6.3925414085388184 12.508174896240234 -0.0031116686295717955
v 6.3925414085388184 53.308174133300781 9.0302553176879883
v 7.1149806976318359 31.108175277709961 3.6648001670837402
v 7.1925411224365234 31.108175277709961 3.6223742961883545
v 7.9925413131713867 -9.4918251037597656 8.7759485244750977
v 7.9925413131713867 -9.4653797149658203 8.4647998809814453
v 6.5925412178039551 12.308175086975098 -0.02514270693063736
v -6.7706408500671387 -21.491825103759766 5.6648001670837402
v 7.0472393035888672 31.308176040649414 3.6648001670837402
v 7.1925411224365234 31.308176040649414 3.582275390625
v 3.6746916770935059 -13.211310386657715 -2.3445448875427246
v 7.9966459274291992 -9.4918251037597656 8.8648004531860352
v 11.39254093170166 6.7081751823425293 4.5537796020507812
v 11.311766624450684 6.7081751823425293 4.6648001670837402
v -9.4074592590332031 -28.091825485229492 2.807304859161377
v 3.6445498466491699 -13.091825485229492 -2.3351998329162598
v 6.79254150390625 12.308175086975098 -0.022576896473765373
v -6.6962399482727051 -21.291824340820313 5.6648001670837402
v 3.7925412654876709 -13.091825485229492 -2.3853065967559814
v 6.8301067352294922 -15.691824913024902 1.4648001194000244
v 7.3925414085388184 31.108175277709961 3.5651168823242187
v 3.7925412654876709 -13.246191024780273 -2.3351998329162598
v -9.20745849609375 -28.091825485229492 2.7867982387542725
v -12.838688850402832 -24.891824722290039 7.0648002624511719
v -12.807458877563477 -24.891824722290039 7.0306062698364258
v 6.846308708190918 -15.491825103759766 1.4648001194000244
v 6.5925412178039551 12.508174896240234 0.0089611681178212166
v 11.592541694641113 6.5687294006347656 4.4647998809814453
v 7.5925412178039551 31.108175277709961 3.5578842163085937
v -6.7568087577819824 -21.091825485229492 5.864799976348877
v -6.6074585914611816 -21.091825485229492 5.6342310905456543
v 11.481151580810547 6.7081751823425293 4.4647998809814453
v -9.4074592590332031 -27.931919097900391 2.8648002147674561
v -9.6074590682983398 -28.069202423095703 2.8648002147674561
v 3.9541659355163574 -13.291825294494629 -2.3351998329162598
v -12.807458877563477 -24.848901748657227 7.0648002624511719
v 6.79254150390625 12.508174896240234 0.0075000673532485962
v 3.9925413131713867 -13.091825485229492 -2.4491541385650635
v 6.8981523513793945 -15.691824913024902 1.6648000478744507
v 3.9925413131713867 -13.291825294494629 -2.3413686752319336
v 7.3925414085388184 31.308176040649414 3.5259428024291992
v 11.25413990020752 6.908174991607666 4.6648001670837402
v 6.9925413131713867 11.908174514770508 -0.072429589927196503
v 11.39254093170166 6.8772463798522949 4.4647998809814453
v -9.3357725143432617 -27.891824722290039 2.8648002147674561
v -9.20745849609375 -27.891824722290039 2.8490643501281738
v -13.007458686828613 -24.891824722290039 7.2398638725280762
v 11.39254093170166 6.908174991607666 4.4481039047241211
v 7.5925412178039551 31.308176040649414 3.5232436656951904
v 4.1925411224365234 -13.291825294494629 -2.3555254936218262
v 4.1925411224365234 -13.443301200866699 -2.3351998329162598
v -6.6767239570617676 -20.891824722290039 5.864799976348877
v -6.6074585914611816 -20.891824722290039 5.7726821899414062
v 7.1925411224365234 11.908174514770508 -0.039345461875200272
v 6.9441132545471191 -15.491825103759766 1.6648000478744507
v 4.3925414085388184 -13.301077842712402 -2.3351998329162598
v -6.6074585914611816 -21.051132202148438 5.6648001670837402
v -9.20745849609375 -27.846673965454102 2.8648002147674561
v 7.8837323188781738 -9.4918251037597656 8.4647998809814453
v 7.0140810012817383 31.508174896240234 3.6648001670837402
v 7.1925411224365234 31.508174896240234 3.5641634464263916
v 5.6636743545532227 54.613391876220703 9.5464849472045898
v 6.9925413131713867 12.108175277709961 -0.05088704451918602
v -6.5420231819152832 -20.891824722290039 5.6648001670837402
v 4.1925411224365234 -13.091825485229492 -2.4672820568084717
v 11.229902267456055 6.7081751823425293 4.864799976348877
v -9.0074586868286133 -28.091825485229492 2.7946541309356689
v -12.86998462677002 -24.691825866699219 7.2648000717163086
v -12.807458877563477 -24.691825866699219 7.1922173500061035
v -6.6074585914611816 -20.714231491088867 5.864799976348877
v 7.0738372802734375 31.708175659179688 3.6648001670837402
v 7.1925411224365234 31.708175659179688 3.598372220993042
v 5.5925412178039551 54.620315551757813 9.4647998809814453
v 7.1925411224365234 12.108175277709961 -0.023779934272170067
v 5.5925412178039551 54.508174896240234 9.3040838241577148
v 6.7428250312805176 -15.291825294494629 1.2648000717163086
v 6.79254150390625 -15.291825294494629 1.3437457084655762
v 4.3925414085388184 -13.091825485229492 -2.4438831806182861
v -8.8074588775634766 -28.091825485229492 2.7929463386535645
v 7.8062186241149902 -9.6918249130249023 8.8648004531860352
v 7.7855234146118164 -9.6588420867919922 8.7443084716796875
v -6.473881721496582 -20.691825866699219 5.6648001670837402
v 11.212977409362793 6.908174991607666 4.864799976348877
v 7.3925414085388184 11.908174514770508 0.033762708306312561
v 6.79254150390625 -15.158722877502441 1.2648000717163086
v 7.3925414085388184 31.508174896240234 3.5064094066619873
v -12.678235054016113 -24.891824722290039 6.864799976348877
v -9.0074586868286133 -27.891824722290039 2.8533551692962646
v 7.4615874290466309 11.908174514770508 0.064800076186656952
v 11.79254150390625 6.3081750869750977 4.5218753814697266
v 7.5925412178039551 31.508174896240234 3.482327938079834
v -12.711099624633789 -24.691825866699219 7.0648002624511719
v -12.60745906829834 -24.691825866699219 6.9164600372314453
v -12.60745906829834 -24.76396369934082 6.864799976348877
v 6.8911843299865723 -15.291825294494629 1.4648001194000244
v 7.3961005210876465 12.108175277709961 0.064800076186656952
v -8.8074588775634766 -27.891824722290039 2.8554387092590332
v 3.4803557395935059 -12.691824913024902 -2.3351998329162598
v 3.5925412178039551 -12.691824913024902 -2.4170713424682617
v 3.5925412178039551 -12.891825675964355 -2.3531055450439453
v 7.5925412178039551 -9.6095819473266602 8.4647998809814453
v 11.873245239257813 6.3081750869750977 4.4647998809814453
v 7.3925414085388184 31.708175659179688 3.5175347328186035
v 7.5925412178039551 -9.8918247222900391 8.7897186279296875
v -6.7843852043151855 -20.691825866699219 6.0648002624511719
v -8.6074590682983398 -28.091825485229492 2.8579835891723633
v -12.568026542663574 -24.691825866699219 6.864799976348877
v 3.4248373508453369 -12.491825103759766 -2.3351998329162598
v 3.5925412178039551 -12.491825103759766 -2.4318535327911377
v 5.5925412178039551 54.477020263671875 9.2648000717163086
v 6.9925413131713867 -15.102773666381836 1.4648001194000244
v 11.692580223083496 6.5081748962402344 4.4647998809814453
v 6.8228187561035156 -15.091825485229492 1.2648000717163086
v 7.6315288543701172 -9.8918247222900391 8.8648004531860352
v 6.9925413131713867 12.308175086975098 -0.020064361393451691
v 7.5925412178039551 31.661911010742188 3.4648001194000244
v -8.5991306304931641 -28.091825485229492 2.8648002147674561
v 11.79254150390625 6.4650769233703613 4.4647998809814453
v 3.4148242473602295 -12.291825294494629 -2.3351998329162598
v 3.5925412178039551 -12.291825294494629 -2.4353194236755371
v -12.807458877563477 -24.587131500244141 7.2648000717163086
v 7.5925412178039551 31.708175659179688 3.4628255367279053
v -6.5324358940124512 -20.491825103759766 5.864799976348877
v -6.4074587821960449 -20.491825103759766 5.6500363349914551
v 7.1925411224365234 12.308175086975098 0.011731510050594807
v -12.60745906829834 -24.497329711914063 7.0648002624511719
v -8.6074590682983398 -28.072795867919922 2.8648002147674561
v 3.5925412178039551 -12.95169734954834 -2.3351998329162598
v 3.7925412654876709 -12.891825675964355 -2.4576461315155029
v -8.7510795593261719 -27.891824722290039 2.8648002147674561
v 6.9925413131713867 -15.304919242858887 1.6648000478744507
v 7.1368899345397949 31.908174514770508 3.6648001670837402
v 7.1925411224365234 31.908174514770508 3.631566047668457
v 6.9925413131713867 12.508174896240234 0.010468140244483948
v 5.7258749008178711 54.236583709716797 9.1396713256835938
v -6.4696512222290039 -20.291824340820313 5.864799976348877
v -6.4074587821960449 -20.291824340820313 5.7318124771118164
v 5.5925412178039551 54.308174133300781 9.07965087890625
v 3.9925413131713867 -12.891825675964355 -2.4999914169311523
v -12.476894378662109 -24.491825103759766 6.864799976348877
v -6.4074587821960449 -20.451457977294922 5.6648001670837402
v 7.1588354110717773 32.108173370361328 3.6648001670837402
v 7.1925411224365234 32.108173370361328 3.6462521553039551
v 7.215446949005127 12.508174896240234 0.064800076186656952
v -9.0074586868286133 -27.830955505371094 2.8648002147674561
v 5.5925412178039551 54.292308807373047 9.0648002624511719
v 3.7925412654876709 -12.691824913024902 -2.4770107269287109
v -6.6531815528869629 -20.491825103759766 6.0648002624511719
v -6.6074585914611816 -20.491825103759766 6.0076112747192383
v -12.497167587280273 -24.291826248168945 7.0648002624511719
v -12.407459259033203 -24.291826248168945 6.9138073921203613
v -12.407459259033203 -24.353235244750977 6.864799976348877
v 5.5925412178039551 54.108177185058594 8.915003776550293
v 7.3925414085388184 31.908174514770508 3.5348224639892578
v 7.1102724075317383 -15.091825485229492 1.6648000478744507
v -8.8074588775634766 -27.851102828979492 2.8648002147674561
v 3.9925413131713867 -12.691824913024902 -2.5135774612426758
v 8.1362018585205078 -9.4536466598510742 8.2895679473876953
v 8.3925409317016602 -9.4918251037597656 8.4134054183959961
v 7.3182649612426758 12.308175086975098 0.064800076186656952
v 7.5925412178039551 31.852893829345703 3.4648001194000244
v -6.6074585914611816 -20.404003143310547 6.0648002624511719
v 8.0545015335083008 -9.4918251037597656 8.0648002624511719
v 6.8773899078369141 -14.891825675964355 1.2648000717163086
v 6.9925413131713867 -14.891825675964355 1.4074684381484985
v 7.9925413131713867 -9.4024991989135742 8.0648002624511719
v 7.5925412178039551 31.908174514770508 3.4708600044250488
v 4.1925411224365234 -12.891825675964355 -2.5269246101379395
v -12.753459930419922 -24.491825103759766 7.2648000717163086
v -6.5655665397644043 -20.291824340820313 6.0648002624511719
v 7.9925413131713867 -9.4406242370605469 8.2648000717163086
v 7.3925414085388184 32.108173370361328 3.5600090026855469
v 4.3925414085388184 -12.891825675964355 -2.5093629360198975
v 7.0448789596557617 -14.891825675964355 1.4648001194000244
v 7.5925412178039551 32.108173370361328 3.4920544624328613
v -6.3689742088317871 -20.291824340820313 5.6648001670837402
v 6.9289331436157227 -14.691824913024902 1.2648000717163086
v 6.9925413131713867 -14.691824913024902 1.370688796043396
v 8.3339452743530273 -9.8918247222900391 8.0648002624511719
v 8.3264350891113281 -9.6913042068481445 8.1983804702758789
v 4.1925411224365234 -12.691824913024902 -2.5273220539093018
v -12.60745906829834 -24.282537460327148 7.2648000717163086
v 7.1925411224365234 32.246784210205078 3.6648001670837402
v 6.1925411224365234 12.708174705505371 0.0059417048469185829
v 7.0609269142150879 -14.691824913024902 1.4648001194000244
v 4.3925414085388184 -12.691824913024902 -2.5158476829528809
v 7.2169876098632813 32.308174133300781 3.6648001670837402
v 7.3925414085388184 32.308174133300781 3.5968291759490967
v 6.3925414085388184 12.708174705505371 0.04053400456905365
v -8.4074592590332031 -20.255275726318359 5.6648001670837402
v -8.4074592590332031 -20.091825485229492 5.8197264671325684
v -8.20745849609375 -20.121826171875 5.6648001670837402
v 3.7925412654876709 -12.491825103759766 -2.4859929084777832
v 7.1568012237548828 -14.891825675964355 1.6648000478744507
v 8.3925409317016602 -9.6918249130249023 8.2625045776367187
v 6.1925411224365234 12.908175468444824 0.051873128861188889
v -12.361114501953125 -24.291826248168945 6.864799976348877
v 7.5925412178039551 32.308174133300781 3.5225958824157715
v -8.2598800659179687 -19.891824722290039 5.864799976348877
v -8.20745849609375 -19.891824722290039 5.8269796371459961
v 6.3925414085388184 12.844439506530762 0.064800076186656952
v 3.9925413131713867 -12.491825103759766 -2.5125162601470947
v 7.1925411224365234 -14.691824913024902 1.680672287940979
v -8.4074592590332031 -20.04460334777832 5.864799976348877
v 6.2777180671691895 12.908175468444824 0.064800076186656952
v 7.320580005645752 32.508174896240234 3.6648001670837402
v 7.3925414085388184 32.508174896240234 3.6434032917022705
v -12.407459259033203 -24.134475708007813 7.0648002624511719
v 11.274442672729492 7.1081748008728027 4.4647998809814453
v 3.7925412654876709 -12.291825294494629 -2.4856429100036621
v 6.5925412178039551 12.708174705505371 0.043799079954624176
v 11.208385467529297 7.1081748008728027 4.6648001670837402
v -8.1496982574462891 -20.091825485229492 5.6648001670837402
v 8.3925409317016602 -9.8918247222900391 8.119969367980957
v -8.0074586868286133 -19.891824722290039 5.7297263145446777
v 6.9925413131713867 -14.52731990814209 1.2648000717163086
v 3.9925413131713867 -12.291825294494629 -2.4984288215637207
v 7.5925412178039551 32.508174896240234 3.5846536159515381
v 11.218380928039551 7.3081750869750977 4.4647998809814453
v -8.0074586868286133 -20.043190002441406 5.6648001670837402
v 6.79254150390625 12.708174705505371 0.048133499920368195
v 11.210807800292969 7.3081750869750977 4.6648001670837402
v 7.1006150245666504 -14.491825103759766 1.4648001194000244
v -8.4074592590332031 -19.891824722290039 5.997312068939209
v 4.1925411224365234 -12.491825103759766 -2.5218698978424072
v -12.508181571960449 -24.091825485229492 7.2648000717163086
v -12.407459259033203 -24.091825485229492 7.1042380332946777
v 7.79254150390625 29.508174896240234 3.3690552711486816
v 6.5925412178039551 12.812928199768066 0.064800076186656952
v 11.211729049682617 7.1081748008728027 4.864799976348877
v -7.863591194152832 -20.091825485229492 5.6648001670837402
v -7.8074588775634766 -20.091825485229492 5.6879539489746094
v -7.8074588775634766 -20.200626373291016 5.6648001670837402
v -8.275385856628418 -35.091823577880859 2.8648002147674561
v 4.3925414085388184 -12.491825103759766 -2.5235908031463623
v 7.0652432441711426 -14.291825294494629 1.2648000717163086
v 7.9925413131713867 29.508174896240234 3.3848264217376709
v 11.229754447937012 7.3081750869750977 4.864799976348877
v -7.6074585914611816 -20.091825485229492 5.829838752746582
v 7.1457223892211914 -14.291825294494629 1.4648001194000244
v 6.79254150390625 12.786294937133789 0.064800076186656952
v -8.3292207717895508 -34.891826629638672 2.6648001670837402
v 4.1925411224365234 -12.291825294494629 -2.5120542049407959
v 7.715339183807373 -9.5212640762329102 8.4307584762573242
v -12.407459259033203 -23.891824722290039 7.2606806755065918
v 7.79254150390625 29.708175659179688 3.3942198753356934
v 7.1925411224365234 -14.624048233032227 1.6648000478744507
v 11.24752140045166 7.5081748962402344 4.6648001670837402
v 11.242461204528809 7.5081748962402344 4.4647998809814453
v 6.1925411224365234 12.967423439025879 0.064800076186656952
v 7.1925411224365234 -14.491825103759766 1.6304131746292114
v -7.8074588775634766 -19.891824722290039 5.7369322776794434
v 4.3925414085388184 -12.291825294494629 -2.5176887512207031
v -8.3020544052124023 -34.691825866699219 2.4648001194000244
v 6.098109245300293 13.108175277709961 0.064800076186656952
v 7.9925413131713867 29.708175659179688 3.4396157264709473
v 11.257550239562988 7.7081751823425293 4.4647998809814453
v 7.79254150390625 -9.4918251037597656 8.4238042831420898
v -8.20745849609375 -34.691825866699219 2.663327693939209
v 11.275986671447754 7.7081751823425293 4.6648001670837402
v -8.20745849609375 -34.693035125732422 2.6648001670837402
v 7.1925411224365234 -14.291825294494629 1.5578820705413818
v -7.6060986518859863 -19.891824722290039 5.864799976348877
v -12.379858016967773 -24.091825485229492 7.0648002624511719
v -12.20745849609375 -24.091825485229492 6.8867816925048828
v -12.20745849609375 -24.123510360717773 6.864799976348877
v 8.1925411224365234 29.508174896240234 3.4238302707672119
v 11.2762451171875 7.5081748962402344 4.864799976348877
v 7.5925412178039551 -9.4918251037597656 8.3696279525756836
v 7.2217321395874023 -14.491825103759766 1.6648000478744507
v -8.20745849609375 -19.833051681518555 5.864799976348877
v 6.9925413131713867 12.708174705505371 0.049542006105184555
v 11.311270713806152 7.7081751823425293 4.864799976348877
v 8.2865781784057617 29.508174896240234 3.4648001194000244
v 7.2941427230834961 -14.291825294494629 1.6648000478744507
v -12.170749664306641 -24.091825485229492 6.864799976348877
v -8.0677080154418945 -19.691825866699219 5.864799976348877
v -8.0074586868286133 -19.691825866699219 5.8355474472045898
v 7.1925411224365234 12.551285743713379 0.064800076186656952
v 11.264728546142578 7.908174991607666 4.4647998809814453
v -8.20745849609375 -34.984592437744141 2.8648002147674561
v 7.075559139251709 12.708174705505371 0.064800076186656952
v 11.282590866088867 7.908174991607666 4.6648001670837402
v -12.26420783996582 -23.891824722290039 7.0648002624511719
v -12.20745849609375 -23.891824722290039 7.0129232406616211
v -8.20745849609375 -34.891826629638672 2.8128430843353271
v 11.255009651184082 8.1081752777099609 4.6648001670837402
v -8.0074586868286133 -19.64594841003418 5.864799976348877
v 8.1925411224365234 29.635635375976562 3.4648001194000244
v 7.1925411224365234 -14.167370796203613 1.4648001194000244
v 11.251654624938965 8.1081752777099609 4.4647998809814453
v 6.9925413131713867 12.773785591125488 0.064800076186656952
v 8.0934171676635742 29.708175659179688 3.4648001194000244
v 7.1925411224365234 -14.091825485229492 1.3802014589309692
v -8.1481246948242187 -34.891826629638672 2.8648002147674561
v 7.1417665481567383 -14.091825485229492 1.2648000717163086
v 11.291365623474121 7.908174991607666 4.864799976348877
v -8.3143815994262695 -19.691825866699219 6.0648002624511719
v -8.20745849609375 -19.691825866699219 5.9647393226623535
v -8.4074592590332031 -19.810234069824219 6.0648002624511719
v -12.007458686828613 -23.968149185180664 6.864799976348877
v 7.1925411224365234 -13.98151683807373 1.2648000717163086
v 8.3925409317016602 29.508174896240234 3.5229930877685547
v -12.007458686828613 -23.891824722290039 6.9163308143615723
v -8.0223875045776367 -34.691825866699219 2.8648002147674561
v 7.3925414085388184 53.178440093994141 9.2648000717163086
v 7.3258805274963379 53.230518341064453 9.2994728088378906
v 11.211422920227051 8.1081752777099609 4.864799976348877
v 8.1925411224365234 29.708175659179688 3.4929904937744141
v 7.1925411224365234 53.127285003662109 9.2648000717163086
v 7.2363834381103516 -14.091825485229492 1.4648001194000244
v 11.192541122436523 8.1539621353149414 4.864799976348877
v 11.192541122436523 8.3081750869750977 4.7672510147094727
v 11.143555641174316 8.3081750869750977 4.864799976348877
v 4.5925412178039551 -13.172214508056641 -2.3351998329162598
v -8.20745849609375 -19.581874847412109 6.0648002624511719
v 11.149200439453125 8.5081748962402344 4.864799976348877
v 4.5925412178039551 -13.091825485229492 -2.3735687732696533
v 11.192541122436523 8.5081748962402344 4.7652382850646973
v 8.3925409317016602 29.708175659179688 3.5770690441131592
v 7.3630895614624023 -13.891825675964355 1.4648001194000244
v 7.79254150390625 10.301595687866211 -0.13519991934299469
v 4.6534724235534668 -13.091825485229492 -2.3351998329162598
v -11.93474292755127 -23.891824722290039 6.864799976348877
v 7.2333340644836426 -13.891825675964355 1.2648000717163086
v -8.1073589324951172 -19.491825103759766 6.0648002624511719
v -8.0074586868286133 -19.491825103759766 5.9922685623168945
v 11.235236167907715 8.3081750869750977 4.4647998809814453
v -8.20745849609375 -34.544696807861328 2.4648001194000244
v -12.20745849609375 -23.804189682006836 7.0648002624511719
v 7.79254150390625 29.908174514770508 3.455723762512207
v 11.227001190185547 8.3081750869750977 4.6648001670837402
v 4.5925412178039551 -12.891825675964355 -2.4397988319396973
v 7.3925414085388184 -14.153789520263672 1.6648000478744507
v 7.6849017143249512 10.508174896240234 -0.13519991934299469
v -8.0699605941772461 -34.491825103759766 2.6648001670837402
v -12.079132080078125 -23.691825866699219 7.0648002624511719
v -12.007458686828613 -23.691825866699219 7.0355863571166992
v 11.234046936035156 8.5081748962402344 4.4647998809814453
v 7.9925413131713867 29.778705596923828 3.4648001194000244
v -7.8074588775634766 -19.691825866699219 5.8098516464233398
v 11.225346565246582 8.5081748962402344 4.6648001670837402
v 7.3925414085388184 -14.091825485229492 1.6309285163879395
v -8.1719198226928711 -34.491825103759766 2.4648001194000244
v 7.830167293548584 29.908174514770508 3.4648001194000244
v 7.5925412178039551 -9.9399738311767578 8.8648004531860352
v 7.4728283882141113 -14.091825485229492 1.6648000478744507
v 4.7430448532104492 -12.891825675964355 -2.3351998329162598
v -12.007458686828613 -23.641031265258789 7.0648002624511719
v -8.0074586868286133 -34.390865325927734 2.6648001670837402
v 4.5925412178039551 -12.691824913024902 -2.4680907726287842
v 7.3925414085388184 -13.891825675964355 1.4988167285919189
v 6.79254150390625 53.2733154296875 9.2648000717163086
v 8.3925409317016602 -9.9689741134643555 8.0648002624511719
v -8.0074586868286133 -34.291824340820313 2.5492987632751465
v -7.6664347648620605 -19.691825866699219 5.864799976348877
v 7.9925413131713867 10.308175086975098 -0.048571038991212845
v -8.0468206405639648 -34.291824340820313 2.4648001194000244
v -12.289288520812988 -23.691825866699219 7.2648000717163086
v -12.20745849609375 -23.691825866699219 7.1519513130187988
v 7.0325412750244141 53.065025329589844 9.1807117462158203
v 4.79254150390625 -12.774959564208984 -2.3351998329162598
v 7.9925413131713867 29.908174514770508 3.5111432075500488
v 7.5925412178039551 -13.999876022338867 1.6648000478744507
v -7.8074588775634766 -19.589153289794922 5.864799976348877
v -8.0074586868286133 -34.666851043701172 2.8648002147674561
v 6.79254150390625 52.908176422119141 9.0069494247436523
v 7.5925412178039551 -13.891825675964355 1.6272104978561401
v 4.79254150390625 -12.691824913024902 -2.3596765995025635
v 7.79254150390625 10.508174896240234 -0.093403235077857971
v 7.79254150390625 30.108175277709961 3.5349380970001221
v 7.1925411224365234 52.908176422119141 9.1150074005126953
v -8.0074586868286133 -34.491825103759766 2.7499027252197266
v 11.182461738586426 8.7081747055053711 4.864799976348877
v 4.833460807800293 -12.691824913024902 -2.3351998329162598
v -12.20745849609375 -23.587871551513672 7.2648000717163086
v 7.9925413131713867 10.508174896240234 -0.0043431539088487625
v 7.3925414085388184 -13.837098121643066 1.4648001194000244
v -7.6074585914611816 -19.691825866699219 5.9236898422241211
v 7.3925414085388184 -13.691824913024902 1.375985860824585
v 7.9925413131713867 30.108175277709961 3.5641067028045654
v 7.3174653053283691 -13.691824913024902 1.2648000717163086
v 4.5925412178039551 -12.491825103759766 -2.4894340038299561
v -7.9460897445678711 -34.291824340820313 2.6648001670837402
v -12.125238418579102 -23.491825103759766 7.2648000717163086
v -12.007458686828613 -23.491825103759766 7.1622681617736816
v 7.0592079162597656 52.770420074462891 8.9792261123657227
v 8.2217874526977539 10.308175086975098 0.064800076186656952
v 11.161101341247559 8.9081745147705078 4.864799976348877
v 11.192541122436523 8.9081745147705078 4.7477626800537109
v 7.4677329063415527 -13.691824913024902 1.4648001194000244
v -7.8074588775634766 -19.491825103759766 5.9360418319702148
v -7.8973331451416016 -34.491825103759766 2.8648002147674561
v 4.79254150390625 -12.491825103759766 -2.4009702205657959
v 7.3925414085388184 -13.499354362487793 1.2648000717163086
v 11.227533340454102 8.7081747055053711 4.4647998809814453
v 11.223471641540527 8.7081747055053711 4.6648001670837402
v 7.1925411224365234 52.708175659179688 8.9589977264404297
v -7.6074585914611816 -19.491825103759766 6.0242171287536621
v 8.1925411224365234 29.908174514770508 3.5715906620025635
v 7.5788898468017578 -13.491825103759766 1.4648001194000244
v 11.225171089172363 8.9081745147705078 4.4647998809814453
v 4.5925412178039551 -12.291825294494629 -2.4920105934143066
v 8.1925411224365234 10.375967979431152 0.064800076186656952
v -11.807458877563477 -23.751218795776367 6.864799976348877
v -7.8074588775634766 -34.363151550292969 2.8648002147674561
v 11.205970764160156 8.9081745147705078 4.6648001670837402
v 8.1243114471435547 10.508174896240234 0.064800076186656952
v -11.807458877563477 -23.691825866699219 6.919039249420166
v 7.1925411224365234 52.841468811035156 9.0648002624511719
v -7.8074588775634766 -34.291824340820313 2.8176651000976562
v 4.79254150390625 -12.291825294494629 -2.4216315746307373
v -7.5813255310058594 -20.091825485229492 5.864799976348877
v -11.76288890838623 -23.691825866699219 6.864799976348877
v 8.425994873046875 29.908174514770508 3.6648001670837402
v -7.7493596076965332 -34.291824340820313 2.8648002147674561
v -11.807458877563477 -23.531131744384766 7.0648002624511719
v 7.5925412178039551 -13.691824913024902 1.55863356590271
v -8.0074586868286133 -34.21600341796875 2.4648001194000244
v 7.79254150390625 10.708174705505371 -0.051302965730428696
v 4.9137015342712402 -12.491825103759766 -2.3351998329162598
v 8.1925411224365234 30.108175277709961 3.6085543632507324
v -7.5168309211730957 -20.091825485229492 6.0648002624511719
v 11.192541122436523 8.9715080261230469 4.6648001670837402
v 11.192541122436523 9.1081752777099609 4.5343446731567383
v 11.139836311340332 9.1081752777099609 4.6648001670837402
v -11.755722045898438 -23.491825103759766 7.0648002624511719
v -11.627871513366699 -23.491825103759766 6.864799976348877
v -7.9401125907897949 -34.091823577880859 2.4648001194000244
v 7.5925412178039551 -13.46635627746582 1.4648001194000244
v 7.9925413131713867 10.708174705505371 0.037197116762399673
v 8.3925409317016602 30.006420135498047 3.6648001670837402
v -7.4991755485534668 -19.891824722290039 6.0648002624511719
v 4.9521641731262207 -12.291825294494629 -2.3351998329162598
v -7.8074588775634766 -34.091823577880859 2.677485466003418
v 11.192541122436523 9.2029361724853516 4.4647998809814453
v 8.3925409317016602 30.108175277709961 3.6724450588226318
v 11.054741859436035 9.3081750869750977 4.6648001670837402
v 7.79254150390625 10.908174514770508 -0.0022263363935053349
v 11.175844192504883 9.3081750869750977 4.4647998809814453
v -11.807458877563477 -23.491825103759766 7.0930347442626953
v 7.4661846160888672 -9.6918249130249023 8.4647998809814453
v 7.459022045135498 -9.7671079635620117 8.5297842025756836
v 11.035411834716797 9.1081752777099609 4.864799976348877
v 7.4744358062744141 -13.291825294494629 1.2648000717163086
v -7.8074588775634766 -33.891826629638672 2.508338451385498
v 8.5925416946411133 29.485313415527344 3.6648001670837402
v 7.5925412178039551 -13.291825294494629 1.3893159627914429
v -7.8337316513061523 -33.891826629638672 2.4648001194000244
v 7.9925413131713867 10.815258979797363 0.064800076186656952
v 7.3925414085388184 -9.7504825592041016 8.4647998809814453
v 7.2513012886047363 -9.8918247222900391 8.4647998809814453
v 7.9420027732849121 10.908174514770508 0.064800076186656952
v 7.5925412178039551 -13.102264404296875 1.2648000717163086
v -7.699376106262207 -33.891826629638672 2.6648001670837402
v 10.992541313171387 9.1827287673950195 4.864799976348877
v 10.992541313171387 9.3081750869750977 4.7652597427368164
v 10.94669246673584 9.3081750869750977 4.864799976348877
v -12.007458686828613 -23.349546432495117 7.2648000717163086
v 8.0391130447387695 10.708174705505371 0.064800076186656952
v -7.5036392211914062 -19.691825866699219 6.0648002624511719
v 8.5166816711425781 29.708175659179688 3.6648001670837402
v 6.3436574935913086 -12.491825103759766 -2.3351998329162598
v 6.3925414085388184 -12.491825103759766 -2.3548250198364258
v 6.3925414085388184 -12.573651313781738 -2.3351998329162598
v -11.60745906829834 -23.335599899291992 7.0648002624511719
v 6.2908515930175781 -12.291825294494629 -2.3351998329162598
v 6.3925414085388184 -12.291825294494629 -2.375319242477417
v -7.559267520904541 -19.491825103759766 6.0648002624511719
v -7.6074585914611816 -34.116943359375 2.8648002147674561
v 6.5925412178039551 -12.491825103759766 -2.4251055717468262
v -11.940706253051758 -23.291826248168945 7.2648000717163086
v -11.807458877563477 -23.291826248168945 7.2075023651123047
v 6.5925412178039551 -12.691824913024902 -2.3209755420684814
v -8.0074586868286133 -19.40104866027832 6.0648002624511719
v 7.4667043685913086 -10.091825485229492 8.8648004531860352
v 7.3722467422485352 -10.067387580871582 8.7385091781616211
v 7.804051399230957 11.108175277709961 0.064800076186656952
v 6.79254150390625 -12.575922966003418 -2.3351998329162598
v 6.79254150390625 -12.491825103759766 -2.4001941680908203
v 11.205234527587891 9.1081752777099609 4.4647998809814453
v 7.7216825485229492 -13.891825675964355 1.6648000478744507
v -7.8074588775634766 -19.334840774536133 6.0648002624511719
v -7.6074585914611816 -33.891826629638672 2.7558560371398926
v 6.5925412178039551 -12.291825294494629 -2.4712898731231689
v 7.79254150390625 30.308176040649414 3.5600855350494385
v -11.60745906829834 -23.291826248168945 7.099149227142334
v -7.6074585914611816 -19.427349090576172 6.0648002624511719
v 6.79254150390625 -12.291825294494629 -2.512263298034668
v 7.9925413131713867 30.308176040649414 3.5714409351348877
v -11.807458877563477 -23.182151794433594 7.2648000717163086
v 7.1925411224365234 -9.9591817855834961 8.4647998809814453
v 7.1925411224365234 -10.291825294494629 8.7295522689819336
v 7.7197251319885254 11.308175086975098 0.064800076186656952
v 7.79254150390625 -13.691824913024902 1.6179636716842651
v -11.702851295471191 -23.091825485229492 7.2648000717163086
v -11.60745906829834 -23.091825485229492 7.2174892425537109
v 6.8850235939025879 -12.491825103759766 -2.3351998329162598
v 7.79254150390625 30.508174896240234 3.5532419681549072
v 7.2972607612609863 -10.291825294494629 8.8648004531860352
v 7.79254150390625 -13.837502479553223 1.6648000478744507
v 11.15297794342041 9.5081748962402344 4.4647998809814453
v -7.4874715805053711 -33.891826629638672 2.8648002147674561
v 10.992541313171387 9.5081748962402344 4.6910619735717773
v 6.9925413131713867 -12.291825294494629 -2.4456202983856201
v 7.3925414085388184 -10.180815696716309 8.8648004531860352
v 7.9633283615112305 -13.691824913024902 1.6648000478744507
v 6.9925413131713867 -12.392911911010742 -2.3351998329162598
v 7.9925413131713867 30.508174896240234 3.5607445240020752
v 11.14249324798584 9.7081747055053711 4.4647998809814453
v 10.992541313171387 9.7081747055053711 4.6720876693725586
v 7.79254150390625 -13.491825103759766 1.5531177520751953
v -11.60745906829834 -23.008234024047852 7.2648000717163086
v -7.8074588775634766 -33.826938629150391 2.4648001194000244
v 7.0910229682922363 -12.291825294494629 -2.3351998329162598
v 7.6697487831115723 11.508174896240234 0.064800076186656952
v 10.902732849121094 9.5081748962402344 4.864799976348877
v 8.1925411224365234 30.308176040649414 3.5958981513977051
v -6.4074587821960449 -20.091825485229492 5.8596038818359375
v 7.9925413131713867 -13.491825103759766 1.6081591844558716
v -7.7642993927001953 -33.691825866699219 2.4648001194000244
v 7.9925413131713867 -13.691824913024902 1.6753134727478027
v -6.503882884979248 -20.091825485229492 6.0648002624511719
v 8.3925409317016602 30.243253707885742 3.6648001670837402
v -7.6468820571899414 -33.691825866699219 2.6648001670837402
v -11.578032493591309 -23.291826248168945 7.0648002624511719
v -11.494342803955078 -23.291826248168945 6.864799976348877
v 10.880254745483398 9.7081747055053711 4.864799976348877
v 8.1380205154418945 -13.491825103759766 1.6648000478744507
v -7.7033348083496094 -33.491825103759766 2.4648001194000244
v 8.3925409317016602 30.308176040649414 3.6503555774688721
v -6.4397969245910645 -19.891824722290039 6.0648002624511719
v -6.4074587821960449 -19.891824722290039 6.0108942985534668
v -7.6074585914611816 -33.495395660400391 2.6648001670837402
v 7.7425732612609863 -13.291825294494629 1.4648001194000244
v -11.464504241943359 -23.091825485229492 7.0648002624511719
v -11.407459259033203 -23.091825485229492 6.9160346984863281
v 8.1925411224365234 30.508174896240234 3.5884020328521729
v 7.0853800773620605 -10.091825485229492 8.4647998809814453
v 7.0792841911315918 -10.169374465942383 8.5177507400512695
v 6.9925413131713867 -10.212214469909668 8.4647998809814453
v 6.933417797088623 -10.291825294494629 8.4647998809814453
v -11.407459259033203 -23.130535125732422 6.864799976348877
v 2.7544600963592529 13.508174896240234 0.064800076186656952
v 2.7925412654876709 13.508174896240234 0.055954489856958389
v 2.7925412654876709 13.308175086975098 0.048944864422082901
v 7.79254150390625 -13.091825485229492 1.370996356010437
v 2.7221822738647461 13.308175086975098 0.064800076186656952
v 7.79254150390625 -13.250702857971191 1.4648001194000244
v -7.6074585914611816 -33.691825866699219 2.7075650691986084
v 8.3925409317016602 30.508174896240234 3.6450207233428955
v -11.387248992919922 -23.091825485229492 6.864799976348877
v 7.6038999557495117 -13.091825485229492 1.2648000717163086
v -6.3208060264587402 -20.091825485229492 5.6648001670837402
v 2.7925412654876709 13.604984283447266 0.064800076186656952
v 7.9925413131713867 -13.149504661560059 1.4648001194000244
v 7.79254150390625 30.708175659179687 3.5628819465637207
v -6.3331084251403809 -19.891824722290039 5.864799976348877
v -6.2626738548278809 -19.891824722290039 5.6648001670837402
v 7.9925413131713867 -13.091825485229492 1.4225600957870483
v 2.9925413131713867 13.508174896240234 0.027497474104166031
v 2.9925413131713867 13.308175086975098 0.0053269541822373867
v 10.992541313171387 9.9022617340087891 4.6648001670837402
v -7.5956354141235352 -33.291824340820312 2.4648001194000244
v 7.1925411224365234 -10.416879653930664 8.8648004531860352
v 3.4241130352020264 -12.091825485229492 -2.3351998329162598
v 3.5925412178039551 -12.091825485229492 -2.424304723739624
v 7.9925413131713867 30.708175659179687 3.5831000804901123
v 11.15024471282959 9.9081745147705078 4.4647998809814453
v 7.79254150390625 -13.291825294494629 1.4834895133972168
v 7.130795955657959 -10.491825103759766 8.8648004531860352
v 6.9983921051025391 -10.501804351806641 8.7187595367431641
v 3.1925413608551025 13.508174896240234 0.029455769807100296
v 3.1925413608551025 13.308175086975098 -0.0095207886770367622
v -11.407459259033203 -22.993547439575195 7.0648002624511719
v 3.4046258926391602 -11.891825675964355 -2.3351998329162598
v 3.5925412178039551 -11.891825675964355 -2.4102821350097656
v 6.7884788513183594 -10.491825103759766 8.4647998809814453
v 7.79254150390625 30.908174514770508 3.5836701393127441
v 6.79254150390625 -10.691824913024902 8.6317234039306641
v -6.4074587821960449 -19.808450698852539 6.0648002624511719
v -11.361990928649902 -22.891824722290039 7.0648002624511719
v -11.28078556060791 -22.891824722290039 6.864799976348877
v 2.8566465377807617 13.708174705505371 0.064800076186656952
v 2.9925413131713867 13.708174705505371 0.052757672965526581
v 7.9925413131713867 -13.291825294494629 1.5463137626647949
v -7.4074587821960449 -33.691825866699219 2.8748269081115723
v 11.145895004272461 10.108175277709961 4.4647998809814453
v 10.978325843811035 10.108175277709961 4.6648001670837402
v 7.9925413131713867 30.908174514770508 3.6118395328521729
v 3.3549349308013916 -11.691824913024902 -2.3351998329162598
v 3.3925414085388184 -11.691824913024902 -2.3538444042205811
v 3.3925414085388184 -11.83808708190918 -2.3351998329162598
v -6.2650461196899414 -19.691825866699219 5.864799976348877
v -6.2074589729309082 -19.691825866699219 5.7049136161804199
v -7.4074587821960449 -33.618751525878906 2.8648002147674561
v -11.294337272644043 -22.691825866699219 7.0648002624511719
v -11.20745849609375 -22.691825866699219 6.9078660011291504
v -11.20745849609375 -22.750144958496094 6.864799976348877
v 3.5925412178039551 -11.691824913024902 -2.4064145088195801
v 10.869463920593262 9.9081745147705078 4.864799976348877
v 8.1925411224365234 30.708175659179687 3.616318941116333
v -6.2074589729309082 -19.729579925537109 5.6648001670837402
v -7.4074587821960449 -33.491825103759766 2.8445024490356445
v 6.9602150917053223 -10.691824913024902 8.8648004531860352
v 3.1925413608551025 13.679648399353027 0.064800076186656952
v 6.9925413131713867 -10.652264595031738 8.8648004531860352
v 3.1622533798217773 13.708174705505371 0.064800076186656952
v -6.1945605278015137 -19.691825866699219 5.6648001670837402
v -7.3748478889465332 -33.491825103759766 2.8648002147674561
v 3.3068537712097168 -11.491825103759766 -2.3351998329162598
v 3.3925414085388184 -11.491825103759766 -2.3689007759094238
v -6.2074589729309082 -19.524164199829102 5.864799976348877
v -11.519350051879883 -22.891824722290039 7.2648000717163086
v -11.407459259033203 -22.891824722290039 7.1489496231079102
v 8.3925409317016602 30.698060989379883 3.6648001670837402
v 10.871529579162598 10.108175277709961 4.864799976348877
v 8.1377010345458984 -13.091825485229492 1.4648001194000244
v 6.6443734169006348 -10.691824913024902 8.4647998809814453
v 6.754483699798584 -10.590409278869629 8.50653076171875
v 3.3925414085388184 13.410850524902344 0.064800076186656952
v 3.3925414085388184 13.308175086975098 0.047340691089630127
v -6.1972446441650391 -19.491825103759766 5.864799976348877
v -6.1404128074645996 -19.491825103759766 5.6648001670837402
v 3.5925412178039551 -11.491825103759766 -2.411656379699707
v 3.343268871307373 13.508174896240234 0.064800076186656952
v 8.1925411224365234 -13.416259765625 1.6648000478744507
v 8.1925411224365234 30.908174514770508 3.6278140544891357
v -7.5004291534423828 -33.291824340820312 2.6648001670837402
v 6.8159475326538086 -10.891824722290039 8.8648004531860352
v 6.8403115272521973 -10.801247596740723 8.8065309524536133
v 8.1925411224365234 -13.291825294494629 1.6139266490936279
v -11.415438652038574 -22.691825866699219 7.2648000717163086
v -11.407459259033203 -22.691825866699219 7.2559409141540527
v 8.3925409317016602 30.908174514770508 3.6691069602966309
v 6.79254150390625 -10.929513931274414 8.8648004531860352
v 3.7925412654876709 -12.091825485229492 -2.4715428352355957
v -6.361229419708252 -19.691825866699219 6.0648002624511719
v 8.2647285461425781 -13.291825294494629 1.6648000478744507
v -7.4620175361633301 -33.091823577880859 2.4648001194000244
v 11.151872634887695 10.308175086975098 4.4647998809814453
v 10.987771034240723 10.308175086975098 4.6648001670837402
v -7.4074587821960449 -33.091823577880859 2.5816025733947754
v 2.9925413131713867 13.820335388183594 0.064800076186656952
v 8.4333934783935547 30.308176040649414 3.6648001670837402
v -7.4074587821960449 -33.163047790527344 2.6648001670837402
v 3.9925413131713867 -12.091825485229492 -2.4829919338226318
v 8.1925411224365234 -13.091825485229492 1.4873989820480347
v -11.175748825073242 -22.691825866699219 6.864799976348877
v -7.3597393035888672 -33.091823577880859 2.6648001670837402
v -6.2848110198974609 -19.491825103759766 6.0648002624511719
v 3.7925412654876709 -11.891825675964355 -2.4444770812988281
v 8.4604969024658203 30.508174896240234 3.6648001670837402
v 6.7032580375671387 -11.091825485229492 8.8648004531860352
v 6.6383185386657715 -10.879325866699219 8.6029319763183594
v -7.4074587821960449 -33.291824340820312 2.7669131755828857
v 11.036568641662598 10.508174896240234 4.6648001670837402
v 8.3925409317016602 -13.091825485229492 1.6803758144378662
v -11.20745849609375 -22.491825103759766 7.0359964370727539
v 3.9925413131713867 -11.891825675964355 -2.4620418548583984
v 11.192541122436523 10.516393661499023 4.4647998809814453
v 6.5925412178039551 -10.766639709472656 8.4647998809814453
v 7.79254150390625 31.108175277709961 3.5746421813964844
v 10.894502639770508 10.308175086975098 4.864799976348877
v -7.2431011199951172 -33.291824340820312 2.8648002147674561
v -11.407459259033203 -22.672994613647461 7.2648000717163086
v 4.1925411224365234 -12.091825485229492 -2.4946930408477783
v -6.1682701110839844 -19.291824340820313 5.864799976348877
v -6.1391372680664062 -19.291824340820313 5.6648001670837402
v 7.79254150390625 -12.964614868164063 1.2648000717163086
v 7.9925413131713867 31.108175277709961 3.5990374088287354
v 6.5146484375 -10.891824722290039 8.4647998809814453
v -11.342144966125488 -22.491825103759766 7.2648000717163086
v 10.992541313171387 10.508174896240234 4.7442502975463867
v 7.9441447257995605 -12.891825675964355 1.2648000717163086
v 7.9925413131713867 -12.891825675964355 1.2809213399887085
v -6.210115909576416 -19.091825485229492 5.864799976348877
v -6.2074589729309082 -19.091825485229492 5.8569388389587402
v -6.2074589729309082 -19.093395233154297 5.864799976348877
v 7.79254150390625 31.308176040649414 3.5465474128723145
v -7.2074589729309082 -33.091823577880859 2.780940055847168
v 10.933146476745605 10.508174896240234 4.864799976348877
v 4.3925414085388184 -12.091825485229492 -2.5006318092346191
v -7.2074589729309082 -33.260997772216797 2.8648002147674561
v 7.9925413131713867 31.308176040649414 3.563711404800415
v 6.4283261299133301 -11.091825485229492 8.4647998809814453
v -11.241157531738281 -22.291824340820313 7.2648000717163086
v -11.20745849609375 -22.291824340820313 7.2084617614746094
v 4.1925411224365234 -11.891825675964355 -2.4789433479309082
v -6.1529140472412109 -19.091825485229492 5.6648001670837402
v -11.20745849609375 -22.450368881225586 7.0648002624511719
v -6.8333320617675781 -33.091823577880859 2.6648001670837402
v -6.8074588775634766 -33.091823577880859 2.5846467018127441
v -6.8074588775634766 -33.211296081542969 2.6648001670837402
v 8.1925411224365234 -12.891825675964355 1.3506336212158203
v 8.1925411224365234 31.108175277709961 3.6196801662445068
v 8.1925411224365234 -13.06057071685791 1.4648001194000244
v 4.3925414085388184 -11.891825675964355 -2.4903075695037842
v -6.2407293319702148 -19.291824340820313 6.0648002624511719
v -6.2074589729309082 -19.291824340820313 5.9868903160095215
v -6.8650956153869629 -33.291824340820312 2.8648002147674561
v -6.8074588775634766 -33.291824340820312 2.745800256729126
v -6.8074588775634766 -33.420589447021484 2.8648002147674561
v -11.062162399291992 -22.491825103759766 6.864799976348877
v 8.3445549011230469 -12.891825675964355 1.4648001194000244
v -7.0074586868286133 -33.165626525878906 2.8648002147674561
v -7.0074586868286133 -33.091823577880859 2.8292083740234375
v 8.3925409317016602 31.108175277709961 3.6658475399017334
v 11.192541122436523 10.708174705505371 4.5232930183410645
v 6.6219997406005859 -11.291825294494629 8.8648004531860352
v 6.5232644081115723 -11.329421997070313 8.690281867980957
v 8.1925411224365234 -12.73968505859375 1.2648000717163086
v 3.7925412654876709 -11.691824913024902 -2.4339449405670166
v 11.095609664916992 10.708174705505371 4.6648001670837402
v 8.1925411224365234 31.308176040649414 3.6043198108673096
v -11.110386848449707 -22.291824340820313 7.0648002624511719
v -11.007458686828613 -22.291824340820313 6.9349455833435059
v -11.007458686828613 -22.394998550415039 6.864799976348877
v 11.192541122436523 10.908174514770508 4.5930280685424805
v 3.9925413131713867 -11.691824913024902 -2.449603796005249
v -6.2600998878479004 -19.091825485229492 6.0648002624511719
v 11.145487785339355 10.908174514770508 4.6648001670837402
v 8.3925409317016602 -12.825496673583984 1.4648001194000244
v 8.343632698059082 31.308176040649414 3.6648001670837402
v 8.3925409317016602 -12.691824913024902 1.3790981769561768
v -10.945234298706055 -22.291824340820313 6.864799976348877
v 10.990827560424805 10.708174705505371 4.864799976348877
v 3.7925412654876709 -11.491825103759766 -2.4363861083984375
v 6.3925414085388184 -11.284404754638672 8.4647998809814453
v 8.2323970794677734 -12.691824913024902 1.2648000717163086
v 7.79254150390625 31.708175659179688 3.4650382995605469
v -6.6688342094421387 -33.891826629638672 2.8648002147674561
v -6.6074585914611816 -33.891826629638672 2.7912342548370361
v -6.6074585914611816 -34.020503997802734 2.8648002147674561
v -11.20745849609375 -22.231317520141602 7.2648000717163086
v -6.2074589729309082 -19.068347930908203 5.864799976348877
v 7.79254150390625 31.508174896240234 3.5038044452667236
v 3.9925413131713867 -11.491825103759766 -2.4413590431213379
v 5.1925411224365234 13.372058868408203 0.064800076186656952
v -6.4074587821960449 -34.057929992675781 2.8648002147674561
v -11.007458686828613 -22.124841690063477 7.0648002624511719
v 6.3925414085388184 -11.491825103759766 8.4686574935913086
v -6.4074587821960449 -33.891826629638672 2.7158617973327637
v -6.1357583999633789 -18.891824722290039 5.864799976348877
v -6.0813989639282227 -18.891824722290039 5.6648001670837402
v 6.4844021797180176 -11.491825103759766 8.664799690246582
v 7.9925413131713867 31.508174896240234 3.5452728271484375
v 4.1925411224365234 -11.691824913024902 -2.464144229888916
v 6.5705041885375977 -11.491825103759766 8.8648004531860352
v 5.3925414085388184 13.491171836853027 0.064800076186656952
v 8.3925409317016602 -12.891825675964355 1.5199319124221802
v -6.2532386779785156 -33.891826629638672 2.8648002147674561
v -10.807458877563477 -22.091825485229492 6.8477039337158203
v 6.5925412178039551 -11.400015830993652 8.8648004531860352
v 11.05108642578125 10.908174514770508 4.864799976348877
v -6.0074586868286133 -18.685676574707031 5.864799976348877
v -6.0074586868286133 -18.691825866699219 5.8354349136352539
v 4.3925414085388184 -11.691824913024902 -2.4736065864562988
v -6.0074586868286133 -18.727256774902344 5.6648001670837402
v 5.4012069702148437 13.508174896240234 0.064800076186656952
v 5.5925412178039551 13.508174896240234 0.028733514249324799
v -6.6328058242797852 -33.691825866699219 2.6648001670837402
v -6.6074585914611816 -33.691825866699219 2.6401503086090088
v -6.6074585914611816 -33.726966857910156 2.6648001670837402
v -10.864969253540039 -21.891824722290039 7.0648002624511719
v -10.807458877563477 -21.891824722290039 6.9880375862121582
v 11.231536865234375 10.708174705505371 4.4647998809814453
v 4.1925411224365234 -11.491825103759766 -2.4519824981689453
v -6.2074589729309082 -18.898843765258789 6.0648002624511719
v 6.3919296264648437 -11.291825294494629 8.4647998809814453
v 6.3919200897216797 -11.389969825744629 8.4657649993896484
v 6.3906679153442383 -11.491825103759766 8.4647998809814453
v 7.9925413131713867 31.708175659179688 3.5393805503845215
v -6.4074587821960449 -33.691825866699219 2.5570769309997559
v 8.3925409317016602 -12.491825103759766 1.2693126201629639
v 11.282744407653809 10.908174514770508 4.4647998809814453
v -6.4074587821960449 -33.840980529785156 2.6648001670837402
v 5.5925412178039551 13.702488899230957 0.064800076186656952
v -6.2074589729309082 -18.891824722290039 6.0738334655761719
v -11.127358436584473 -22.091825485229492 7.2648000717163086
v -11.007458686828613 -22.091825485229492 7.0910120010375977
v 4.3925414085388184 -11.491825103759766 -2.4680943489074707
v -6.7301335334777832 -33.491825103759766 2.6648001670837402
v -6.6074585914611816 -33.491825103759766 2.4804432392120361
v 8.1925411224365234 31.508174896240234 3.6135213375091553
v 5.79254150390625 13.508174896240234 0.045626737177371979
v 8.4771013259887695 -12.691824913024902 1.4648001194000244
v -6.0598936080932617 -18.691825866699219 6.0648002624511719
v 8.4946317672729492 -12.891825675964355 1.6648000478744507
v 8.2971534729003906 31.508174896240234 3.6648001670837402
v -6.4074587821960449 -33.566951751708984 2.4648001194000244
v 5.847008228302002 13.508174896240234 0.064800076186656952
v -6.5934123992919922 -33.491825103759766 2.4648001194000244
v -11.009905815124512 -21.891824722290039 7.2648000717163086
v -11.007458686828613 -21.891824722290039 7.2607007026672363
v 3.3120574951171875 -11.291825294494629 -2.3351998329162598
v 3.3925414085388184 -11.291825294494629 -2.36468505859375
v 8.1925411224365234 31.708175659179688 3.633051872253418
v 11.189976692199707 11.108175277709961 4.6648001670837402
v 6.79254150390625 53.708175659179687 11.342738151550293
v 5.79254150390625 13.578327178955078 0.064800076186656952
v 8.5925416946411133 -12.691824913024902 1.6928892135620117
v 6.822906494140625 53.507041931152344 11.385185241699219
v 3.5925412178039551 -11.291825294494629 -2.4008252620697021
v -6.7315917015075684 -33.691825866699219 2.8648002147674561
v 6.79254150390625 53.308174133300781 11.512399673461914
v 8.2555932998657227 31.708175659179688 3.6648001670837402
v 6.79254150390625 53.501373291015625 11.464799880981445
v 3.3925414085388184 -11.091825485229492 -2.3464071750640869
v 11.104461669921875 11.108175277709961 4.864799976348877
v 8.5782041549682617 -12.491825103759766 1.4648001194000244
v -10.70430850982666 -21.891824722290039 6.864799976348877
v 3.5925412178039551 -11.091825485229492 -2.3837649822235107
v -6.7844252586364746 -33.491825103759766 2.8648002147674561
v 11.192541122436523 11.308175086975098 4.7432794570922852
v 11.153636932373047 11.308175086975098 4.864799976348877
v 8.5925416946411133 -12.440683364868164 1.4648001194000244
v 8.4492368698120117 -12.291825294494629 1.2648000717163086
v 8.5925416946411133 -12.291825294494629 1.4216533899307251
v -6.2290806770324707 -33.691825866699219 2.6648001670837402
v 6.8291563987731934 53.100742340087891 11.392172813415527
v 11.34105110168457 11.108175277709961 4.4647998809814453
v 8.6231117248535156 -12.291825294494629 1.4648001194000244
v 7.79254150390625 31.908174514770508 3.4656026363372803
v 3.3928184509277344 -10.891824722290039 -2.3351998329162598
v 3.5925412178039551 -10.891824722290039 -2.3709893226623535
v 3.3925414085388184 -10.893444061279297 -2.3351998329162598
v 6.79254150390625 52.908176422119141 11.357906341552734
v 6.79254150390625 53.063579559326172 11.464799880981445
v -6.2074589729309082 -33.491825103759766 2.5147140026092529
v -6.2612361907958984 -33.491825103759766 2.4648001194000244
v 8.5925416946411133 -12.625565528869629 1.6648000478744507
v 8.5925416946411133 -12.491825103759766 1.5152028799057007
v 6.79254150390625 53.108177185058594 11.488329887390137
v -10.807458877563477 -21.808183670043945 7.0648002624511719
v 11.262499809265137 11.308175086975098 4.6648001670837402
v 7.9925413131713867 31.908174514770508 3.5372397899627686
v 11.39254093170166 11.308175086975098 4.4704322814941406
v -6.1097235679626465 -33.491825103759766 2.6648001670837402
v 11.39254093170166 11.303001403808594 4.4647998809814453
v 3.3925414085388184 -10.691824913024902 -2.3288636207580566
v 3.5925412178039551 -10.691824913024902 -2.3567266464233398
v 8.6316671371459961 -12.491825103759766 1.6648000478744507
v 7.79254150390625 32.108173370361328 3.4798851013183594
v -6.2074589729309082 -33.829425811767578 2.8648002147674561
v 3.7925412654876709 -11.291825294494629 -2.4249668121337891
v -6.2074589729309082 -33.691825866699219 2.7005672454833984
v 7.9925413131713867 32.108173370361328 3.5314650535583496
v -10.858020782470703 -21.691825866699219 7.2648000717163086
v -10.807458877563477 -21.691825866699219 7.1799073219299316
v 8.7040472030639648 -12.291825294494629 1.6648000478744507
v -6.1229381561279297 -33.691825866699219 2.8648002147674561
v 3.9925413131713867 -11.291825294494629 -2.4330923557281494
v 11.192541122436523 11.44517993927002 4.864799976348877
v 6.831702709197998 52.708175659179688 11.303135871887207
v -10.807458877563477 -21.623754501342773 7.2648000717163086
v 8.1925411224365234 31.908174514770508 3.6304829120635986
v 3.7925412654876709 -11.091825485229492 -2.3997399806976318
v 11.39254093170166 11.441242218017578 4.6648001670837402
v 8.2493705749511719 31.908174514770508 3.6648001670837402
v -6.0074586868286133 -33.491825103759766 2.8709592819213867
v 3.9925413131713867 -11.091825485229492 -2.4162774085998535
v 11.440711975097656 11.508174896240234 4.4647998809814453
v 11.419366836547852 11.508174896240234 4.6648001670837402
v 6.79254150390625 52.508174896240234 11.343668937683105
v 8.1925411224365234 32.108173370361328 3.6302013397216797
v -10.720008850097656 -21.691825866699219 7.0648002624511719
v -10.60745906829834 -21.691825866699219 6.9355196952819824
v -10.60745906829834 -21.771011352539063 6.864799976348877
v 4.1925411224365234 -11.291825294494629 -2.4413950443267822
v -6.7883734703063965 -33.291824340820312 2.6648001670837402
v -6.7158927917480469 -33.291824340820312 2.4648001194000244
v -6.6074585914611816 -33.471351623535156 2.4648001194000244
v 8.2411584854125977 32.108173370361328 3.6648001670837402
v 11.480680465698242 11.708174705505371 4.6648001670837402
v 11.507145881652832 11.708174705505371 4.4647998809814453
v -10.535556793212891 -21.691825866699219 6.864799976348877
v 6.79254150390625 52.708175659179688 11.284502029418945
v 2.9925413131713867 -24.891824722290039 5.8089900016784668
v 2.8992908000946045 -24.891824722290039 5.6648001670837402
v 4.3925414085388184 -11.291825294494629 -2.4690563678741455
v -10.60745906829834 -21.558021545410156 7.0648002624511719
v 3.0528731346130371 -24.891824722290039 5.864799976348877
v -2.0993363857269287 -12.091825485229492 1.6648000478744507
v -2.0074586868286133 -12.091825485229492 1.566462516784668
v 7.79254150390625 32.308174133300781 3.4878313541412354
v 4.1925411224365234 -11.091825485229492 -2.4359960556030273
v 11.39254093170166 11.508174896240234 4.7418918609619141
v 11.235925674438477 11.508174896240234 4.864799976348877
v 2.9288070201873779 -24.691825866699219 5.6648001670837402
v 2.9925413131713867 -24.691825866699219 5.6967101097106934
v -6.7673563957214355 -33.091823577880859 2.4648001194000244
v -10.549004554748535 -21.491825103759766 7.0648002624511719
v -10.407459259033203 -21.491825103759766 6.9170317649841309
v -10.407459259033203 -21.550153732299805 6.864799976348877
v 7.9925413131713867 32.308174133300781 3.5295324325561523
v -2.1169464588165283 -11.891825675964355 1.6648000478744507
v -2.0074586868286133 -11.891825675964355 1.5496561527252197
v 4.3925414085388184 -11.091825485229492 -2.4592502117156982
v 7.79254150390625 32.508174896240234 3.5307588577270508
v 3.1925413608551025 -24.691825866699219 5.8036041259765625
v 3.1925413608551025 -24.736221313476563 5.864799976348877
v 11.371974945068359 11.708174705505371 4.864799976348877
v 3.7925412654876709 -10.891824722290039 -2.381439208984375
v -2.1060481071472168 -11.691824913024902 1.6648000478744507
v -2.0074586868286133 -11.691824913024902 1.5486338138580322
v 7.9925413131713867 32.508174896240234 3.5565528869628906
v 3.9925413131713867 -10.891824722290039 -2.4009084701538086
v -10.6966552734375 -21.491825103759766 7.2648000717163086
v -10.60745906829834 -21.491825103759766 7.137059211730957
v -6.2074589729309082 -33.433868408203125 2.4648001194000244
v -2.0844724178314209 -11.491825103759766 1.6648000478744507
v -2.0074586868286133 -11.491825103759766 1.5665249824523926
v 8.1925411224365234 32.308174133300781 3.640244722366333
v 3.7925412654876709 -10.691824913024902 -2.3683075904846191
v 6.8375706672668457 51.708175659179688 11.664800643920898
v 6.79254150390625 51.999099731445312 11.664800643920898
v 6.8037986755371094 51.830905914306641 11.679842948913574
v 3.1925413608551025 -25.029430389404297 6.0648002624511719
v 3.1925413608551025 -24.891824722290039 5.9658246040344238
v -6.1195330619812012 -33.291824340820312 2.4648001194000244
v -6.0074586868286133 -33.291824340820312 2.6897828578948975
v 8.2247047424316406 32.308174133300781 3.6648001670837402
v -10.349031448364258 -21.491825103759766 6.864799976348877
v 3.9925413131713867 -10.691824913024902 -2.3939187526702881
v 6.79254150390625 51.708175659179688 11.70368766784668
v -10.407459259033203 -21.342098236083984 7.0648002624511719
v 3.2523930072784424 -24.691825866699219 5.864799976348877
v -6.0074586868286133 -33.2579345703125 2.6648001670837402
v -6.0074586868286133 -33.091823577880859 2.5454835891723633
v -6.0459575653076172 -33.091823577880859 2.4648001194000244
v 8.1925411224365234 32.482521057128906 3.6648001670837402
v 8.1856555938720703 32.508174896240234 3.6648001670837402
v 4.1925411224365234 -10.891824722290039 -2.4260735511779785
v -10.60745906829834 -21.38067626953125 7.2648000717163086
v -2.0864803791046143 -11.291825294494629 1.6648000478744507
v -2.0074586868286133 -11.291825294494629 1.5362612009048462
v 3.2589266300201416 -24.891824722290039 6.0648002624511719
v 4.3925414085388184 -10.891824722290039 -2.4513494968414307
v 11.496918678283691 11.908174514770508 4.6648001670837402
v 6.79254150390625 51.908176422119141 11.68608283996582
v 11.570718765258789 11.908174514770508 4.4647998809814453
v 3.3356969356536865 -24.691825866699219 6.0648002624511719
v -10.534910202026367 -21.291824340820313 7.2648000717163086
v -10.407459259033203 -21.291824340820313 7.1148247718811035
v 6.869990348815918 52.313995361328125 11.410204887390137
v -2.1332070827484131 -11.091825485229492 1.6648000478744507
v -2.0074586868286133 -11.108726501464844 1.4648001194000244
v 4.1925411224365234 -10.691824913024902 -2.4177753925323486
v 6.79254150390625 52.108177185058594 11.625277519226074
v 11.592541694641113 12.062972068786621 4.4647998809814453
v 11.482494354248047 12.108175277709961 4.6648001670837402
v 2.9925413131713867 -24.640773773193359 5.6648001670837402
v 11.592541694641113 12.108175277709961 4.4684457778930664
v -10.407459259033203 -21.144229888916016 7.2648000717163086
v 4.3925414085388184 -10.691824913024902 -2.4483346939086914
v 3.1925413608551025 -24.607297897338867 5.6648001670837402
v 6.79254150390625 52.308174133300781 11.497879981994629
v -2.1072299480438232 -10.891824722290039 1.4648001194000244
v -2.0074586868286133 -10.891824722290039 1.355563759803772
v 6.79254150390625 52.343097686767578 11.464799880981445
v 4.40484619140625 32.708175659179687 3.6648001670837402
v -5.9515771865844727 -33.091823577880859 2.6648001670837402
v -10.356796264648437 -21.291824340820313 7.0648002624511719
v -10.20745849609375 -21.291824340820313 6.9222588539123535
v -10.20745849609375 -21.352699279785156 6.864799976348877
v 7.1925411224365234 51.708175659179688 11.323704719543457
v 11.377883911132812 11.908174514770508 4.864799976348877
v -5.9083833694458008 -33.291824340820312 2.8648002147674561
v -2.1796011924743652 -10.691824913024902 1.4648001194000244
v -2.0074586868286133 -10.691824913024902 1.2975262403488159
v 3.3925414085388184 -24.612823486328125 5.864799976348877
v 3.3925414085388184 -24.547197341918945 5.6648001670837402
v -10.15671443939209 -21.291824340820313 6.864799976348877
v 11.353293418884277 12.108175277709961 4.864799976348877
v 11.39254093170166 12.108175277709961 4.8089723587036133
v -2.1961815357208252 -10.891824722290039 1.6648000478744507
v -10.20745849609375 -21.132240295410156 7.0648002624511719
v 3.4640285968780518 -24.491825103759766 5.6648001670837402
v 3.5358791351318359 -24.491825103759766 5.864799976348877
v -5.8074588775634766 -33.092552185058594 2.8648002147674561
v -2.2299070358276367 -10.691824913024902 1.6648000478744507
v -2.2074587345123291 -10.691824913024902 1.5756328105926514
v -2.2074587345123291 -10.832248687744141 1.6648000478744507
v 3.5103576183319092 -10.491825103759766 -2.3351998329162598
v 3.5925412178039551 -10.491825103759766 -2.3418407440185547
v 3.5925412178039551 -24.410043716430664 5.864799976348877
v 3.5973520278930664 -24.291826248168945 5.6648001670837402
v -10.174344062805176 -21.091825485229492 7.0648002624511719
v -10.007458686828613 -21.091825485229492 6.8870601654052734
v -10.007458686828613 -21.114400863647461 6.864799976348877
v 3.5315790176391602 -10.291825294494629 -2.3351998329162598
v 3.5925412178039551 -10.291825294494629 -2.3388009071350098
v 3.3925414085388184 -24.639244079589844 6.0648002624511719
v 11.592541694641113 12.170138359069824 4.4647998809814453
v 11.453125 12.308175086975098 4.6648001670837402
v 11.574017524719238 12.308175086975098 4.4647998809814453
v -19.691888809204102 -44.891826629638672 0.46480008959770203
v -19.607458114624023 -44.891826629638672 0.43128672242164612
v -19.607458114624023 -45.049034118652344 0.46480008959770203
v -7.4074587821960449 -32.985462188720703 2.4648001194000244
v 11.53099250793457 12.508174896240234 4.4647998809814453
v 11.39254093170166 12.523381233215332 4.6648001670837402
v 7.3925414085388184 32.570819854736328 3.6648001670837402
v 3.5925412178039551 -24.491825103759766 6.0164422988891602
v -19.655769348144531 -44.691825866699219 0.46480008959770203
v -19.607458114624023 -44.691825866699219 0.4477163553237915
v 3.5925412178039551 -24.515537261962891 6.0648002624511719
v -10.359898567199707 -21.091825485229492 7.2648000717163086
v -10.20745849609375 -21.091825485229492 7.1015920639038086
v 11.316296577453613 12.308175086975098 4.864799976348877
v -2.1636738777160645 -10.491825103759766 1.4648001194000244
v -2.0074586868286133 -10.491825103759766 1.2957879304885864
v 11.39254093170166 12.308175086975098 4.7479996681213379
v -7.247586727142334 -32.891826629638672 2.6648001670837402
v -7.3593311309814453 -32.891826629638672 2.4648001194000244
v 6.7594161033630371 52.108177185058594 11.664800643920898
v 3.3925414085388184 -10.144363403320312 -2.3351998329162598
v 3.3925414085388184 -10.091825485229492 -2.3405122756958008
v 3.5925412178039551 -10.091825485229492 -2.3636105060577393
v 7.5925412178039551 32.708175659179687 3.6550264358520508
v -2.1501145362854004 -10.291825294494629 1.4648001194000244
v -2.0074586868286133 -10.291825294494629 1.3037184476852417
v 6.79254150390625 51.308174133300781 11.667841911315918
v 6.8023996353149414 51.508174896240234 11.679018974304199
v -19.607458114624023 -44.491825103759766 0.46260377764701843
v -7.2074589729309082 -32.847301483154297 2.6648001670837402
v -7.2074589729309082 -32.691825866699219 2.5729362964630127
v 3.3069992065429687 -9.8918247222900391 -2.3351998329162598
v 3.3925414085388184 -9.8918247222900391 -2.3572447299957275
v -7.2684884071350098 -32.691825866699219 2.4648001194000244
v 7.1925411224365234 51.308174133300781 11.332852363586426
v 11.284148216247559 12.508174896240234 4.864799976348877
v -2.2589399814605713 -10.491825103759766 1.6648000478744507
v -2.2074587345123291 -10.491825103759766 1.5538651943206787
v -9.9947748184204102 -20.891824722290039 7.0648002624511719
v 3.6729030609130859 -24.291826248168945 5.864799976348877
v 3.5925412178039551 -9.8918247222900391 -2.3770577907562256
v -7.2074589729309082 -32.891826629638672 2.6865148544311523
v -10.20745849609375 -20.917984008789063 7.2648000717163086
v 7.1925411224365234 50.908176422119141 11.297416687011719
v 3.7925412654876709 -10.491825103759766 -2.3568744659423828
v -2.2917184829711914 -10.291825294494629 1.6648000478744507
v -2.2074587345123291 -10.291825294494629 1.5383056402206421
v 3.7925412654876709 -24.291826248168945 6.0747618675231934
v 6.9265851974487305 51.138431549072266 11.529619216918945
v -6.8865756988525391 -32.891826629638672 2.6648001670837402
v -6.8074588775634766 -32.891826629638672 2.5126652717590332
v 3.9925413131713867 -10.491825103759766 -2.3880777359008789
v 6.79254150390625 50.908176422119141 11.587747573852539
v -19.407459259033203 -45.034751892089844 0.46480008959770203
v -19.407459259033203 -44.891826629638672 0.40266236662864685
v -7.0804648399353027 -32.691825866699219 2.6648001670837402
v 6.79254150390625 51.108177185058594 11.630099296569824
v 3.7925412654876709 -10.291825294494629 -2.3622474670410156
v -10.007458686828613 -20.691825866699219 7.2515721321105957
v -19.225860595703125 -44.891826629638672 0.46480008959770203
v -2.159945011138916 -10.091825485229492 1.4648001194000244
v -2.0074586868286133 -10.091825485229492 1.2975022792816162
v -6.8926286697387695 -32.691825866699219 2.6648001670837402
v -6.8155159950256348 -32.691825866699219 2.4648001194000244
v -6.8074588775634766 -32.768566131591797 2.4648001194000244
v 3.9925413131713867 -10.291825294494629 -2.4001507759094238
v -19.407459259033203 -44.691825866699219 0.41027846932411194
v 11.39254093170166 12.708174705505371 4.5722856521606445
v 11.33308219909668 12.708174705505371 4.6648001670837402
v -2.1700701713562012 -9.8918247222900391 1.4648001194000244
v -2.0074586868286133 -9.8918247222900391 1.3103872537612915
v -7.0074586868286133 -32.891826629638672 2.7112815380096436
v 3.7925412654876709 -24.141315460205078 5.6648001670837402
v 4.1925411224365234 -10.491825103759766 -2.4209170341491699
v 3.7925412654876709 -24.189390182495117 5.864799976348877
v -19.20745849609375 -44.864944458007812 0.46480008959770203
v -2.3116440773010254 -10.091825485229492 1.6648000478744507
v -2.2074587345123291 -10.091825485229492 1.5205543041229248
v -19.20745849609375 -44.691825866699219 0.40880560874938965
v 6.985929012298584 50.702007293701172 11.411005020141602
v 6.79254150390625 50.508174896240234 11.50430965423584
v 11.457572937011719 12.708174705505371 4.4647998809814453
v 3.8761770725250244 -24.091825485229492 5.6648001670837402
v 4.3925414085388184 -10.491825103759766 -2.4460983276367187
v 3.9122879505157471 -24.091825485229492 5.864799976348877
v 11.281339645385742 12.908175468444824 4.6648001670837402
v -19.00745964050293 -44.6937255859375 0.46480008959770203
v 11.39254093170166 12.923258781433105 4.4647998809814453
v -19.00745964050293 -44.691825866699219 0.46325042843818665
v 3.9925413131713867 -24.006752014160156 5.6648001670837402
v 4.1925411224365234 -10.291825294494629 -2.4274196624755859
v 3.9925413131713867 -23.998268127441406 5.864799976348877
v -2.3418052196502686 -9.8918247222900391 1.6648000478744507
v -2.2074587345123291 -9.8918247222900391 1.5024535655975342
v -7.0074586868286133 -32.691825866699219 2.6760892868041992
v -19.004623413085938 -44.691825866699219 0.46480008959770203
v 6.79254150390625 50.708175659179688 11.546955108642578
v -9.8074588775634766 -20.891824722290039 6.8379039764404297
v 4.3925414085388184 -10.291825294494629 -2.4363119602203369
v -19.407459259033203 -44.491825103759766 0.43264025449752808
v 3.9256434440612793 -24.091825485229492 6.0648002624511719
v 6.79254150390625 50.108177185058594 11.43673038482666
v 11.245985984802246 12.708174705505371 4.864799976348877
v -9.8074588775634766 -20.661733627319336 7.0648002624511719
v -9.8074588775634766 -20.691825866699219 7.0343437194824219
v 3.7925412654876709 -10.091825485229492 -2.3828582763671875
v 6.3925414085388184 50.196872711181641 11.664800643920898
v 6.5066475868225098 50.508174896240234 11.664800643920898
v 6.4210677146911621 50.380348205566406 11.684103965759277
v -7.2251396179199219 -32.491825103759766 2.4648001194000244
v -7.2074589729309082 -32.491825103759766 2.5382306575775146
v -19.20745849609375 -44.491825103759766 0.39826381206512451
v 7.79254150390625 32.708175659179687 3.6033272743225098
v 6.3925414085388184 50.308174133300781 11.680841445922852
v 3.9925413131713867 -23.961235046386719 6.0648002624511719
v -9.7034454345703125 -20.691825866699219 6.864799976348877
v 3.9925413131713867 -10.091825485229492 -2.409250020980835
v -7.2074589729309082 -32.436470031738281 2.4648001194000244
v 6.3925414085388184 50.508174896240234 11.725974082946777
v 7.9925413131713867 32.708175659179687 3.619539737701416
v -2.2074587345123291 -9.7202186584472656 1.4648001194000244
v -2.0074586868286133 -9.6918249130249023 1.3170502185821533
v 4.0628848075866699 -23.891824722290039 5.864799976348877
v -19.607458114624023 -44.291824340820313 0.47239002585411072
v -19.407459259033203 -44.291824340820313 0.43537330627441406
v -19.607458114624023 -44.431888580322266 0.46480008959770203
v 4.0920209884643555 -23.891824722290039 5.6648001670837402
v 3.7925412654876709 -9.8918247222900391 -2.4048793315887451
v 11.192541122436523 12.877738952636719 4.864799976348877
v 6.5782256126403809 50.322959899902344 11.59181022644043
v -7.1110363006591797 -32.491825103759766 2.6648001670837402
v 6.5925412178039551 50.508174896240234 11.621189117431641
v 7.79254150390625 32.863742828369141 3.6648001670837402
v 6.3810172080993652 50.108177185058594 11.664800643920898
v 4.0229363441467285 -23.891824722290039 6.0648002624511719
v -19.20745849609375 -44.291824340820313 0.37335041165351868
v 3.9925413131713867 -9.8918247222900391 -2.4285798072814941
v -6.8746566772460938 -32.491825103759766 2.6648001670837402
v -6.8610167503356934 -32.491825103759766 2.4648001194000244
v 7.9925413131713867 32.797416687011719 3.6648001670837402
v -2.0074586868286133 -9.4918251037597656 1.3214752674102783
v -2.2074587345123291 -9.4918251037597656 1.4645966291427612
v 6.79254150390625 49.708175659179688 11.359737396240234
v 4.1925411224365234 -10.091825485229492 -2.4295542240142822
v -19.00745964050293 -44.491825103759766 0.37670919299125671
v 11.054384231567383 13.308175086975098 4.6648001670837402
v 11.192541122436523 13.108175277709961 4.6610808372497559
v 11.192541122436523 13.282895088195801 4.4647998809814453
v 11.167793273925781 13.308175086975098 4.4647998809814453
v 8.0822286605834961 32.708175659179687 3.6648001670837402
v 4.1925411224365234 -23.691825866699219 5.7634739875793457
v -7.0792374610900879 -32.291824340820313 2.4648001194000244
v 4.1542987823486328 -23.691825866699219 5.864799976348877
v -7.0074586868286133 -32.368717193603516 2.6648001670837402
v 6.4070053100585937 49.708175659179688 11.664800643920898
v 6.3925414085388184 49.934062957763672 11.664800643920898
v 6.3961572647094727 49.814647674560547 11.669453620910645
v 4.2090201377868652 -23.691825866699219 5.6648001670837402
v -7.0074586868286133 -32.291824340820313 2.5208427906036377
v -2.3451664447784424 -9.6918249130249023 1.6648000478744507
v 4.3925414085388184 -10.091825485229492 -2.435683012008667
v -9.6756372451782227 -20.491825103759766 7.0648002624511719
v -9.6074590682983398 -20.491825103759766 6.9404382705688477
v -9.6074590682983398 -20.544815063476563 6.864799976348877
v -18.807458877563477 -44.557010650634766 0.46480008959770203
v 6.3925414085388184 49.708175659179688 11.67659854888916
v 6.3925414085388184 49.908176422119141 11.671614646911621
v -18.807458877563477 -44.491825103759766 0.41725164651870728
v 11.053984642028809 13.108175277709961 4.864799976348877
v 11.192541122436523 13.104533195495605 4.6648001670837402
v 4.1925411224365234 -9.8918247222900391 -2.43739914894104
v -9.6074590682983398 -20.404895782470703 7.0648002624511719
v 4.1925411224365234 -23.565921783447266 5.864799976348877
v 10.992541313171387 13.197882652282715 4.864799976348877
v 10.992541313171387 13.308175086975098 4.7605075836181641
v 10.91209888458252 13.308175086975098 4.864799976348877
v -19.00745964050293 -44.291824340820313 0.32846343517303467
v -7.0050454139709473 -32.291824340820313 2.4648001194000244
v -2.3171653747558594 -9.4918251037597656 1.6648000478744507
v 4.3925414085388184 -9.8918247222900391 -2.4444818496704102
v -18.807458877563477 -44.291824340820313 0.35089349746704102
v -7.0074586868286133 -32.491825103759766 2.6911571025848389
v -9.8601493835449219 -20.491825103759766 7.2648000717163086
v -9.8074588775634766 -20.491825103759766 7.2144579887390137
v 4.2835979461669922 -23.491825103759766 5.6648001670837402
v 4.2162761688232422 -23.491825103759766 5.864799976348877
v 6.5750594139099121 49.854728698730469 11.537739753723145
v 3.309814453125 -9.6918249130249023 -2.3351998329162598
v 3.3925414085388184 -9.6918249130249023 -2.3576817512512207
v 4.0838503837585449 -23.691825866699219 6.0648002624511719
v -9.8074588775634766 -20.431364059448242 7.2648000717163086
v -2.177126407623291 -9.2918252944946289 1.4648001194000244
v -2.0074586868286133 -9.2918252944946289 1.3383207321166992
v -18.719266891479492 -44.491825103759766 0.46480008959770203
v 3.5925412178039551 -9.6918249130249023 -2.394930362701416
v 11.318063735961914 13.108175277709961 4.4647998809814453
v -2.1580111980438232 -9.0918254852294922 1.4648001194000244
v -2.0074586868286133 -9.0918254852294922 1.3595937490463257
v 4.1122927665710449 -23.491825103759766 6.0648002624511719
v 6.655705451965332 49.708175659179688 11.464799880981445
v 4.1925411224365234 -23.491825103759766 5.9094967842102051
v 3.3762028217315674 -9.4918251037597656 -2.3351998329162598
v 6.5925412178039551 49.708175659179688 11.514275550842285
v -9.6849031448364258 -20.291824340820313 7.2648000717163086
v -9.6074590682983398 -20.291824340820313 7.1819820404052734
v -18.607458114624023 -44.403553009033203 0.46480008959770203
v -18.607458114624023 -44.291824340820313 0.40026777982711792
v -7.0074586868286133 -32.290630340576172 2.4648001194000244
v 3.5925412178039551 -9.4918251037597656 -2.4186332225799561
v -18.461057662963867 -44.291824340820313 0.46480008959770203
v -9.5711517333984375 -20.491825103759766 6.864799976348877
v -2.2976937294006348 -9.2918252944946289 1.6648000478744507
v -2.2074587345123291 -9.2918252944946289 1.5035442113876343
v 6.4516983032226563 48.376277923583984 11.363789558410645
v -9.5321617126464844 -20.291824340820313 7.0648002624511719
v -9.4469804763793945 -20.291824340820313 6.864799976348877
v 6.3925414085388184 48.308174133300781 11.383152961730957
v -0.053857859224081039 38.908176422119141 3.4648001194000244
v -0.0074587129056453705 39.108173370361328 3.447730541229248
v -0.0074587129056453705 38.908176422119141 3.4177460670471191
v -2.3078489303588867 -9.0918254852294922 1.6648000478744507
v -2.2074587345123291 -9.0918254852294922 1.5176714658737183
v 6.3925414085388184 48.452987670898438 11.464799880981445
v 3.4976885318756104 -9.2918252944946289 -2.3351998329162598
v 3.5925412178039551 -9.2918252944946289 -2.3855531215667725
v 3.3925414085388184 -9.4564762115478516 -2.3351998329162598
v -6.7959132194519043 -32.891826629638672 2.4648001194000244
v 6.3925414085388184 48.508174896240234 11.496719360351563
v 3.5925412178039551 -9.2214622497558594 -2.3351998329162598
v -2.5384266376495361 13.508174896240234 4.864799976348877
v -2.4074587821960449 13.508174896240234 4.7714524269104004
v -0.20482972264289856 39.108173370361328 3.6648001670837402
v -0.20745871961116791 39.083869934082031 3.6648001670837402
v 4.3172392845153809 -23.291826248168945 5.864799976348877
v 3.7925412654876709 -9.6918249130249023 -2.4353001117706299
v -6.0074586868286133 -32.9664306640625 2.4648001194000244
v -19.464574813842773 -44.091823577880859 0.46480008959770203
v -19.407459259033203 -44.091823577880859 0.44924259185791016
v -0.22712819278240204 38.908176422119141 3.6648001670837402
v 4.3509478569030762 -23.291826248168945 5.6648001670837402
v -2.5324633121490479 13.708174705505371 4.864799976348877
v -2.4074587821960449 13.708174705505371 4.7882504463195801
v -2.1193833351135254 -8.8918247222900391 1.4648001194000244
v -2.0074586868286133 -8.8918247222900391 1.3909426927566528
v -9.6074590682983398 -20.193290710449219 7.2648000717163086
v -2.2074587345123291 13.418723106384277 4.6648001670837402
v 3.9925413131713867 -9.6918249130249023 -2.457190990447998
v -19.20745849609375 -44.091823577880859 0.37526401877403259
v 4.3925414085388184 -23.192232131958008 5.6648001670837402
v 4.3925414085388184 -23.104682922363281 5.864799976348877
v -0.18741191923618317 39.308174133300781 3.6648001670837402
v 0.0015558039303869009 39.308174133300781 3.4648001194000244
v -0.0074587129056453705 39.237342834472656 3.4648001194000244
v -2.0563814640045166 -8.6918249130249023 1.4648001194000244
v -2.0074586868286133 -8.6918249130249023 1.433979868888855
v -9.4006662368774414 -20.091825485229492 7.0648002624511719
v -9.4074592590332031 -20.233047485351563 6.864799976348877
v -19.407459259033203 -44.026241302490234 0.46480008959770203
v 4.1925411224365234 -23.354185104370117 6.0648002624511719
v 3.7925412654876709 -9.4918251037597656 -2.4519283771514893
v -2.1710045337677002 13.508174896240234 4.6648001670837402
v -2.0074586868286133 13.508174896240234 4.5684261322021484
v -5.8713812828063965 -32.891826629638672 2.6648001670837402
v -2.3137609958648682 -8.8918247222900391 1.6648000478744507
v -2.2074587345123291 -8.8918247222900391 1.5402973890304565
v -5.9842939376831055 -32.891826629638672 2.4648001194000244
v 6.4260497093200684 48.508174896240234 11.464799880981445
v -9.2961654663085938 -20.091825485229492 6.864799976348877
v 3.9925413131713867 -9.4918251037597656 -2.4660675525665283
v 0.19254128634929657 38.908176422119141 3.2430121898651123
v 0.19254128634929657 39.048892974853516 3.2648000717163086
v -19.32537841796875 -43.891826629638672 0.46480008959770203
v -19.20745849609375 -43.891826629638672 0.40539926290512085
v 0.20310312509536743 39.108173370361328 3.2648000717163086
v -2.1051623821258545 13.708174705505371 4.6648001670837402
v -2.0074586868286133 13.708174705505371 4.6092042922973633
v 4.2440109252929687 -23.291826248168945 6.0648002624511719
v -5.9072694778442383 -32.691825866699219 2.4648001194000244
v -5.8074588775634766 -32.7625732421875 2.6648001670837402
v -9.2717227935791016 -19.891824722290039 7.0648002624511719
v -9.20745849609375 -19.891824722290039 6.9591965675354004
v 4.1925411224365234 -9.6918249130249023 -2.4524233341217041
v -5.8074588775634766 -32.691825866699219 2.616605281829834
v -9.20745849609375 -19.97760009765625 6.864799976348877
v -2.2891321182250977 -8.6918249130249023 1.6648000478744507
v -2.2074587345123291 -8.6918249130249023 1.5772618055343628
v -19.00745964050293 -44.091823577880859 0.31665900349617004
v 4.3925414085388184 -23.100927352905273 6.0648002624511719
v -5.769538402557373 -32.691825866699219 2.6648001670837402
v -2.2074587345123291 13.508174896240234 4.6832046508789062
v 4.3925414085388184 -9.6918249130249023 -2.4507737159729004
v 0.19254128634929657 39.308174133300781 3.2960917949676514
v -18.807458877563477 -44.091823577880859 0.32504650950431824
v -9.5366106033325195 -20.091825485229492 7.2648000717163086
v -5.8074588775634766 -32.891826629638672 2.7445430755615234
v 6.078758716583252 47.108177185058594 11.264800071716309
v 6.1414046287536621 47.308174133300781 11.264800071716309
v 6.0261578559875488 47.146087646484375 11.363954544067383
v 4.1925411224365234 -9.4918251037597656 -2.4633166790008545
v 5.9925413131713867 46.908176422119141 11.274945259094238
v 0.22954457998275757 39.308174133300781 3.2648000717163086
v -19.00745964050293 -43.891826629638672 0.33322986960411072
v -2.2074587345123291 13.708174705505371 4.708611011505127
v 5.9925413131713867 47.108177185058594 11.406081199645996
v 5.9925413131713867 47.211475372314453 11.464799880981445
v -2.0074586868286133 -8.5516014099121094 1.4648001194000244
v -5.696929931640625 -32.891826629638672 2.8648002147674561
v 4.3925414085388184 -9.4918251037597656 -2.4674534797668457
v 5.9925413131713867 47.308174133300781 11.50660514831543
v -9.3896293640136719 -19.891824722290039 7.2648000717163086
v -18.807458877563477 -43.891826629638672 0.32112216949462891
v -2.249605655670166 -8.4918251037597656 1.6648000478744507
v -2.2074587345123291 -8.4918251037597656 1.6243761777877808
v 3.7925412654876709 -9.2918252944946289 -2.4226541519165039
v -0.18574781715869904 39.508174896240234 3.6648001670837402
v -0.0074587129056453705 39.508174896240234 3.4937379360198975
v 6.019831657409668 47.308174133300781 11.464799880981445
v 5.6847872734069824 46.308174133300781 11.264800071716309
v 5.6796293258666992 46.405082702636719 11.366318702697754
v -2.4770445823669434 13.908175468444824 4.864799976348877
v -2.4074587821960449 13.908175468444824 4.820582389831543
v -19.20745849609375 -43.691825866699219 0.44913268089294434
v -5.6074585914611816 -32.752876281738281 2.8648002147674561
v -5.6074585914611816 -32.691825866699219 2.8263485431671143
v 3.9925413131713867 -9.2918252944946289 -2.4580457210540771
v -1.9905954599380493 -8.4918251037597656 1.4648001194000244
v -0.17430534958839417 39.708175659179688 3.6648001670837402
v -0.0074587129056453705 39.708175659179688 3.5117301940917969
v 5.5925412178039551 46.150653839111328 11.264800071716309
v -2.4074587821960449 14.062282562255859 4.864799976348877
v -9.20745849609375 -19.793283462524414 7.0648002624511719
v -2.2074587345123291 -8.3703689575195313 1.6648000478744507
v -5.5595684051513672 -32.691825866699219 2.8648002147674561
v 3.7925412654876709 -9.1502485275268555 -2.3351998329162598
v 0.025400720536708832 39.508174896240234 3.4648001194000244
v 0.19254128634929657 39.508174896240234 3.3190009593963623
v -2.0437674522399902 13.908175468444824 4.6648001670837402
v -2.0074586868286133 13.908175468444824 4.6457409858703613
v -19.00745964050293 -43.691825866699219 0.3616504967212677
v 5.5925412178039551 46.308174133300781 11.421343803405762
v -5.8074588775634766 -32.467231750488281 2.4648001194000244
v -2.1843805313110352 -8.2918252944946289 1.6648000478744507
v -2.0074586868286133 -8.2918252944946289 1.510181188583374
v -9.260991096496582 -19.691825866699219 7.2648000717163086
v -9.20745849609375 -19.691825866699219 7.1783976554870605
v 0.25653252005577087 39.508174896240234 3.2648000717163086
v -2.0429489612579346 14.108175277709961 4.6648001670837402
v -2.0074586868286133 14.108175277709961 4.643622875213623
v 3.8972957134246826 -9.0918254852294922 -2.3351998329162598
v 3.9925413131713867 -9.0918254852294922 -2.3957283496856689
v -18.807458877563477 -43.691825866699219 0.32880684733390808
v -5.650627613067627 -32.491825103759766 2.6648001670837402
v 0.047958057373762131 39.708175659179688 3.4648001194000244
v 0.19254128634929657 39.708175659179688 3.3414161205291748
v -9.20745849609375 -19.601890563964844 7.2648000717163086
v -2.2074587345123291 13.908175468444824 4.7339930534362793
v 5.5925412178039551 46.346874237060547 11.464799880981445
v 4.1925411224365234 -9.2918252944946289 -2.4837095737457275
v -19.138097763061523 -43.491825103759766 0.46480008959770203
v -19.00745964050293 -43.491825103759766 0.40661591291427612
v -9.1384162902832031 -19.891824722290039 6.864799976348877
v 0.28298720717430115 39.708175659179688 3.2648000717163086
v -19.20745849609375 -43.626705169677734 0.46480008959770203
v -2.1540393829345703 -8.0918254852294922 1.6648000478744507
v -2.0074586868286133 -8.0918254852294922 1.5258026123046875
v 5.5925412178039551 46.508174896240234 11.61433219909668
v -5.6074585914611816 -32.421428680419922 2.6648001670837402
v 5.6791272163391113 46.508174896240234 11.464799880981445
v -5.7262973785400391 -32.291824340820313 2.4648001194000244
v 4.3925414085388184 -9.2918252944946289 -2.5017294883728027
v -5.6074585914611816 -32.291824340820313 2.5936882495880127
v -18.807458877563477 -43.491825103759766 0.34741061925888062
v -2.1257715225219727 -7.8918251991271973 1.6648000478744507
v -2.0074586868286133 -7.8918251991271973 1.5406653881072998
v -2.3880906105041504 14.108175277709961 4.864799976348877
v -2.2074587345123291 14.108175277709961 4.7606472969055176
v 4.1925411224365234 -9.0918254852294922 -2.4700732231140137
v -5.6074585914611816 -32.491825103759766 2.7031638622283936
v -9.1374292373657227 -19.691825866699219 7.0648002624511719
v -9.0074586868286133 -19.698667526245117 6.864799976348877
v -18.607458114624023 -44.091823577880859 0.35477042198181152
v 4.3925414085388184 -9.0918254852294922 -2.4747068881988525
v -11.02366828918457 -43.289222717285156 11.032206535339355
v -2.1184883117675781 -7.6918253898620605 1.6648000478744507
v -2.0074586868286133 -7.6918253898620605 1.5339443683624268
v -8.9999418258666992 -19.491825103759766 7.0648002624511719
v -5.5208921432495117 -32.291824340820313 2.6648001670837402
v -18.407459259033203 -44.091823577880859 0.39252060651779175
v -18.407459259033203 -44.245689392089844 0.46480008959770203
v -2.1314857006072998 -7.4918251037597656 1.6648000478744507
v -2.0074586868286133 -7.4918251037597656 1.5180070400238037
v -10.807458877563477 -43.491825103759766 11.146259307861328
v -18.607458114624023 -43.891826629638672 0.33977967500686646
v -8.8454113006591797 -19.491825103759766 6.864799976348877
v -2.0074586868286133 14.269835472106934 4.6648001670837402
v -10.807458877563477 -43.423084259033203 11.064800262451172
v -5.4074587821960449 -32.508621215820312 2.8648002147674561
v -10.785414695739746 -43.291824340820312 10.864800453186035
v -0.13401758670806885 39.908176422119141 3.6648001670837402
v -0.0074587129056453705 39.908176422119141 3.5347511768341064
v -11.007458686828613 -43.172599792480469 10.864800453186035
v -18.407459259033203 -43.891826629638672 0.36003226041793823
v -11.174637794494629 -43.091823577880859 10.864800453186035
v -2.3360564708709717 14.308175086975098 4.864799976348877
v -2.2074587345123291 14.308175086975098 4.7847504615783691
v -0.11546806991100311 40.108173370361328 3.6648001670837402
v -0.0074587129056453705 40.108173370361328 3.552396297454834
v -2.1410279273986816 -7.2918252944946289 1.6648000478744507
v -2.0074586868286133 -7.2918252944946289 1.5369716882705688
v -6.0074586868286133 -18.562875747680664 6.0648002624511719
v -18.236679077148438 -44.091823577880859 0.46480008959770203
v -11.20745849609375 -43.205429077148438 11.064800262451172
v -9.1410331726074219 -19.491825103759766 7.2648000717163086
v -5.4074587821960449 -32.291824340820313 2.7447841167449951
v 0.067488804459571838 39.908176422119141 3.4648001194000244
v 0.19254128634929657 39.908176422119141 3.3589248657226562
v -2.1375515460968018 -7.091825008392334 1.6648000478744507
v -2.0074586868286133 -7.091825008392334 1.5613020658493042
v -1.9915825128555298 14.308175086975098 4.6648001670837402
v -11.20745849609375 -43.291824340820312 11.188241004943848
v -18.20745849609375 -44.060962677001953 0.46480008959770203
v -18.20745849609375 -43.891826629638672 0.40012916922569275
v 0.30859112739562988 39.908176422119141 3.2648000717163086
v -5.9528465270996094 -18.491825103759766 5.864799976348877
v -5.9532690048217773 -18.491825103759766 5.6648001670837402
v -2.2595770359039307 14.508174896240234 4.864799976348877
v -2.2074587345123291 14.508174896240234 4.8351244926452637
v -18.051719665527344 -43.891826629638672 0.46480008959770203
v -10.407459259033203 -43.667102813720703 11.264800071716309
v -10.60745906829834 -43.650718688964844 11.264800071716309
v -10.60745906829834 -43.565132141113281 11.181584358215332
v -5.1753973960876465 -32.291824340820313 2.8648002147674561
v -10.407459259033203 -43.491825103759766 11.066590309143066
v 0.084667697548866272 40.108173370361328 3.4648001194000244
v 0.19254128634929657 40.108173370361328 3.3748235702514648
v -2.1261165142059326 -6.8918251991271973 1.6648000478744507
v -2.0074586868286133 -6.8918251991271973 1.5599726438522339
v -2.0074586868286133 14.508174896240234 4.7281136512756348
v -18.607458114624023 -43.691825866699219 0.33291465044021606
v -5.9393439292907715 -18.291824340820313 5.864799976348877
v -5.9390382766723633 -18.291824340820313 5.6648001670837402
v 0.33416387438774109 40.108173370361328 3.2648000717163086
v -2.1411547660827637 -6.6918253898620605 1.6648000478744507
v -2.0074586868286133 -6.6918253898620605 1.5246764421463013
v -18.407459259033203 -43.691825866699219 0.34418225288391113
v -5.9867005348205566 -18.491825103759766 6.0648002624511719
v -2.2074587345123291 14.615909576416016 4.864799976348877
v 3.9925413131713867 -9.0242977142333984 -2.3351998329162598
v -18.607458114624023 -43.491825103759766 0.33740317821502686
v -8.8410024642944336 -19.291824340820313 7.0648002624511719
v -8.8074588775634766 -19.291824340820313 7.0265412330627441
v -5.9483089447021484 -18.291824340820313 6.0648002624511719
v -8.8074588775634766 -19.4501953125 6.864799976348877
v -5.6298437118530273 -32.091823577880859 2.4648001194000244
v -5.6074585914611816 -32.091823577880859 2.4884140491485596
v -10.60745906829834 -43.491825103759766 11.082257270812988
v -2.1716203689575195 14.708174705505371 4.864799976348877
v -2.0074586868286133 14.708174705505371 4.7555785179138184
v 4.1925411224365234 -8.8939666748046875 -2.3351998329162598
v -18.407459259033203 -43.491825103759766 0.33816638588905334
v -8.8074588775634766 -19.246381759643555 7.0648002624511719
v -5.6074585914611816 -32.051319122314453 2.4648001194000244
v -2.1529440879821777 -6.4918251037597656 1.6648000478744507
v -1.9781068563461304 -6.4918251037597656 1.4648001194000244
v -5.9140510559082031 -18.091825485229492 5.864799976348877
v -5.9056754112243652 -18.091825485229492 5.6648001670837402
v -2.1159462928771973 14.908175468444824 4.864799976348877
v -2.0074586868286133 14.908175468444824 4.7904844284057617
v -0.098769702017307281 40.308174133300781 3.6648001670837402
v -0.0074587129056453705 40.308174133300781 3.5707383155822754
v -9.0074586868286133 -19.291824340820313 7.2504358291625977
v 4.2058868408203125 -8.8918247222900391 -2.3351998329162598
v 4.3925414085388184 -8.8918247222900391 -2.350644588470459
v -18.20745849609375 -43.691825866699219 0.36310479044914246
v -5.8867936134338379 -17.891824722290039 5.864799976348877
v -5.8605871200561523 -17.891824722290039 5.6648001670837402
v -5.4074587821960449 -32.1241455078125 2.6648001670837402
v -2.1418564319610596 -6.2918252944946289 1.6648000478744507
v -2.0074586868286133 -6.2918252944946289 1.4449565410614014
v -2.0074586868286133 -6.3854074478149414 1.4648001194000244
v -0.083572551608085632 40.508174896240234 3.6648001670837402
v -0.0074587129056453705 40.508174896240234 3.5783228874206543
v 10.79254150390625 -5.4918251037597656 9.6428804397583008
v -18.00745964050293 -43.843090057373047 0.46480008959770203
v -5.913273811340332 -18.091825485229492 6.0648002624511719
v -18.00745964050293 -43.691825866699219 0.40693160891532898
v 10.39254093170166 -5.8918251991271973 9.583073616027832
v 0.099150948226451874 40.308174133300781 3.4648001194000244
v 0.19254128634929657 40.308174133300781 3.381587028503418
v 3.9497733116149902 -11.599112510681152 15.296201705932617
v -18.20745849609375 -43.491825103759766 0.34047695994377136
v 3.9925413131713867 -11.491825103759766 15.371383666992188
v -5.8944330215454102 -17.891824722290039 6.0648002624511719
v -5.5127034187316895 -31.891824722290039 2.4648001194000244
v -5.4074587821960449 -31.891824722290039 2.5541741847991943
v -8.8918609619140625 -19.091825485229492 7.2648000717163086
v -8.8074588775634766 -19.091825485229492 7.1732649803161621
v 4.2343244552612305 -6.2918252944946289 -2.3351998329162598
v 4.3925414085388184 -6.2918252944946289 -2.3552000522613525
v 4.3925414085388184 -6.4108142852783203 -2.3351998329162598
v -2.0074586868286133 15.108175277709961 4.8452625274658203
v 10.242866516113281 -6.0982155799865723 9.4593820571899414
v 10.39254093170166 -6.007354736328125 9.4647998809814453
v -18.00745964050293 -43.491825103759766 0.36446636915206909
v 0.34954890608787537 40.308174133300781 3.2648000717163086
v -8.6536340713500977 -19.291824340820313 6.864799976348877
v -5.3844728469848633 -32.091823577880859 2.6648001670837402
v -5.2422575950622559 -31.891824722290039 2.6648001670837402
v 4.1352272033691406 -6.091825008392334 -2.3351998329162598
v 4.1925411224365234 -6.091825008392334 -2.3505163192749023
v 4.1925411224365234 -6.2413215637207031 -2.3351998329162598
v -2.1494324207305908 -6.091825008392334 1.6648000478744507
v -2.0074586868286133 -6.091825008392334 1.4343698024749756
v 0.10700269788503647 40.508174896240234 3.4648001194000244
v 0.19254128634929657 40.508174896240234 3.3912897109985352
v 10.39254093170166 -6.091825008392334 9.3729925155639648
v -8.7008752822875977 -19.091825485229492 7.0648002624511719
v -8.6074590682983398 -19.091825485229492 6.9805030822753906
v -5.8583030700683594 -17.691825866699219 5.864799976348877
v -5.8265705108642578 -17.691825866699219 5.6648001670837402
v 4.3925414085388184 -6.091825008392334 -2.373793363571167
v -19.00745964050293 -43.291824340820312 0.45667833089828491
v -5.2074589729309082 -32.091823577880859 2.765904426574707
v -2.1654465198516846 -5.8918251991271973 1.6648000478744507
v -2.0074586868286133 -5.8802690505981445 1.4648001194000244
v -2.0074586868286133 -5.9875278472900391 1.4648001194000244
v 0.39254128932952881 40.508174896240234 3.2522265911102295
v -8.6074590682983398 -19.242881774902344 6.864799976348877
v -18.807458877563477 -43.291824340820312 0.38239467144012451
v -8.4757213592529297 -19.091825485229492 6.864799976348877
v 10.39254093170166 -6.1810493469238281 9.2648000717163086
v 4.1163115501403809 -5.8918251991271973 -2.3351998329162598
v 4.1925411224365234 -5.8918251991271973 -2.3546950817108154
v -5.8074588775634766 -17.491825103759766 5.8574538230895996
v -5.8074588775634766 -17.616592407226562 5.6648001670837402
v 10.101483345031738 -6.2918252944946289 9.2648000717163086
v -5.2074589729309082 -31.891824722290039 2.6863307952880859
v -1.9509768486022949 -12.091825485229492 1.4648001194000244
v -1.8848822116851807 -12.091825485229492 1.2648000717163086
v -5.7703766822814941 -17.491825103759766 5.6648001670837402
v 4.3925414085388184 -5.8918251991271973 -2.3754005432128906
v -1.9603279829025269 -11.891825675964355 1.4648001194000244
v -1.8906018733978271 -11.891825675964355 1.2648000717163086
v -8.8074588775634766 -18.941583633422852 7.2648000717163086
v -18.903095245361328 -43.091823577880859 0.46480008959770203
v -18.807458877563477 -43.091823577880859 0.43153661489486694
v -5.4074587821960449 -31.719213485717773 2.4648001194000244
v -5.8589673042297363 -17.691825866699219 6.0648002624511719
v 9.9925413131713867 -6.2918252944946289 9.3949909210205078
v -8.6074590682983398 -18.958713531494141 7.0648002624511719
v -5.8341760635375977 -17.491825103759766 6.0648002624511719
v -5.2074589729309082 -31.846994400024414 2.6648001670837402
v -18.807458877563477 -42.974536895751953 0.46480008959770203
v -5.2074589729309082 -31.691825866699219 2.5847973823547363
v -5.3880472183227539 -31.691825866699219 2.4648001194000244
v -8.5492830276489258 -18.891824722290039 7.0648002624511719
v -8.4074592590332031 -18.891824722290039 6.9635176658630371
v -8.4074592590332031 -19.015031814575195 6.864799976348877
v 9.9925413131713867 -6.3536372184753418 9.2648000717163086
v -5.2074589729309082 -31.491825103759766 2.481442928314209
v -18.607458114624023 -43.291824340820312 0.35223641991615295
v -8.4074592590332031 -18.743862152099609 7.0648002624511719
v -1.8708170652389526 13.508174896240234 4.4647998809814453
v -1.9602994918823242 -11.691824913024902 1.4648001194000244
v -1.8553287982940674 -11.691824913024902 1.2648000717163086
v -5.7426528930664062 -17.291824340820313 5.864799976348877
v -5.712862491607666 -17.291824340820313 5.6648001670837402
v -18.407459259033203 -43.291824340820312 0.34672573208808899
v 10.269777297973633 -6.2641310691833496 9.2032585144042969
v -0.060018561780452728 40.708175659179688 3.6648001670837402
v -0.0074587129056453705 40.708175659179688 3.6020069122314453
v -1.807458758354187 13.708174705505371 4.4493093490600586
v -1.9468256235122681 -11.491825103759766 1.4648001194000244
v -1.833870530128479 -11.491825103759766 1.2648000717163086
v -8.7771739959716797 -18.891824722290039 7.2648000717163086
v -8.6074590682983398 -18.891824722290039 7.1094512939453125
v -18.607458114624023 -43.091823577880859 0.37503001093864441
v -5.6983046531677246 -17.091825485229492 5.864799976348877
v -5.6701288223266602 -17.091825485229492 5.6648001670837402
v -0.0074587129056453705 40.907108306884766 3.6648001670837402
v -18.407459259033203 -43.091823577880859 0.3602396547794342
v 4.0620956420898437 -5.6918253898620605 -2.3351998329162598
v 4.1925411224365234 -5.6918253898620605 -2.3674578666687012
v 10.39254093170166 -6.2918252944946289 9.1032018661499023
v 0.13425759971141815 40.708175659179688 3.4648001194000244
v 0.19254128634929657 40.708175659179688 3.4199399948120117
v -5.8074588775634766 -17.359092712402344 6.0648002624511719
v 10.192541122436523 -6.2918252944946289 9.1802330017089844
v -1.807458758354187 13.753666877746582 4.4647998809814453
v -1.807458758354187 13.908175468444824 4.5023026466369629
v -8.6074590682983398 -18.691825866699219 7.2471156120300293
v 4.3925414085388184 -5.6918253898620605 -2.3853344917297363
v -18.20745849609375 -43.291824340820312 0.34183302521705627
v -5.7892074584960937 -17.291824340820313 6.0648002624511719
v -1.7646831274032593 13.908175468444824 4.4647998809814453
v 0.39254128932952881 40.592723846435547 3.2648000717163086
v 0.42349246144294739 40.708175659179688 3.2648000717163086
v -8.4074592590332031 -18.691825866699219 7.099236011505127
v -1.807458758354187 14.108175277709961 4.520294189453125
v -18.00745964050293 -43.291824340820312 0.35297143459320068
v -1.9669371843338013 -11.291825294494629 1.4648001194000244
v -1.8495410680770874 -11.291825294494629 1.2648000717163086
v 4.0311689376831055 -5.4918251037597656 -2.3351998329162598
v 4.1925411224365234 -5.4918251037597656 -2.3801848888397217
v -5.7234230041503906 -17.091825485229492 6.0648002624511719
v 9.5925416946411133 -6.632194995880127 9.2648000717163086
v 0.19254128634929657 40.908176422119141 3.4590458869934082
v -5.0074586868286133 -32.107025146484375 2.8648002147674561
v -1.7420552968978882 14.108175277709961 4.4647998809814453
v -18.20745849609375 -43.091823577880859 0.3546174168586731
v 4.3925414085388184 -5.4918251037597656 -2.3986823558807373
v 0.39254128932952881 40.908176422119141 3.3109221458435059
v 9.3925409317016602 -6.4851484298706055 9.664799690246582
v 9.4038667678833008 -6.5632824897766113 9.5281181335449219
v -1.8843319416046143 -11.091825485229492 1.2648000717163086
v -18.00745964050293 -43.091823577880859 0.35490000247955322
v -5.0074586868286133 -31.891824722290039 2.7823429107666016
v -5.6696844100952148 -16.891824722290039 5.864799976348877
v -5.6370682716369629 -16.891824722290039 5.6648001670837402
v 4.0322952270507812 -5.2918252944946289 -2.3351998329162598
v 4.1925411224365234 -5.2918252944946289 -2.3867976665496826
v -8.473048210144043 -18.491825103759766 7.2648000717163086
v -8.4074592590332031 -18.491825103759766 7.2192630767822266
v 9.5041942596435547 -6.6918253898620605 9.2648000717163086
v 9.1925411224365234 -6.6918253898620605 9.5080270767211914
v -18.725940704345703 -42.891826629638672 0.46480008959770203
v -18.607458114624023 -42.891826629638672 0.43417006731033325
v -1.807458758354187 14.308175086975098 4.5484528541564941
v -4.8074588775634766 -31.908031463623047 2.8648002147674561
v 9.1925411224365234 -6.533289909362793 9.664799690246582
v -0.0071456702426075935 40.908176422119141 3.6648001670837402
v 4.3925414085388184 -5.2918252944946289 -2.4254279136657715
v -8.4074592590332031 -18.403957366943359 7.2648000717163086
v -5.6410951614379883 -16.691825866699219 5.864799976348877
v -5.6074585914611816 -16.718788146972656 5.6648001670837402
v 9.8530302047729492 -6.5486655235290527 9.0631504058837891
v -18.407459259033203 -42.891826629638672 0.40686911344528198
v -1.7110744714736938 14.308175086975098 4.4647998809814453
v 4.0159397125244141 -5.091825008392334 -2.3351998329162598
v 4.1925411224365234 -5.091825008392334 -2.3980510234832764
v -1.9221476316452026 -10.891824722290039 1.2648000717163086
v -5.6773643493652344 -16.891824722290039 6.0648002624511719
v 9.9925413131713867 -6.4406914710998535 9.0648002624511719
v -5.0690908432006836 -31.691825866699219 2.6648001670837402
v -18.607458114624023 -42.823657989501953 0.46480008959770203
v -1.8961926698684692 14.508174896240234 4.6648001670837402
v -1.807458758354187 14.508174896240234 4.5956802368164062
v 4.3925414085388184 -5.091825008392334 -2.4379262924194336
v -1.9590747356414795 -10.691824913024902 1.2648000717163086
v -5.6544399261474609 -16.691825866699219 6.0648002624511719
v -18.407459259033203 -42.765861511230469 0.46480008959770203
v 0.21460211277008057 41.108173370361328 3.4648001194000244
v 0.39254128932952881 41.108173370361328 3.3331639766693115
v 0.19254128634929657 40.950569152832031 3.4648001194000244
v -5.0074586868286133 -31.629838943481445 2.6648001670837402
v -1.6735281944274902 14.508174896240234 4.4647998809814453
v -5.0074586868286133 -31.491825103759766 2.5892295837402344
v 9.9925413131713867 -6.4918251037597656 8.9483623504638672
v 9.9925413131713867 -6.5386581420898438 8.8648004531860352
v -4.868321418762207 -31.491825103759766 2.6648001670837402
v -18.20745849609375 -42.891826629638672 0.38627046346664429
v 0.24105322360992432 41.308174133300781 3.4648001194000244
v 0.39254128932952881 41.308174133300781 3.3502445220947266
v -5.6074585914611816 -16.561105728149414 5.864799976348877
v 9.79254150390625 -6.7118854522705078 8.8648004531860352
v -18.00745964050293 -42.891826629638672 0.36808925867080688
v -8.4074592590332031 -41.161262512207031 7.2648000717163086
v -8.4074592590332031 -41.091823577880859 7.1797957420349121
v -8.3546285629272461 -41.091823577880859 7.2648000717163086
v 9.5925416946411133 -6.6918253898620605 9.1696891784667969
v -5.0074586868286133 -31.691825866699219 2.6976461410522461
v 0.030876262113451958 41.108173370361328 3.6648001670837402
v -1.9684253931045532 -10.491825103759766 1.2648000717163086
v -5.6074585914611816 -16.487421035766602 6.0648002624511719
v -5.6074585914611816 -16.491825103759766 6.047029972076416
v -18.20745849609375 -42.692111968994141 0.46480008959770203
v -1.8716952800750732 14.708174705505371 4.6648001670837402
v -1.807458758354187 14.708174705505371 4.6106576919555664
v -4.8074588775634766 -31.691825866699219 2.7794473171234131
v 9.1925411224365234 -6.9517784118652344 9.2648000717163086
v 9.2548723220825195 -6.7936611175537109 9.365178108215332
v -8.4074592590332031 -40.987705230712891 7.0648002624511719
v -8.4074592590332031 -40.891826629638672 6.9402341842651367
v -8.3320817947387695 -40.891826629638672 7.0648002624511719
v -1.9650774002075195 -10.291825294494629 1.2648000717163086
v 9.1925411224365234 -6.8918251991271973 9.3234634399414062
v 0.067028895020484924 41.308174133300781 3.6648001670837402
v 0.19254128634929657 41.308174133300781 3.5155987739562988
v -1.6810412406921387 14.708174705505371 4.4647998809814453
v 3.9925413131713867 -4.9562926292419434 -2.3351998329162598
v 3.9925413131713867 -4.8918251991271973 -2.3396131992340088
v 4.1925411224365234 -4.8918251991271973 -2.4077210426330566
v -18.206937789916992 -42.691825866699219 0.46480008959770203
v -18.00745964050293 -42.691825866699219 0.41801455616950989
v -5.5876584053039551 -16.491825103759766 5.864799976348877
v -5.5478463172912598 -16.491825103759766 5.6648001670837402
v -8.3112821578979492 -40.691825866699219 6.864799976348877
v 9.1925411224365234 -6.741051197052002 9.4647998809814453
v -8.20745849609375 -40.729984283447266 7.0648002624511719
v -1.8406078815460205 14.908175468444824 4.6648001670837402
v -1.807458758354187 14.908175468444824 4.6320695877075195
v -8.20745849609375 -40.691825866699219 7.0276799201965332
v -4.8074588775634766 -31.491825103759766 2.6967389583587646
v -1.9700361490249634 -10.091825485229492 1.2648000717163086
v -8.4074592590332031 -40.833515167236328 6.864799976348877
v 4.3925414085388184 -4.8918251991271973 -2.4461667537689209
v -5.5414748191833496 -16.291824340820313 5.864799976348877
v -5.4994926452636719 -16.291824340820313 5.6648001670837402
v -8.1760082244873047 -40.691825866699219 7.0648002624511719
v -1.6786712408065796 14.908175468444824 4.4647998809814453
v -1.9508603811264038 -9.8918247222900391 1.2648000717163086
v 4.1925411224365234 -4.6918249130249023 -2.4014461040496826
v 3.9925413131713867 -4.6918249130249023 -2.3453476428985596
v 9.5639362335205078 -6.8918251991271973 8.8648004531860352
v 9.6983966827392578 -6.7405834197998047 8.9410228729248047
v -4.6074585914611816 -31.691825866699219 2.8740153312683105
v 0.4657173752784729 40.908176422119141 3.2648000717163086
v -18.00745964050293 -42.590164184570313 0.46480008959770203
v 4.3925414085388184 -4.6918249130249023 -2.4479713439941406
v -8.20745849609375 -40.891826629638672 7.2264533042907715
v -8.20745849609375 -40.920551300048828 7.2648000717163086
v -5.5438098907470703 -16.291824340820313 6.0648002624511719
v -4.6074585914611816 -31.491825103759766 2.7956080436706543
v 9.4267950057983398 -6.9196925163269043 9.0354013442993164
v 0.50119918584823608 41.108173370361328 3.2648000717163086
v -4.4801540374755859 -31.491825103759766 2.8648002147674561
v -1.9242502450942993 -9.6918249130249023 1.2648000717163086
v 0.5260627269744873 41.308174133300781 3.2648000717163086
v 3.8976404666900635 -4.2918252944946289 -2.3351998329162598
v 3.9925413131713867 -4.2918252944946289 -2.3636026382446289
v 3.9925413131713867 -4.4918251037597656 -2.3460361957550049
v 9.3925409317016602 -7.091825008392334 8.8473281860351562
v -8.0074586868286133 -40.691825866699219 7.2886691093444824
v -1.8890699148178101 -9.4918251037597656 1.2648000717163086
v 4.1925411224365234 -4.4918251037597656 -2.3988173007965088
v -5.5148200988769531 -16.091825485229492 5.864799976348877
v -5.4489855766296387 -16.091825485229492 5.6648001670837402
v -17.866006851196289 -43.691825866699219 0.46480008959770203
v -8.20745849609375 -40.533229827880859 6.864799976348877
v 4.3925414085388184 -4.4918251037597656 -2.4463491439819336
v 0.26045921444892883 41.508174896240234 3.4648001194000244
v 0.39254128932952881 41.508174896240234 3.3652234077453613
v -1.807458758354187 -9.2918252944946289 1.2618502378463745
v -5.4490680694580078 -15.891825675964355 5.864799976348877
v -5.4074587821960449 -15.891825675964355 5.7215218544006348
v -5.4074587821960449 -15.959041595458984 5.6648001670837402
v 4.1925411224365234 -4.2918252944946289 -2.4095852375030518
v -8.0074586868286133 -40.491825103759766 7.0934004783630371
v 0.31269285082817078 41.708175659179688 3.4648001194000244
v 0.39254128932952881 41.708175659179688 3.4020652770996094
v -17.807458877563477 -43.63629150390625 0.46480008959770203
v -8.1792182922363281 -40.491825103759766 6.864799976348877
v -17.807458877563477 -43.491825103759766 0.41254174709320068
v -5.3876104354858398 -15.891825675964355 5.6648001670837402
v 9.3835258483886719 -7.091825008392334 8.8648004531860352
v -1.807458758354187 15.050811767578125 4.6648001670837402
v 4.3925414085388184 -4.2918252944946289 -2.4551212787628174
v -1.807458758354187 -9.0918254852294922 1.2802032232284546
v -17.653173446655273 -43.491825103759766 0.46480008959770203
v 0.10399648547172546 41.508174896240234 3.6648001670837402
v 0.19254128634929657 41.508174896240234 3.5420906543731689
v -5.5161733627319336 -16.091825485229492 6.0648002624511719
v -1.7678341865539551 -9.0918254852294922 1.2648000717163086
v -8.0074586868286133 -40.455837249755859 7.0648002624511719
v -8.0074586868286133 -40.291824340820313 6.8982205390930176
v -8.0074586868286133 -40.266750335693359 6.864799976348877
v -1.7962974309921265 15.108175277709961 4.6648001670837402
v -1.6495075225830078 15.108175277709961 4.4647998809814453
v -5.4685912132263184 -15.891825675964355 6.0648002624511719
v 0.14228467643260956 41.708175659179688 3.6648001670837402
v 0.19254128634929657 41.708175659179688 3.5979974269866943
v -17.807458877563477 -43.291824340820312 0.3873133659362793
v 9.1925411224365234 -7.091825008392334 9.1247215270996094
v -1.7772624492645264 15.308175086975098 4.6648001670837402
v -1.6074587106704712 15.308175086975098 4.4334554672241211
v 9.259552001953125 -7.2918252944946289 8.8648004531860352
v 9.2570400238037109 -7.2251834869384766 8.9297800064086914
v -5.4074587821960449 -15.780774116516113 5.864799976348877
v -17.607458114624023 -43.434944152832031 0.46480008959770203
v -17.607458114624023 -43.291824340820312 0.43233081698417664
v -5.3775496482849121 -15.691824913024902 5.864799976348877
v -5.3161129951477051 -15.691824913024902 5.6648001670837402
v -7.8948860168457031 -40.291824340820313 7.0648002624511719
v -8.3103809356689453 -29.891824722290039 2.4648001194000244
v -8.20745849609375 -29.891824722290039 2.504873514175415
v -8.259638786315918 -30.091825485229492 2.4648001194000244
v -8.20745849609375 -30.106925964355469 2.4648001194000244
v 3.8526279926300049 -4.091825008392334 -2.3351998329162598
v 3.9925413131713867 -4.091825008392334 -2.3794374465942383
v -17.807458877563477 -43.091823577880859 0.38031834363937378
v 0.35082978010177612 41.908176422119141 3.4648001194000244
v 0.39254128932952881 41.908176422119141 3.4251666069030762
v -7.8725399971008301 -40.491825103759766 7.2648000717163086
v -5.3416695594787598 -15.491825103759766 5.864799976348877
v -5.2696981430053711 -15.491825103759766 5.6648001670837402
v 3.8254339694976807 -3.8918251991271973 -2.3351998329162598
v 3.9925413131713867 -3.8918251991271973 -2.3915431499481201
v -17.607458114624023 -43.091823577880859 0.41159218549728394
v -8.1613731384277344 -30.091825485229492 2.4648001194000244
v -8.0074586868286133 -29.994329452514648 2.4648001194000244
v 0.35917061567306519 42.108173370361328 3.4648001194000244
v 0.39254128932952881 42.108173370361328 3.431837797164917
v -8.0074586868286133 -29.891824722290039 2.5108566284179687
v -1.9718971252441406 15.308175086975098 4.864799976348877
v -1.807458758354187 15.308175086975098 4.6996846199035645
v -2.0074586868286133 15.175286293029785 4.864799976348877
v -17.490039825439453 -43.291824340820312 0.46480008959770203
v 9.0641651153564453 -7.091825008392334 9.2648000717163086
v -7.8074588775634766 -40.397136688232422 7.2648000717163086
v 0.19254128634929657 41.905975341796875 3.6648001670837402
v 4.1925411224365234 -4.091825008392334 -2.4151997566223145
v -5.4074587821960449 -15.691824913024902 6.0390276908874512
v -1.807458758354187 -8.8918247222900391 1.2993698120117187
v -7.8074588775634766 -40.291824340820313 7.1755542755126953
v -7.9479355812072754 -29.891824722290039 2.4648001194000244
v 8.9925413131713867 -7.1908435821533203 9.2648000717163086
v 9.0535449981689453 -7.2964611053466797 9.1305036544799805
v -7.7370119094848633 -40.291824340820313 7.2648000717163086
v 4.3925414085388184 -4.091825008392334 -2.4609034061431885
v -17.407459259033203 -43.197463989257813 0.46480008959770203
v 0.19305990636348724 41.908176422119141 3.6648001670837402
v -17.407459259033203 -43.091823577880859 0.44363889098167419
v -1.7277172803878784 -8.8918247222900391 1.2648000717163086
v -17.325374603271484 -43.091823577880859 0.46480008959770203
v -1.7682408094406128 15.508174896240234 4.6648001670837402
v -1.6074587106704712 15.508174896240234 4.4472250938415527
v 4.1925411224365234 -3.8918251991271973 -2.4245092868804932
v -1.807458758354187 -8.6918249130249023 1.3289928436279297
v 0.22917085886001587 42.108173370361328 3.6648001670837402
v -5.3710341453552246 -15.491825103759766 6.0648002624511719
v 4.3925414085388184 -3.8918251991271973 -2.479327917098999
v -17.807458877563477 -42.891826629638672 0.37917423248291016
v -1.647613525390625 -8.6918249130249023 1.2648000717163086
v -1.7531557083129883 15.708174705505371 4.6648001670837402
v -1.6041587591171265 15.708174705505371 4.4647998809814453
v -1.6074587106704712 15.652312278747559 4.4647998809814453
v 8.8383693695068359 -7.4918251037597656 9.2648000717163086
v 0.54583972692489624 41.508174896240234 3.2648000717163086
v -17.607458114624023 -42.891826629638672 0.40874466300010681
v 3.8261337280273437 -3.6918251514434814 -2.3351998329162598
v 3.9925413131713867 -3.6918251514434814 -2.3968520164489746
v -1.9562491178512573 15.508174896240234 4.864799976348877
v -1.807458758354187 15.508174896240234 4.7080717086791992
v 0.59254127740859985 41.708175659179688 3.2417089939117432
v -7.8708887100219727 -40.091823577880859 6.864799976348877
v -7.8074588775634766 -40.091823577880859 6.9716711044311523
v -7.8074588775634766 -40.173946380615234 7.0648002624511719
v -17.807458877563477 -42.691825866699219 0.40650215744972229
v -1.807458758354187 -8.4918251037597656 1.3536304235458374
v 3.8667771816253662 -3.4918251037597656 -2.3351998329162598
v 3.9925413131713867 -3.4918251037597656 -2.383650541305542
v -7.7481698989868164 -40.091823577880859 7.0648002624511719
v -17.607458114624023 -42.691825866699219 0.43301895260810852
v 0.59254127740859985 41.908176422119141 3.2553253173828125
v -7.8074588775634766 -40.000522613525391 6.864799976348877
v -1.9500608444213867 15.708174705505371 4.864799976348877
v -1.807458758354187 15.708174705505371 4.7222113609313965
v 4.1925411224365234 -3.6918251514434814 -2.445681095123291
v -8.3140649795532227 -29.691825866699219 2.4648001194000244
v -8.20745849609375 -29.691825866699219 2.5196249485015869
v -1.6074587106704712 -8.5922126770019531 1.2648000717163086
v -1.5801159143447876 -8.4918251037597656 1.2648000717163086
v -17.407459259033203 -42.891826629638672 0.43284502625465393
v -7.7369565963745117 -39.891826629638672 6.864799976348877
v -7.6140661239624023 -39.891826629638672 7.0648002624511719
v 4.3925414085388184 -3.6918251514434814 -2.4928758144378662
v 0.59254127740859985 42.0208740234375 3.2648000717163086
v -8.0074586868286133 -29.691825866699219 2.5568840503692627
v 0.60327744483947754 42.108173370361328 3.2648000717163086
v -1.9495314359664917 -8.2918252944946289 1.4648001194000244
v -1.807458758354187 -8.2918252944946289 1.3736153841018677
v 8.933955192565918 -7.2918252944946289 9.2648000717163086
v -17.20745849609375 -42.898204803466797 0.46480008959770203
v 4.1925411224365234 -3.4918251037597656 -2.4450385570526123
v 8.79254150390625 -7.6039538383483887 9.2648000717163086
v -8.3342752456665039 -29.491825103759766 2.4648001194000244
v -8.20745849609375 -29.491825103759766 2.5350406169891357
v -1.6074587106704712 -8.2918252944946289 1.2933218479156494
v -17.407459259033203 -42.691825866699219 0.45349815487861633
v 4.3925414085388184 -3.4918251037597656 -2.4882879257202148
v -8.0074586868286133 -29.491825103759766 2.5797016620635986
v -7.6074585914611816 -40.115943908691406 7.2648000717163086
v 8.79254150390625 -7.8918251991271973 9.1044092178344727
v -17.178380966186523 -42.691825866699219 0.46480008959770203
v 8.760197639465332 -7.6918253898620605 9.2648000717163086
v 8.7574987411499023 -7.7698574066162109 9.2247028350830078
v -7.8645381927490234 -29.691825866699219 2.4648001194000244
v 8.6847162246704102 -7.8918251991271973 9.2648000717163086
v -1.72365403175354 15.908175468444824 4.6648001670837402
v -1.5982749462127686 15.908175468444824 4.4647998809814453
v 8.79254150390625 -8.2918252944946289 8.9057683944702148
v -1.5540487766265869 -8.2918252944946289 1.2648000717163086
v -1.7173292636871338 16.108175277709961 4.6648001670837402
v -1.6002941131591797 16.108175277709961 4.4647998809814453
v -7.8074588775634766 -29.514303207397461 2.4648001194000244
v -7.8074588775634766 -29.491825103759766 2.4714243412017822
v -7.6074585914611816 -39.694244384765625 6.864799976348877
v 3.8851208686828613 -3.2918250560760498 -2.3351998329162598
v 3.9925413131713867 -3.2918250560760498 -2.3745579719543457
v 8.5925416946411133 -8.0918254852294922 9.2699737548828125
v 8.657526969909668 -8.0929031372070312 9.1782293319702148
v -1.9072449207305908 15.908175468444824 4.864799976348877
v -1.807458758354187 15.908175468444824 4.7687201499938965
v 8.4870004653930664 -8.2918252944946289 9.2648000717163086
v 8.5925416946411133 -8.0982952117919922 9.2648000717163086
v 3.8819940090179443 -3.0918252468109131 -2.3351998329162598
v 3.9925413131713867 -3.0918252468109131 -2.3756275177001953
v 2.7680504322052002 40.108173370361328 3.2648000717163086
v 2.7925412654876709 40.108173370361328 3.3021981716156006
v 2.7925412654876709 39.898952484130859 3.2648000717163086
v -8.20745849609375 -29.291826248168945 2.5884091854095459
v 4.1925411224365234 -3.2918250560760498 -2.4339396953582764
v -1.8657299280166626 16.108175277709961 4.864799976348877
v -1.807458758354187 16.108175277709961 4.7976608276367187
v -5.2962875366210938 -15.291825294494629 5.864799976348877
v -5.2347369194030762 -15.291825294494629 5.6648001670837402
v -1.9247819185256958 -8.0918254852294922 1.4648001194000244
v -1.807458758354187 -8.0918254852294922 1.3964551687240601
v 9.0077972412109375 10.197595596313477 11.846980094909668
v -7.4451861381530762 -39.891826629638672 7.2648000717163086
v -8.0074586868286133 -29.291826248168945 2.6222569942474365
v 4.3925414085388184 -3.2918250560760498 -2.4874157905578613
v -1.6074587106704712 -8.0918254852294922 1.3084925413131714
v 2.739048957824707 40.308174133300781 3.2648000717163086
v 2.7925412654876709 40.308174133300781 3.3453943729400635
v -17.807458877563477 -42.503810882568359 0.46480008959770203
v -5.2504949569702148 -15.091825485229492 5.864799976348877
v -5.2074589729309082 -15.091825485229492 5.7433304786682129
v -5.2074589729309082 -15.197239875793457 5.6648001670837402
v -8.20745849609375 -29.091825485229492 2.6449594497680664
v 4.1925411224365234 -3.0918252468109131 -2.4347226619720459
v 8.79254150390625 10.137331962585449 11.664800643920898
v 8.8840751647949219 10.108175277709961 11.664800643920898
v -7.4488940238952637 -39.691825866699219 7.0648002624511719
v -1.9124118089675903 -7.8918251991271973 1.4648001194000244
v -1.807458758354187 -7.8918251991271973 1.4037113189697266
v 9.1925411224365234 10.108175277709961 11.757878303527832
v -17.607458114624023 -42.512718200683594 0.46480008959770203
v 2.7104332447052002 40.508174896240234 3.2648000717163086
v 2.7925412654876709 40.508174896240234 3.3965692520141602
v -5.3184809684753418 -15.291825294494629 6.0648002624511719
v 4.3925414085388184 -3.0918252468109131 -2.4969601631164551
v 9.1925411224365234 10.178677558898926 11.864800453186035
v -1.6074587106704712 -7.8918251991271973 1.3267178535461426
v -8.0074586868286133 -29.171833038330078 2.6648001670837402
v -8.1704778671264648 -29.091825485229492 2.6648001670837402
v -7.4415035247802734 -39.491825103759766 6.864799976348877
v -17.407459259033203 -42.622409820556641 0.46480008959770203
v -7.4074587821960449 -39.491825103759766 6.9080185890197754
v 2.9418656826019287 39.108173370361328 3.2648000717163086
v 2.9925413131713867 39.108173370361328 3.4118678569793701
v -7.4074587821960449 -39.644985198974609 7.0648002624511719
v -5.2781848907470703 -15.091825485229492 6.0648002624511719
v 3.8982524871826172 -2.8918251991271973 -2.3351998329162598
v 3.9925413131713867 -2.8918251991271973 -2.3743221759796143
v -8.0074586868286133 -29.091825485229492 2.6974499225616455
v -1.7153911590576172 16.308174133300781 4.6648001670837402
v -1.6074587106704712 16.308174133300781 4.5106992721557617
v -7.2651934623718262 -39.491825103759766 7.0648002624511719
v -17.20745849609375 -42.664260864257813 0.46480008959770203
v 3.0081856250762939 39.108173370361328 3.4648001194000244
v 3.917020320892334 -2.6918251514434814 -2.3351998329162598
v 3.9925413131713867 -2.6918251514434814 -2.3677208423614502
v -7.8074588775634766 -29.291826248168945 2.5377373695373535
v -5.2074589729309082 -14.901056289672852 5.864799976348877
v -1.6666938066482544 16.508174896240234 4.6648001670837402
v -1.6074587106704712 16.508174896240234 4.581871509552002
v 2.9187016487121582 39.308174133300781 3.2648000717163086
v 3.0014376640319824 39.308174133300781 3.4648001194000244
v -1.5361238718032837 -8.0918254852294922 1.2648000717163086
v -7.4074587821960449 -39.842952728271484 7.2648000717163086
v 8.3925409317016602 -8.4522237777709961 9.2648000717163086
v -7.4074587821960449 -39.691825866699219 7.1130876541137695
v -7.7482109069824219 -29.291826248168945 2.4648001194000244
v -1.8474079370498657 16.308174133300781 4.864799976348877
v -1.807458758354187 16.308174133300781 4.8064827919006348
v 4.1925411224365234 -2.8918251991271973 -2.432992696762085
v -5.2531318664550781 -14.891825675964355 6.0648002624511719
v -5.2074589729309082 -14.891825675964355 5.8723058700561523
v 8.3925409317016602 -8.6918249130249023 9.1044130325317383
v -7.276914119720459 -39.691825866699219 7.2648000717163086
v -1.4994893074035645 -7.8918251991271973 1.2648000717163086
v 4.3925414085388184 -2.8918251991271973 -2.4962658882141113
v -7.8503928184509277 -29.091825485229492 2.6648001670837402
v -7.8074588775634766 -29.091825485229492 2.6429693698883057
v 3.0783782005310059 39.108173370361328 3.6648001670837402
v -5.2242245674133301 -14.691824913024902 6.0648002624511719
v -5.2074589729309082 -14.691824913024902 6.0101137161254883
v 8.5525417327880859 10.3271484375 11.864800453186035
v -1.807458758354187 16.508174896240234 4.8571434020996094
v -1.928186297416687 -7.6918253898620605 1.4648001194000244
v -1.807458758354187 -7.6918253898620605 1.3927057981491089
v 4.1925411224365234 -2.6918251514434814 -2.4265658855438232
v -7.6846628189086914 -29.091825485229492 2.4648001194000244
v -16.499902725219727 -41.891826629638672 0.46480008959770203
v -16.407459259033203 -41.891826629638672 0.43678721785545349
v -16.407459259033203 -42.021167755126953 0.46480008959770203
v 3.0763688087463379 39.308174133300781 3.6648001670837402
v -7.2074589729309082 -39.618122100830078 7.2648000717163086
v -7.2074589729309082 -39.491825103759766 7.1239395141601562
v -1.6074587106704712 -7.6918253898620605 1.3154056072235107
v 4.3925414085388184 -2.6918251514434814 -2.4806606769561768
v -5.2074589729309082 -14.621756553649902 6.0648002624511719
v 8.3925409317016602 10.375750541687012 11.864800453186035
v -1.5742077827453613 16.308174133300781 4.4647998809814453
v -7.0793027877807617 -39.491825103759766 7.2648000717163086
v -1.9420530796051025 -7.4918251037597656 1.4648001194000244
v -1.807458758354187 -7.4918251037597656 1.3874872922897339
v 2.9925413131713867 39.436489105224609 3.4648001194000244
v 2.8792264461517334 39.508174896240234 3.2648000717163086
v 2.9925413131713867 39.508174896240234 3.4798688888549805
v -1.5330978631973267 16.508174896240234 4.4647998809814453
v -1.6074587106704712 -7.4918251037597656 1.2922697067260742
v 8.3925409317016602 10.341444969177246 11.664800643920898
v -16.605243682861328 -41.691825866699219 0.46480008959770203
v -16.407459259033203 -41.691825866699219 0.38612431287765503
v 2.9526448249816895 39.708175659179688 3.4648001194000244
v 2.8327853679656982 39.708175659179688 3.2648000717163086
v 3.9170944690704346 -2.4918251037597656 -2.3351998329162598
v 3.9925413131713867 -2.4918251037597656 -2.3685874938964844
v -5.1733584403991699 -15.091825485229492 5.6648001670837402
v -8.20745849609375 -28.995773315429688 2.6648001670837402
v -7.4074587821960449 -39.445358276367188 6.864799976348877
v -8.2424860000610352 -28.891824722290039 2.6648001670837402
v 3.9366159439086914 -2.2918250560760498 -2.3351998329162598
v 3.9925413131713867 -2.2918250560760498 -2.3601832389831543
v -16.607458114624023 -41.681663513183594 0.46480008959770203
v -16.607458114624023 -41.491825103759766 0.45660275220870972
v -1.5093029737472534 -7.6918253898620605 1.2648000717163086
v -16.407459259033203 -41.491825103759766 0.36481264233589172
v -7.2949528694152832 -39.291824340820312 6.864799976348877
v 3.0673303604125977 39.508174896240234 3.6648001670837402
v -7.2074589729309082 -39.291824340820312 6.9519577026367187
v 4.1925411224365234 -2.4918251037597656 -2.4265797138214111
v -7.2074589729309082 -39.432582855224609 7.0648002624511719
v 8.3714513778686523 -8.4918251037597656 9.2648000717163086
v 8.3611965179443359 -8.5819244384765625 9.2247037887573242
v -5.1128287315368652 -14.891825675964355 5.6648001670837402
v -1.558773398399353 -7.4918251037597656 1.2648000717163086
v -7.2074589729309082 -39.167324066162109 6.864799976348877
v -8.20745849609375 -28.891824722290039 2.6896171569824219
v 2.9925413131713867 39.708175659179688 3.5592739582061768
v 8.79254150390625 10.108175277709961 11.623275756835937
v 4.3925414085388184 -2.4918251037597656 -2.4792282581329346
v 8.2882518768310547 -8.6918249130249023 9.2648000717163086
v -5.1500921249389648 -14.691824913024902 5.864799976348877
v -5.0632452964782715 -14.691824913024902 5.6648001670837402
v -1.6305172443389893 16.708175659179688 4.6648001670837402
v -1.6074587106704712 16.708175659179688 4.620415210723877
v 3.0309207439422607 39.708175659179688 3.6648001670837402
v -8.0074586868286133 -28.891824722290039 2.7824592590332031
v -16.407459259033203 -41.291824340820312 0.35591691732406616
v -16.607458114624023 -41.291824340820312 0.46207150816917419
v 4.1925411224365234 -2.2918250560760498 -2.421757698059082
v -7.0552449226379395 -39.291824340820312 7.0648002624511719
v 8.5869417190551758 10.151912689208984 11.537748336791992
v -1.6074587106704712 16.908174514770508 4.6344723701477051
v 8.3925409317016602 10.108175277709961 11.316357612609863
v 8.5589437484741211 10.108175277709961 11.464799880981445
v 8.5925416946411133 10.086729049682617 11.464799880981445
v -8.20745849609375 -28.691825866699219 2.7724919319152832
v 4.3925414085388184 -2.2918250560760498 -2.4792275428771973
v 2.9154753684997559 39.908176422119141 3.4648001194000244
v -7.0074586868286133 -39.23724365234375 7.0648002624511719
v -7.0074586868286133 -39.091823577880859 6.9810199737548828
v -7.1494407653808594 -39.091823577880859 6.864799976348877
v -16.407459259033203 -41.091823577880859 0.3452313244342804
v -16.607458114624023 -41.091823577880859 0.45101681351661682
v -1.7700525522232056 16.708175659179688 4.864799976348877
v -8.0074586868286133 -28.74603271484375 2.8648002147674561
v -8.0789031982421875 -28.691825866699219 2.8648002147674561
v 8.2340478897094727 -8.8918247222900391 9.2648000717163086
v 8.2905092239379883 -8.9370203018188477 9.1276016235351562
v -6.9082241058349609 -39.091823577880859 7.0648002624511719
v 2.889573335647583 40.108173370361328 3.4648001194000244
v 3.9925413131713867 -2.091825008392334 -2.3384232521057129
v -1.9127147197723389 -7.2918252944946289 1.4648001194000244
v -1.807458758354187 -7.2918252944946289 1.3997079133987427
v -5.0979189872741699 -14.491825103759766 5.864799976348877
v -5.0186014175415039 -14.491825103759766 5.6648001670837402
v -1.7297009229660034 16.908174514770508 4.864799976348877
v -7.8074588775634766 -29.053699493408203 2.6648001670837402
v -16.356573104858398 -42.091823577880859 0.46480008959770203
v -16.20745849609375 -42.091823577880859 0.44168120622634888
v -16.20745849609375 -42.191761016845703 0.46480008959770203
v 2.9925413131713867 39.857273101806641 3.6648001670837402
v -1.6074587106704712 -7.2918252944946289 1.2950809001922607
v 2.9790244102478027 39.908176422119141 3.6648001670837402
v -7.0074586868286133 -39.423641204833984 7.2648000717163086
v -7.0074586868286133 -39.291824340820312 7.1049971580505371
v -1.5297256708145142 16.708175659179688 4.4647998809814453
v 4.1925411224365234 -2.091825008392334 -2.3995692729949951
v -5.0298571586608887 -14.291825294494629 5.864799976348877
v -5.0074586868286133 -14.291825294494629 5.8000612258911133
v -5.0074586868286133 -14.450831413269043 5.6648001670837402
v -16.00745964050293 -42.137931823730469 0.46480008959770203
v -7.7122883796691895 -28.891824722290039 2.6648001670837402
v -7.624183177947998 -28.891824722290039 2.4648001194000244
v -16.00745964050293 -42.091823577880859 0.44796338677406311
v -6.9079318046569824 -39.291824340820312 7.2648000717163086
v -1.8749213218688965 -7.091825008392334 1.4648001194000244
v -1.807458758354187 -7.091825008392334 1.414743185043335
v -4.9673871994018555 -14.291825294494629 5.6648001670837402
v -1.5213717222213745 16.908174514770508 4.4647998809814453
v 4.3925414085388184 -2.091825008392334 -2.4628348350524902
v 2.9393517971038818 40.108173370361328 3.6648001670837402
v -16.20745849609375 -41.891826629638672 0.3805784285068512
v -7.6074585914611816 -28.666606903076172 2.6648001670837402
v -7.6074585914611816 -28.691825866699219 2.6328842639923096
v -1.6074587106704712 -7.1254830360412598 1.2648000717163086
v -5.1655621528625488 -14.491825103759766 6.0648002624511719
v -7.6074585914611816 -28.835941314697266 2.4648001194000244
v 4.0346775054931641 -1.8918250799179077 -2.3351998329162598
v 4.1925411224365234 -1.8918250799179077 -2.3871068954467773
v -16.00745964050293 -41.891826629638672 0.37962198257446289
v 8.1925411224365234 -9.0752849578857422 9.2648000717163086
v -6.8074588775634766 -39.091823577880859 7.2342910766601562
v 2.8632521629333496 40.308174133300781 3.4648001194000244
v -6.8074588775634766 -39.108924865722656 7.2648000717163086
v -5.0731668472290039 -14.291825294494629 6.0648002624511719
v -1.7105156183242798 17.108175277709961 4.864799976348877
v -1.6018123626708984 17.108175277709961 4.6648001670837402
v -1.6074587106704712 17.052295684814453 4.6648001670837402
v -7.8074588775634766 -28.891824722290039 2.7505595684051514
v 4.3925414085388184 -1.8918250799179077 -2.4526307582855225
v -15.862049102783203 -42.091823577880859 0.46480008959770203
v 2.8323383331298828 40.508174896240234 3.4648001194000244
v -7.0074586868286133 -38.917366027832031 6.864799976348877
v -1.6890921592712402 17.308174133300781 4.864799976348877
v -1.6074587106704712 17.308174133300781 4.7045459747314453
v -5.0074586868286133 -14.223504066467285 5.864799976348877
v 2.9115629196166992 40.308174133300781 3.6648001670837402
v -15.807458877563477 -41.891826629638672 0.39229416847229004
v -1.5639150142669678 -7.2918252944946289 1.2648000717163086
v -15.807458877563477 -42.091823577880859 0.47386059165000916
v -7.8074588775634766 -28.731405258178711 2.8648002147674561
v -6.8074588775634766 -38.942352294921875 7.0648002624511719
v -6.8074588775634766 -38.891826629638672 7.0256052017211914
v 2.8845922946929932 40.508174896240234 3.6648001670837402
v -7.0074586868286133 -38.891826629638672 6.8411178588867187
v -1.5079625844955444 17.108175277709961 4.4647998809814453
v -4.9750103950500488 -14.091825485229492 5.864799976348877
v -4.942202091217041 -14.091825485229492 5.6648001670837402
v -15.60745906829834 -42.026092529296875 0.46480008959770203
v -15.60745906829834 -41.891826629638672 0.39584818482398987
v -6.8074588775634766 -38.701892852783203 6.864799976348877
v -7.7684464454650879 -28.691825866699219 2.8648002147674561
v 4.0638551712036133 -1.6918251514434814 -2.3351998329162598
v 4.1925411224365234 -1.6918251514434814 -2.3826711177825928
v -1.5898171663284302 17.308174133300781 4.6648001670837402
v -1.5017441511154175 17.308174133300781 4.4647998809814453
v -4.9564709663391113 -13.891825675964355 5.864799976348877
v -4.9323587417602539 -13.891825675964355 5.6648001670837402
v -1.8874433040618896 -6.8918251991271973 1.4648001194000244
v -1.807458758354187 -6.8918251991271973 1.3923845291137695
v 7.9925413131713867 10.838945388793945 11.664800643920898
v 8.0332365036010742 10.708174705505371 11.664800643920898
v 8.0287961959838867 10.658035278320313 11.543154716491699
v 4.3925414085388184 -1.6918251514434814 -2.4450356960296631
v -5.0074586868286133 -14.130570411682129 6.0648002624511719
v -1.6921921968460083 -6.8918251991271973 1.2648000717163086
v 2.6748721599578857 40.708175659179688 3.2648000717163086
v 2.7972309589385986 40.708175659179688 3.4648001194000244
v -15.407459259033203 -41.949550628662109 0.46480008959770203
v -15.407459259033203 -41.891826629638672 0.41955256462097168
v 7.9925413131713867 10.708174705505371 11.502629280090332
v 4.0687355995178223 -1.4918251037597656 -2.3351998329162598
v 4.1925411224365234 -1.4918251037597656 -2.377108097076416
v -8.20745849609375 -28.531816482543945 2.8648002147674561
v -8.2497882843017578 -28.491825103759766 2.8648002147674561
v -15.327027320861816 -41.891826629638672 0.46480008959770203
v -4.9964499473571777 -14.091825485229492 6.0648002624511719
v -1.9308913946151733 -6.6918253898620605 1.4648001194000244
v -1.807458758354187 -6.6918253898620605 1.349824070930481
v 7.9925413131713867 10.676566123962402 11.464799880981445
v 7.9925413131713867 10.508174896240234 11.297096252441406
v 2.7674953937530518 40.908176422119141 3.4648001194000244
v 4.3925414085388184 -1.4918251037597656 -2.4340763092041016
v 2.6255321502685547 40.908176422119141 3.2648000717163086
v -4.9857783317565918 -13.891825675964355 6.0648002624511719
v -1.7453281879425049 -6.6918253898620605 1.2648000717163086
v -16.139383316040039 -41.491825103759766 0.26480007171630859
v -16.00745964050293 -41.491825103759766 0.23927058279514313
v -16.00745964050293 -41.559413909912109 0.26480007171630859
v 2.7925412654876709 40.908176422119141 3.5300877094268799
v -16.20745849609375 -41.691825866699219 0.32184678316116333
v -1.6498143672943115 17.508174896240234 4.864799976348877
v -1.6074587106704712 17.508174896240234 4.7637090682983398
v 4.1173563003540039 -1.2918251752853394 -2.3351998329162598
v 4.1925411224365234 -1.2918251752853394 -2.3594064712524414
v 8.1693744659423828 10.508174896240234 11.664800643920898
v 8.2010927200317383 10.344932556152344 11.407450675964355
v -16.00745964050293 -41.691825866699219 0.31558820605278015
v -1.6289960145950317 17.708175659179688 4.864799976348877
v -1.6074587106704712 17.708175659179688 4.8187441825866699
v 4.3925414085388184 -1.2918251752853394 -2.4147911071777344
v -6.7756471633911133 -38.891826629638672 7.0648002624511719
v 2.7421305179595947 41.108173370361328 3.4648001194000244
v -7.6515297889709473 -28.491825103759766 2.8648002147674561
v -7.6074585914611816 -28.491825103759766 2.7957475185394287
v 2.5925412178039551 41.082004547119141 3.2648000717163086
v -16.20745849609375 -41.491825103759766 0.28191295266151428
v 7.9925413131713867 10.476407051086426 11.264800071716309
v 4.1925411224365234 -1.1573293209075928 -2.3351998329162598
v -1.5657080411911011 17.508174896240234 4.6648001670837402
v -1.465050220489502 17.508174896240234 4.4647998809814453
v -7.6074585914611816 -28.391958236694336 2.8648002147674561
v 2.5430378913879395 41.308174133300781 3.2648000717163086
v 2.5925412178039551 41.308174133300781 3.3170642852783203
v -6.6211681365966797 -38.691825866699219 7.0648002624511719
v 8.145869255065918 10.308175086975098 11.264800071716309
v -6.7974886894226074 -38.691825866699219 6.864799976348877
v -4.9296398162841797 -13.691824913024902 5.864799976348877
v -4.9182372093200684 -13.691824913024902 5.6648001670837402
v -1.5336929559707642 17.708175659179688 4.6648001670837402
v -1.4074587821960449 17.708175659179688 4.440223217010498
v 4.2215299606323242 -1.0918251276016235 -2.3351998329162598
v 4.3925414085388184 -1.0918251276016235 -2.3943498134613037
v -7.56573486328125 -28.691825866699219 2.4648001194000244
v -1.7974050045013428 -6.4918251037597656 1.2648000717163086
v 2.709179162979126 41.308174133300781 3.4648001194000244
v -4.8949933052062988 -13.491825103759766 5.864799976348877
v -4.8969759941101074 -13.491825103759766 5.6648001670837402
v -6.7068901062011719 -38.891826629638672 7.2648000717163086
v -15.807458877563477 -41.491825103759766 0.21882408857345581
v -15.807458877563477 -41.583690643310547 0.26480007171630859
v 2.7925412654876709 41.108173370361328 3.5959599018096924
v 8.1925411224365234 10.25904655456543 11.264800071716309
v -4.9661474227905273 -13.691824913024902 6.0648002624511719
v -7.5465426445007324 -28.491825103759766 2.6648001670837402
v -7.5008468627929687 -28.491825103759766 2.4648001194000244
v -15.60745906829834 -41.491825103759766 0.18984995782375336
v -15.60745906829834 -41.633426666259766 0.26480007171630859
v -6.6074585914611816 -38.691825866699219 7.1119084358215332
v -6.6074585914611816 -38.725845336914063 7.2648000717163086
v -4.9305791854858398 -13.491825103759766 6.0648002624511719
v 2.7925412654876709 41.243644714355469 3.6648001670837402
v 2.78255295753479 41.308174133300781 3.6648001670837402
v 8.3393449783325195 10.108175277709961 11.264800071716309
v -1.831384539604187 -6.2918252944946289 1.2648000717163086
v -1.6074587106704712 17.908174514770508 4.8503198623657227
v -15.807458877563477 -41.691825866699219 0.31853720545768738
v -1.807458758354187 -6.4307622909545898 1.2648000717163086
v 4.2791938781738281 -0.89182513952255249 -2.3351998329162598
v 4.3925414085388184 -0.89182513952255249 -2.3721709251403809
v -6.5869908332824707 -38.691825866699219 7.2648000717163086
v -7.4829702377319336 -28.291826248168945 2.6648001670837402
v -7.4349775314331055 -28.291826248168945 2.4648001194000244
v -15.60745906829834 -41.691825866699219 0.29938879609107971
v -4.8631777763366699 -13.291825294494629 5.864799976348877
v -4.8599209785461426 -13.291825294494629 5.6648001670837402
v 4.327003002166748 -0.69182509183883667 -2.3351998329162598
v 4.3925414085388184 -0.69182509183883667 -2.3526356220245361
v 2.5154380798339844 41.508174896240234 3.2648000717163086
v 2.5925412178039551 41.508174896240234 3.3483760356903076
v -1.5027666091918945 17.908174514770508 4.6648001670837402
v -1.3969857692718506 17.908174514770508 4.4647998809814453
v -1.4074587821960449 17.814863204956055 4.4647998809814453
v 8.1186923980712891 -9.2918252944946289 9.2648000717163086
v 8.1301040649414062 -9.2918252944946289 9.1048002243041992
v -4.8409318923950195 -13.091825485229492 5.864799976348877
v -4.8413581848144531 -13.091825485229492 5.6648001670837402
v -6.6074585914611816 -38.491825103759766 6.8706459999084473
v -7.5677566528320313 -28.291826248168945 2.8648002147674561
v 8.0015411376953125 -9.4918251037597656 9.2648000717163086
v 4.3925414085388184 -0.55225706100463867 -2.3351998329162598
v 2.6826121807098389 41.508174896240234 3.4648001194000244
v -6.4916834831237793 -38.491825103759766 7.0648002624511719
v -4.9143509864807129 -13.291825294494629 6.0648002624511719
v 7.9951620101928711 -9.4955673217773437 9.0648002624511719
v 2.5358593463897705 41.708175659179688 3.2648000717163086
v 2.5925412178039551 41.708175659179688 3.3337833881378174
v 9.5925416946411133 9.9847259521484375 11.664800643920898
v 9.7671661376953125 9.9081745147705078 11.664800643920898
v 9.850341796875 9.8707180023193359 11.527714729309082
v -1.4873625040054321 18.108175277709961 4.6648001670837402
v -1.4074587821960449 18.108175277709961 4.5271129608154297
v -1.8561649322509766 -6.091825008392334 1.2648000717163086
v -4.8784999847412109 -13.091825485229492 6.0648002624511719
v 2.6792993545532227 41.708175659179688 3.4648001194000244
v -1.3716603517532349 18.108175277709961 4.4647998809814453
v -16.20745849609375 -41.344982147216797 0.26480007171630859
v -16.20745849609375 -41.291824340820312 0.26029255986213684
v -16.00745964050293 -41.291824340820312 0.19458384811878204
v -6.4074587821960449 -38.291824340820313 6.9197220802307129
v -6.4074587821960449 -38.359066009521484 7.0648002624511719
v -1.8806538581848145 -5.8918251991271973 1.2648000717163086
v -6.4340338706970215 -38.291824340820313 6.864799976348877
v 2.7564802169799805 41.508174896240234 3.6648001670837402
v 9.9925413131713867 9.9081745147705078 11.476096153259277
v 9.9925413131713867 9.7081747055053711 11.619733810424805
v 9.9381160736083984 9.7081747055053711 11.664800643920898
v 4.5925412178039551 -12.091825485229492 -2.4859445095062256
v 2.7399260997772217 41.708175659179688 3.6648001670837402
v -16.00745964050293 -41.091823577880859 0.19338271021842957
v -16.20745849609375 -41.091823577880859 0.25312736630439758
v -1.6051230430603027 18.108175277709961 4.864799976348877
v -1.6074587106704712 18.065391540527344 4.864799976348877
v -6.4832262992858887 -38.491825103759766 7.2648000717163086
v 4.79254150390625 -12.091825485229492 -2.4451127052307129
v -5.0752887725830078 -31.291826248168945 2.4648001194000244
v -5.0074586868286133 -31.291826248168945 2.497974157333374
v -5.2074589729309082 -31.45440673828125 2.4648001194000244
v -4.8286166191101074 -12.891825675964355 5.864799976348877
v -4.8074588775634766 -12.891825675964355 5.7149419784545898
v -4.8074588775634766 -12.941916465759277 5.6648001670837402
v 2.5729918479919434 41.908176422119141 3.2648000717163086
v 2.5925412178039551 41.908176422119141 3.2981431484222412
v 4.5925412178039551 -11.891825675964355 -2.4867093563079834
v -6.4074587821960449 -38.36181640625 7.2648000717163086
v -4.8074588775634766 -12.737344741821289 5.864799976348877
v 2.6784904003143311 41.908176422119141 3.4648001194000244
v -4.8074588775634766 -31.423128128051758 2.6648001670837402
v -4.8074588775634766 -31.291826248168945 2.6016061305999756
v -6.3698039054870605 -38.291824340820313 7.0648002624511719
v 4.79254150390625 -11.891825675964355 -2.4609799385070801
v -4.8465523719787598 -12.891825675964355 6.0648002624511719
v 9.3925409317016602 10.02149486541748 11.664800643920898
v 9.3925409317016602 9.9145641326904297 11.504799842834473
v -5.0074586868286133 -31.215808868408203 2.4648001194000244
v 2.5925412178039551 42.108173370361328 3.2917549610137939
v -2.0284590721130371 -5.6918253898620605 1.4648001194000244
v -2.0074586868286133 -5.6918253898620605 1.4302953481674194
v -6.3655085563659668 -38.291824340820313 7.2648000717163086
v 2.6643950939178467 42.108173370361328 3.4648001194000244
v -4.8253488540649414 -12.691824913024902 6.0648002624511719
v -4.8074588775634766 -12.691824913024902 5.9205417633056641
v 9.1925411224365234 10.041402816772461 11.664800643920898
v -2.0074586868286133 -5.4918251037597656 1.4376031160354614
v -15.807458877563477 -41.291824340820312 0.16143707931041718
v 4.9925413131713867 -12.185886383056641 -2.3351998329162598
v -4.8977470397949219 -31.091825485229492 2.4648001194000244
v -4.8074588775634766 -31.091825485229492 2.5098452568054199
v -6.4074587821960449 -38.258487701416016 6.864799976348877
v 4.9925413131713867 -12.091825485229492 -2.3577642440795898
v 2.7271881103515625 41.908176422119141 3.6648001670837402
v -4.7877168655395508 -12.891825675964355 5.6648001670837402
v -1.4813265800476074 18.308174133300781 4.6648001670837402
v -1.4074587821960449 18.308174133300781 4.5509400367736816
v -15.60745906829834 -41.291824340820312 0.15017440915107727
v 5.040717601776123 -12.091825485229492 -2.3351998329162598
v -2.1638965606689453 -5.6918253898620605 1.6648000478744507
v 2.7098746299743652 42.108173370361328 3.6648001670837402
v -6.279015064239502 -38.091823577880859 6.864799976348877
v -1.3461626768112183 18.308174133300781 4.4647998809814453
v -6.2296881675720215 -38.091823577880859 7.0648002624511719
v -4.7996978759765625 -12.691824913024902 5.864799976348877
v -4.6800341606140137 -12.691824913024902 5.6648001670837402
v -4.6962838172912598 -31.291826248168945 2.6648001670837402
v 4.9925413131713867 -11.891825675964355 -2.4037656784057617
v -15.807458877563477 -41.091823577880859 0.16128310561180115
v -2.1700265407562256 -5.4918251037597656 1.6648000478744507
v -1.4782866239547729 18.508174896240234 4.6648001670837402
v -1.4074587821960449 18.508174896240234 4.5514554977416992
v -6.2074589729309082 -38.024497985839844 6.864799976348877
v 9.6487636566162109 8.9081745147705078 12.064800262451172
v 9.5925416946411133 8.748173713684082 12.064800262451172
v 9.625575065612793 8.7126197814941406 11.855151176452637
v -15.60745906829834 -41.091823577880859 0.15865737199783325
v -4.6074585914611816 -31.180534362792969 2.6648001670837402
v -4.6074585914611816 -31.091825485229492 2.6258761882781982
v 5.1925411224365234 -11.917299270629883 -2.3351998329162598
v -1.3412891626358032 18.508174896240234 4.4647998809814453
v 9.6525468826293945 8.9081745147705078 11.864800453186035
v 9.6794700622558594 8.9081745147705078 11.664800643920898
v -6.0074586868286133 -37.895584106445313 7.0648002624511719
v 9.6372203826904297 8.7081747055053711 11.664800643920898
v -6.0037212371826172 -37.891826629638672 6.864799976348877
v 2.8589375019073486 40.708175659179688 3.6648001670837402
v -4.5383124351501465 -31.091825485229492 2.6648001670837402
v -4.8161172866821289 -12.491825103759766 6.0648002624511719
v -4.8074588775634766 -12.491825103759766 6.006232738494873
v -1.5922363996505737 18.308174133300781 4.864799976348877
v -15.407459259033203 -41.491825103759766 0.20195537805557251
v -15.407459259033203 -41.641704559326172 0.26480007171630859
v 4.5925412178039551 -11.691824913024902 -2.4849560260772705
v -2.032289981842041 -5.091825008392334 1.4648001194000244
v -2.0074586868286133 -5.091825008392334 1.4248067140579224
v -2.0074586868286133 -5.2918252944946289 1.4373278617858887
v 9.6399812698364258 8.5081748962402344 11.664800643920898
v -6.2290582656860352 -38.091823577880859 7.2648000717163086
v -4.8074588775634766 -12.379062652587891 6.0648002624511719
v -4.6074585914611816 -31.291826248168945 2.7159192562103271
v -15.265955924987793 -41.491825103759766 0.26480007171630859
v 9.5925416946411133 8.5081748962402344 11.872624397277832
v -1.5739492177963257 18.508174896240234 4.864799976348877
v 2.8378200531005859 40.908176422119141 3.6648001670837402
v 4.79254150390625 -11.691824913024902 -2.4842417240142822
v 9.5925416946411133 8.7081747055053711 11.970136642456055
v -2.1939671039581299 -5.2918252944946289 1.6648000478744507
v -15.407459259033203 -41.691825866699219 0.29189234972000122
v -4.7733340263366699 -12.491825103759766 5.864799976348877
v -4.6074585914611816 -12.491825103759766 5.7168350219726562
v -4.6074585914611816 -12.613552093505859 5.6648001670837402
v 4.5925412178039551 -11.491825103759766 -2.4921805858612061
v -4.4074587821960449 -31.383190155029297 2.8648002147674561
v -2.1938679218292236 -5.091825008392334 1.6648000478744507
v -4.4074587821960449 -31.291826248168945 2.830169677734375
v 2.8136677742004395 41.108173370361328 3.6648001670837402
v -4.4803042411804199 -12.491825103759766 5.6648001670837402
v -6.085299015045166 -37.891826629638672 7.2648000717163086
v -6.0074586868286133 -37.891826629638672 7.0753231048583984
v 4.79254150390625 -11.491825103759766 -2.5182209014892578
v -1.4812163114547729 18.708175659179688 4.6648001670837402
v -1.4074587821960449 18.708175659179688 4.5581088066101074
v -15.20745849609375 -41.770240783691406 0.46480008959770203
v -15.20745849609375 -41.691825866699219 0.40007662773132324
v -4.7149038314819336 -12.291825294494629 5.864799976348877
v -4.6074585914611816 -12.291825294494629 5.7813625335693359
v -2.0074586868286133 -4.915367603302002 1.4648001194000244
v 8.9199037551879883 9.9530763626098633 11.476359367370605
v -1.3366589546203613 18.708175659179688 4.4647998809814453
v -4.4074587821960449 -31.091825485229492 2.7444388866424561
v -4.4733099937438965 -12.291825294494629 5.6648001670837402
v 8.79254150390625 9.9794139862060547 11.464799880981445
v 8.79254150390625 9.9081745147705078 11.387236595153809
v 4.9925413131713867 -11.691824913024902 -2.4588432312011719
v -1.4738143682479858 18.908174514770508 4.6648001670837402
v -1.4074587821960449 18.908174514770508 4.5835061073303223
v -4.8074588775634766 -30.978340148925781 2.4648001194000244
v -15.20745849609375 -41.491825103759766 0.31068694591522217
v 5.1925411224365234 -11.691824913024902 -2.4454944133758545
v 0.36410945653915405 42.308174133300781 3.4648001194000244
v 0.39254128932952881 42.308174133300781 3.4375309944152832
v -1.3252753019332886 18.908174514770508 4.4647998809814453
v 0.39254128932952881 42.488479614257813 3.4648001194000244
v -4.7475705146789551 -30.891824722290039 2.4648001194000244
v -4.6074585914611816 -30.891824722290039 2.5428023338317871
v -15.159585952758789 -41.691825866699219 0.46480008959770203
v -4.7967233657836914 -12.291825294494629 6.0648002624511719
v 4.9925413131713867 -11.469032287597656 -2.5351998805999756
v -1.5978512763977051 18.708175659179688 4.864799976348877
v -2.2074587345123291 -4.9145088195800781 1.6648000478744507
v -2.0045151710510254 -4.8918251991271973 1.4648001194000244
v 0.24009071290493011 42.308174133300781 3.6648001670837402
v -15.084842681884766 -41.491825103759766 0.46480008959770203
v 0.99254131317138672 -19.746274948120117 15.433574676513672
v 1.192541241645813 -19.691825866699219 15.433051109313965
v 5.1925411224365234 -11.491825103759766 -2.5476055145263672
v -4.4074587821960449 -30.898399353027344 2.6648001670837402
v 5.0127220153808594 -11.491825103759766 -2.5351998805999756
v -15.407459259033203 -41.291824340820312 0.17205321788787842
v 1.192541241645813 -19.730010986328125 15.464799880981445
v -1.6074587106704712 18.748922348022461 4.864799976348877
v -1.6074587106704712 18.908174514770508 4.8344039916992188
v 0.22385253012180328 42.508174896240234 3.6648001670837402
v 0.3976510763168335 42.508174896240234 3.4648001194000244
v -6.0074586868286133 -37.782016754150391 7.2648000717163086
v -4.6074585914611816 -30.695703506469727 2.4648001194000244
v -2.0074586868286133 -4.7068099975585938 1.4648001194000244
v -2.2074587345123291 -4.6918249130249023 1.6365444660186768
v 1.192541241645813 -19.891824722290039 15.577672004699707
v -15.20745849609375 -41.291824340820312 0.27405953407287598
v 0.99254131317138672 -19.891824722290039 15.55381965637207
v -4.6043124198913574 -30.691825866699219 2.4648001194000244
v -4.4074587821960449 -30.691825866699219 2.5761852264404297
v -5.8797125816345215 -37.691825866699219 7.0648002624511719
v -15.407459259033203 -41.091823577880859 0.16196331381797791
v -5.8654141426086426 -37.691825866699219 6.864799976348877
v 0.24332720041275024 42.708175659179688 3.6648001670837402
v 0.39254128932952881 42.708175659179688 3.5392577648162842
v 0.7925412654876709 -19.891824722290039 15.536035537719727
v 0.7925412654876709 -19.821525573730469 15.464799880981445
v 0.7925412654876709 -19.691825866699219 15.342391967773438
v -5.8074588775634766 -37.592655181884766 6.864799976348877
v -5.8074588775634766 -37.563026428222656 7.0648002624511719
v 0.30101138353347778 42.908176422119141 3.6648001670837402
v 0.39254128932952881 42.908176422119141 3.5900671482086182
v 3.5925412178039551 50.508174896240234 11.745182037353516
v 3.3925414085388184 50.308174133300781 11.71489143371582
v 3.5925412178039551 50.308174133300781 11.784917831420898
v 3.4094514846801758 50.508174896240234 11.664800643920898
v -15.20745849609375 -41.091823577880859 0.21327055990695953
v -4.3501582145690918 -31.291826248168945 2.8648002147674561
v 3.3103823661804199 50.308174133300781 11.664800643920898
v 3.3925414085388184 50.108177185058594 11.768542289733887
v 3.5925412178039551 50.108177185058594 11.807624816894531
v -5.7522401809692383 -37.491825103759766 6.864799976348877
v -5.7714958190917969 -37.491825103759766 7.0648002624511719
v 5.2298517227172852 -11.891825675964355 -2.3351998329162598
v 0.59254127740859985 42.308174133300781 3.2900464534759521
v 5.3925414085388184 -11.76890754699707 -2.3351998329162598
v 5.3925414085388184 -11.691824913024902 -2.3785669803619385
v -1.4515230655670166 19.108175277709961 4.6648001670837402
v -1.4074587821960449 19.108175277709961 4.6061630249023437
v -4.2074589729309082 -31.091825485229492 2.8724710941314697
v 3.1925413608551025 50.11822509765625 11.664800643920898
v 5.4448223114013672 -11.691824913024902 -2.3351998329162598
v 4.4422698020935059 -23.091825485229492 5.6648001670837402
v 4.2154550552368164 50.108177185058594 12.064800262451172
v 4.1925411224365234 50.108177185058594 12.021446228027344
v 4.1925411224365234 50.061954498291016 12.064800262451172
v 3.9925413131713867 49.908176422119141 11.960666656494141
v 3.9925413131713867 50.108177185058594 11.881702423095703
v 4.0960865020751953 49.908176422119141 12.064800262451172
v 0.63327503204345703 42.308174133300781 3.2648000717163086
v -5.9420485496520996 -37.691825866699219 7.2648000717163086
v -1.319814920425415 19.108175277709961 4.4647998809814453
v -2.0074586868286133 -4.4918251037597656 1.443416953086853
v -2.2074587345123291 -4.4918251037597656 1.6366695165634155
v -15.129242897033691 -41.091823577880859 0.26480007171630859
v 3.9925413131713867 49.717529296875 12.064800262451172
v 5.2994370460510254 -11.491825103759766 -2.5351998805999756
v 5.3925414085388184 -11.491825103759766 -2.5023283958435059
v 3.937373161315918 50.108177185058594 11.864800453186035
v 3.8218090534210205 49.908176422119141 11.864800453186035
v -1.4423109292984009 19.308174133300781 4.6648001670837402
v -1.4074587821960449 19.308174133300781 4.6078333854675293
v 3.7925412654876709 49.860851287841797 11.864800453186035
v 0.59254127740859985 42.508174896240234 3.3291501998901367
v -5.8074588775634766 -37.491825103759766 7.2724623680114746
v 3.7925412654876709 49.708175659179688 11.917794227600098
v -4.2645411491394043 -30.691825866699219 2.6648001670837402
v -15.007458686828613 -41.291824340820312 0.47272628545761108
v 5.5925412178039551 -11.491825103759766 -2.3155937194824219
v -2.0074586868286133 -4.2918252944946289 1.43932044506073
v -2.2074587345123291 -4.2918252944946289 1.6500537395477295
v -1.330449104309082 19.308174133300781 4.4647998809814453
v 4.565223217010498 -22.891824722290039 5.864799976348877
v 4.5925412178039551 -22.873432159423828 5.6648001670837402
v 0.6904752254486084 42.508174896240234 3.2648000717163086
v 5.9256701469421387 -11.691824913024902 -2.3351998329162598
v 5.9925413131713867 -11.691824913024902 -2.3867185115814209
v 5.9925413131713867 -11.893102645874023 -2.3351998329162598
v 3.6723144054412842 49.708175659179688 11.864800453186035
v 3.7925412654876709 50.108177185058594 11.833603858947754
v 3.7925412654876709 49.908176422119141 11.853622436523438
v -4.2074589729309082 -30.891824722290039 2.7835578918457031
v 3.5925412178039551 49.908176422119141 11.819694519042969
v 3.5925412178039551 49.708175659179688 11.84815502166748
v -1.5985630750656128 19.108175277709961 4.864799976348877
v -1.6074587106704712 19.077110290527344 4.864799976348877
v -2.0556824207305908 -4.091825008392334 1.4648001194000244
v -2.0074586868286133 -4.091825008392334 1.3854355812072754
v -15.007458686828613 -41.091823577880859 0.36993694305419922
v -5.6777801513671875 -37.291824340820312 7.0648002624511719
v -5.6474647521972656 -37.291824340820312 6.864799976348877
v -4.0759973526000977 -30.891824722290039 2.8648002147674561
v 5.8942418098449707 -11.491825103759766 -2.3351998329162598
v 5.9925413131713867 -11.491825103759766 -2.4127838611602783
v 4.7263264656066895 -22.691825866699219 5.6648001670837402
v -14.893836975097656 -41.091823577880859 0.46480008959770203
v 4.7426691055297852 -22.691825866699219 5.864799976348877
v -2.0710883140563965 -3.8918251991271973 1.4648001194000244
v -2.0074586868286133 -3.8918251991271973 1.3104699850082397
v 0.48867213726043701 42.708175659179688 3.4648001194000244
v 0.59254127740859985 42.708175659179688 3.393484354019165
v -5.6074585914611816 -37.218059539794922 6.864799976348877
v -1.5774880647659302 19.308174133300781 4.864799976348877
v 3.865140438079834 49.508174896240234 12.064800262451172
v 3.7925412654876709 49.508174896240234 12.002048492431641
v -4.2074589729309082 -30.691825866699219 2.6991639137268066
v -5.6074585914611816 -37.150104522705078 7.0648002624511719
v 0.7925412654876709 42.708175659179688 3.2446036338806152
v 4.5925412178039551 -22.891824722290039 5.9681925773620605
v 4.5925412178039551 -22.927644729614258 6.0648002624511719
v -5.6897306442260742 -37.291824340820312 7.2648000717163086
v 3.5925412178039551 49.611747741699219 11.864800453186035
v -4.0074586868286133 -30.790491104125977 2.8648002147674561
v -4.0074586868286133 -30.691825866699219 2.8203730583190918
v 4.5925412178039551 -11.291825294494629 -2.4995720386505127
v 0.55947893857955933 42.908176422119141 3.4648001194000244
v 0.59254127740859985 42.908176422119141 3.4433295726776123
v 4.6337146759033203 -22.891824722290039 6.0648002624511719
v -2.1989543437957764 -4.091825008392334 1.6648000478744507
v -2.2074587345123291 -4.1735930442810059 1.6648000478744507
v -5.6074585914611816 -37.142898559570312 7.2648000717163086
v -1.4636317491531372 19.508174896240234 4.6648001670837402
v -1.4074587821960449 19.508174896240234 4.5720744132995605
v 3.5925412178039551 49.508174896240234 11.88448429107666
v -3.951430082321167 -30.691825866699219 2.8648002147674561
v -2.1909546852111816 -3.8918251991271973 1.6648000478744507
v 4.79254150390625 -11.316557884216309 -2.5351998805999756
v 0.7925412654876709 42.774944305419922 3.2648000717163086
v 3.7925412654876709 49.308174133300781 12.048940658569336
v -5.5350985527038574 -37.091823577880859 6.864799976348877
v 3.5925412178039551 49.308174133300781 11.919076919555664
v 0.7925412654876709 42.908176422119141 3.3019192218780518
v -1.3471882343292236 19.508174896240234 4.4647998809814453
v -5.5763626098632813 -37.091823577880859 7.0648002624511719
v -4.4074587821960449 -30.493330001831055 2.4648001194000244
v 4.79254150390625 -22.691825866699219 6.0566067695617676
v 4.79254150390625 -22.695890426635742 6.0648002624511719
v 4.5925412178039551 -11.091825485229492 -2.4947965145111084
v -16.407459259033203 -40.891826629638672 0.36365485191345215
v -1.47306227684021 19.708175659179688 4.6648001670837402
v -1.4074587821960449 19.708175659179688 4.5676312446594238
v -16.607458114624023 -40.891826629638672 0.45174631476402283
v -2.0792620182037354 -3.6918251514434814 1.4648001194000244
v -2.0074586868286133 -3.6918251514434814 1.3494589328765869
v -5.5800156593322754 -37.091823577880859 7.2648000717163086
v 3.3925414085388184 49.908176422119141 11.815173149108887
v -1.3474534749984741 19.708175659179688 4.4647998809814453
v 4.79254150390625 -11.111467361450195 -2.5351998805999756
v -2.1003940105438232 -3.4918251037597656 1.4648001194000244
v -2.0074586868286133 -3.4918251037597656 1.3648504018783569
v 4.8072104454040527 -11.091825485229492 -2.5351998805999756
v -16.495925903320312 -40.691825866699219 0.46480008959770203
v -16.407459259033203 -40.691825866699219 0.43145459890365601
v -5.4716629981994629 -36.891826629638672 7.0648002624511719
v -1.6074587106704712 19.508174896240234 4.8688511848449707
v -16.607458114624023 -40.82635498046875 0.46480008959770203
v -5.4074587821960449 -36.875030517578125 6.864799976348877
v 3.1925413608551025 49.908176422119141 11.743904113769531
v -4.2074589729309082 -30.616470336914063 2.6648001670837402
v 0.84303629398345947 42.908176422119141 3.2648000717163086
v 4.79254150390625 -22.616331100463867 5.864799976348877
v -4.2074589729309082 -30.491825103759766 2.5991697311401367
v 4.9925413131713867 -11.291825294494629 -2.5735018253326416
v 4.79254150390625 -22.589468002319336 5.6648001670837402
v -4.4059476852416992 -30.491825103759766 2.4648001194000244
v 3.3925414085388184 49.708175659179688 11.84321117401123
v -5.4074587821960449 -36.772495269775391 7.0648002624511719
v -4.1126346588134766 -30.491825103759766 2.6648001670837402
v -1.6074587106704712 19.708175659179688 4.8433561325073242
v -2.2074587345123291 -3.7341310977935791 1.6648000478744507
v -2.2074587345123291 -3.6918251514434814 1.6562459468841553
v -16.407459259033203 -40.602329254150391 0.46480008959770203
v 5.1925411224365234 -11.291825294494629 -2.5950367450714111
v -5.2941708564758301 -36.691825866699219 6.864799976348877
v -5.3559441566467285 -36.691825866699219 7.0648002624511719
v 0.35641300678253174 43.108173370361328 3.6648001670837402
v 0.39254128932952881 43.108173370361328 3.6337096691131592
v 3.1925413608551025 49.708175659179688 11.798368453979492
v -4.2074589729309082 -30.276777267456055 2.4648001194000244
v 4.8551492691040039 -22.491825103759766 5.864799976348877
v 4.8411636352539062 -22.491825103759766 5.6648001670837402
v 3.1869790554046631 50.108177185058594 11.664800643920898
v -5.4759678840637207 -36.891826629638672 7.2648000717163086
v 0.39254128932952881 43.249622344970703 3.6648001670837402
v 4.9925413131713867 -11.091825485229492 -2.5800697803497314
v 4.9094810485839844 -22.291824340820313 5.6648001670837402
v 4.925133228302002 -22.291824340820313 5.864799976348877
v -4.0074586868286133 -30.334003448486328 2.6648001670837402
v -2.2074587345123291 -3.4918251037597656 1.6346089839935303
v -3.978626012802124 -30.291826248168945 2.6648001670837402
v -5.4074587821960449 -36.774085998535156 7.2648000717163086
v 5.1925411224365234 -11.091825485229492 -2.6043128967285156
v 0.59254127740859985 43.032291412353516 3.4648001194000244
v -5.3564653396606445 -36.691825866699219 7.2648000717163086
v 4.8831009864807129 -22.491825103759766 6.0648002624511719
v -2.104583740234375 -3.2918250560760498 1.4648001194000244
v -2.0074586868286133 -3.2918250560760498 1.3703253269195557
v 3.0910794734954834 49.908176422119141 11.664800643920898
v -4.0074586868286133 -30.491825103759766 2.7387514114379883
v 0.61010599136352539 43.108173370361328 3.4648001194000244
v 0.7925412654876709 43.108173370361328 3.3410699367523193
v 4.9613962173461914 -22.291824340820313 6.0648002624511719
v 3.012319803237915 49.708175659179688 11.664800643920898
v -2.069918155670166 -3.0918252468109131 1.4648001194000244
v -2.0074586868286133 -3.0918252468109131 1.4011799097061157
v -16.133007049560547 -40.891826629638672 0.26480007171630859
v -16.00745964050293 -40.891826629638672 0.23005013167858124
v -16.20745849609375 -40.989398956298828 0.26480007171630859
v 3.5135221481323242 49.508174896240234 11.864800453186035
v -5.2074589729309082 -36.560348510742187 6.864799976348877
v -5.2074589729309082 -36.491825103759766 7.0459094047546387
v -5.2109909057617188 -36.491825103759766 7.0648002624511719
v 0.65289318561553955 43.308174133300781 3.4648001194000244
v 0.7925412654876709 43.308174133300781 3.372053861618042
v 3.3925414085388184 49.3128662109375 11.864800453186035
v -16.00745964050293 -40.797649383544922 0.26480007171630859
v 3.3925414085388184 49.508174896240234 11.848725318908691
v 4.9588866233825684 -22.091825485229492 5.6648001670837402
v 4.9925413131713867 -22.091825485229492 5.8563838005065918
v 4.5925412178039551 -10.891824722290039 -2.4862575531005859
v 4.9925413131713867 -22.096488952636719 5.864799976348877
v -2.1890125274658203 -3.2918250560760498 1.6648000478744507
v -2.2074587345123291 -3.3789050579071045 1.6648000478744507
v -3.8543989658355713 -30.491825103759766 2.8648002147674561
v -5.2284221649169922 -36.491825103759766 7.2648000717163086
v -16.20745849609375 -40.891826629638672 0.28640764951705933
v 4.79254150390625 -10.891824722290039 -2.5197117328643799
v -2.1625807285308838 -3.0918252468109131 1.6648000478744507
v 3.1925413608551025 49.508174896240234 11.826729774475098
v 4.9925413131713867 -21.891824722290039 5.6812410354614258
v -3.8074586391448975 -30.39753532409668 2.8648002147674561
v 4.5925412178039551 -10.691824913024902 -2.4740986824035645
v -5.2074589729309082 -36.456283569335938 7.2648000717163086
v -3.8074586391448975 -30.291826248168945 2.8107073307037354
v -16.20745849609375 -40.691825866699219 0.37139040231704712
v 0.40553849935531616 43.308174133300781 3.6648001670837402
v 0.59254127740859985 43.308174133300781 3.5107781887054443
v 5.064143180847168 -21.891824722290039 5.864799976348877
v -3.7473762035369873 -30.291826248168945 2.8648002147674561
v 4.79254150390625 -10.691824913024902 -2.5121774673461914
v -2.0074586868286133 -2.8918251991271973 1.4406973123550415
v 3.3796734809875488 49.308174133300781 11.864800453186035
v 3.1925413608551025 49.308174133300781 11.853543281555176
v 4.9925413131713867 -22.218698501586914 6.0648002624511719
v 4.8412485122680664 -10.891824722290039 -2.5351998805999756
v 4.9925413131713867 -10.891824722290039 -2.5779554843902588
v -16.00745964050293 -40.691825866699219 0.31186851859092712
v 5.0573053359985352 -22.091825485229492 6.0648002624511719
v 2.9925413131713867 49.646503448486328 11.664800643920898
v 2.9925413131713867 49.508174896240234 11.70938777923584
v 0.89755028486251831 43.108173370361328 3.2648000717163086
v -2.1401417255401611 -2.8918251991271973 1.6648000478744507
v -4.0074586868286133 -30.067657470703125 2.4648001194000244
v 5.1925411224365234 -10.891824722290039 -2.5971705913543701
v 2.9534058570861816 49.508174896240234 11.664800643920898
v -15.807458877563477 -40.891826629638672 0.18086975812911987
v 2.9925413131713867 49.308174133300781 11.771417617797852
v 0.95420002937316895 43.308174133300781 3.2648000717163086
v 5.2026429176330566 -21.891824722290039 6.0648002624511719
v -1.6300650835037231 20.108175277709961 4.864799976348877
v -1.6074587106704712 20.108175277709961 4.8289127349853516
v -1.6074587106704712 19.908174514770508 4.84527587890625
v 2.8942861557006836 49.308174133300781 11.664800643920898
v 4.8510208129882812 -10.691824913024902 -2.5351998805999756
v 4.9925413131713867 -10.691824913024902 -2.5805058479309082
v -15.60745906829834 -40.891826629638672 0.1540047824382782
v -2.1406726837158203 -2.6918251514434814 1.6648000478744507
v -1.9884859323501587 -2.6918251514434814 1.4648001194000244
v -2.0074586868286133 -2.7771234512329102 1.4648001194000244
v -1.4768418073654175 19.908174514770508 4.6648001670837402
v -1.4074587821960449 19.908174514770508 4.5577597618103027
[truncated: 37,032,930 more chars]
